# Supplementary material for: Discrimination of different species from the genus Drosophila by intact protein profiling using matrix-assisted laser desorption ionization mass spectrometry
Source: BMC Evol Biol. 2010 Apr 7;10:95. doi: 10.1186/1471-2148-10-95 (PMC2858148; doi:10.1186/1471-2148-10-95)
Supplement: Additional file 1 — Peak. Formatted tables containing peaks from the 125 IPP MALDI-MS spectra as detected by FlexAnalysis and binned using the software MS-Screener. The first worksheet contains all peaks except for those occurring less than three times; the following worksheets show the successive processing as outlined under Methods. The two worksheets labeled with the identifier 'Exported' contain the datasets used for generation of heatmaps and dendrograms shown in Fig. 2 and Fig. 4. [file 1471-2148-10-95-S1.XLS]

## Sheet: allspectra >3peaks
.	D_ana_1	D_ana_2	D_ana_3	D_ana_4	D_ana_5	D_ana_6	D_ana_7	D_ana_8	D_ere_1	D_ere_10	D_ere_2	D_ere_3	D_ere_4	D_ere_5	D_ere_6	D_ere_7	D_ere_8	D_ere_9	D_fun_1	D_fun_10	D_fun_2	D_fun_3	D_fun_4	D_fun_5	D_fun_6	D_fun_7	D_fun_8	D_fun_9	D_hyd_1	D_hyd_2	D_hyd_3	D_hyd_4	D_hyd_5	D_hyd_6	D_hyd_7	D_hyd_8	D_lum_1	D_lum_2	D_lum_3	D_lum_4	D_lum_5	D_lum_6	D_lum_7	D_lum_8	D_mau_1	D_mau_10	D_mau_2	D_mau_3	D_mau_4
1812.89	0	0	0	0	0	0	0	0	0	0	0	0	0	0	1626	0	0	0	0	0	0	0	0	0	0	0	0	0	0	0	0	0	0	0	0	0	0	0	0	0	0	0	0	0	0	0	0	0	0
1828.73	0	0	0	0	0	0	0	0	0	0	0	0	0	0	0	0	0	0	0	1185	0	0	0	0	0	0	0	0	0	0	0	0	0	0	0	0	0	0	0	0	0	0	0	0	926	0	0	0	0
1829.79	0	0	0	0	0	0	0	0	0	0	0	0	0	0	0	0	0	0	0	1185	0	0	0	0	0	0	0	0	0	0	0	0	0	0	0	0	0	0	0	0	0	0	0	0	926	0	0	0	0
1832.14	0	0	0	3289	1664	0	3738	2308	0	3348	0	0	0	0	0	0	0	1549	0	0	0	0	0	0	0	0	0	0	0	0	0	0	0	0	859	0	0	0	0	0	0	0	0	0	3908	0	0	0	0
1833.06	1523	3306	4186	3289	1664	1315	3738	2308	0	3348	0	0	0	0	0	0	1359	1549	0	0	0	0	0	0	0	0	0	0	0	889	0	0	0	1343	859	0	0	0	0	0	0	0	0	0	3908	0	0	0	0
1845.01	0	0	0	0	0	0	0	0	0	0	0	0	0	0	0	0	0	0	0	0	0	0	0	0	0	0	0	0	0	0	0	0	0	0	0	0	0	1000	1718	0	0	0	0	0	1590	0	0	0	0
1846.06	0	0	0	0	0	0	0	0	0	0	0	0	0	0	0	0	0	0	0	0	0	0	0	0	0	0	0	0	0	0	0	0	0	0	0	0	0	1000	1718	0	1089	0	0	0	0	0	0	0	0
1847.2	0	0	0	0	0	0	0	0	0	0	0	0	0	0	0	0	0	0	0	0	0	0	0	0	0	0	0	0	0	0	0	0	0	0	0	0	0	0	0	0	0	0	0	961	0	0	0	0	0
1883.6	0	0	0	808	0	0	1064	0	0	0	0	0	0	0	0	0	0	0	0	0	0	0	0	0	0	0	0	0	0	0	0	0	0	0	0	0	0	0	0	0	0	0	0	0	1088	0	0	816	0
1885.2	0	0	0	0	0	0	0	0	0	0	0	0	0	0	0	0	0	0	0	0	0	0	0	0	0	0	0	0	0	0	0	0	0	0	0	0	0	0	0	0	0	0	0	0	0	0	0	816	0
1887.49	0	0	0	0	0	0	0	0	0	0	0	0	0	0	0	0	0	0	0	0	0	0	0	0	0	0	0	0	0	0	0	0	0	858	0	0	0	0	1108	0	1062	0	0	0	0	0	0	0	0
1901.35	0	0	0	0	0	0	0	0	0	0	826	1297	876	1477	0	0	0	0	0	0	0	0	0	0	0	0	0	0	0	0	0	0	0	0	0	0	836	0	0	0	0	0	0	0	0	0	979	1068	0
1902.35	0	0	0	0	0	0	0	0	0	0	826	1297	876	1477	0	0	0	0	0	0	0	0	0	0	0	0	0	0	0	0	0	0	0	0	0	0	836	0	0	0	0	0	0	0	0	0	979	0	0
1905	0	0	0	0	0	0	0	0	0	0	0	0	0	0	0	0	0	0	0	0	0	0	0	0	0	0	0	0	0	0	0	0	1050	0	0	0	0	0	0	0	0	0	0	0	0	0	0	0	0
1906.16	0	0	0	0	0	0	0	0	0	0	0	0	0	0	0	0	0	0	0	0	0	0	0	0	0	0	0	0	0	0	0	0	0	0	0	0	0	0	0	0	0	0	0	0	0	0	0	0	0
1907.29	0	0	0	0	0	0	0	0	0	0	0	0	0	0	0	0	0	0	0	0	0	0	0	0	0	0	0	0	0	0	0	0	0	0	0	0	0	0	0	0	1298	0	0	0	0	0	0	0	0
1908.27	0	0	0	0	0	0	0	0	0	0	0	0	0	0	0	0	0	0	0	0	0	0	0	0	0	0	0	0	0	0	0	0	0	0	0	0	0	0	0	0	0	0	0	0	0	0	0	0	0
1911.36	0	0	0	0	0	0	0	0	0	0	0	0	0	0	0	0	0	0	0	0	0	0	0	505	0	0	0	0	0	0	0	0	0	0	0	0	0	0	0	0	0	0	0	0	0	0	0	0	0
1912.36	0	0	0	0	0	0	0	0	0	886	0	0	0	0	0	0	0	0	0	955	0	0	0	505	0	0	0	0	0	0	0	0	0	0	0	0	0	0	0	0	0	0	0	1042	0	0	0	0	0
1913.84	0	0	0	0	0	0	0	0	0	886	0	0	0	0	1177	0	1000	0	0	0	0	0	0	0	0	0	0	0	0	0	0	0	0	0	0	0	0	0	0	0	0	0	0	0	0	0	0	0	0
1914.99	0	0	0	0	0	0	0	0	0	0	0	0	0	0	0	0	1000	0	0	0	0	0	0	0	0	0	0	0	0	0	0	0	0	0	0	0	0	0	0	0	0	0	0	0	0	0	0	0	0
1916.7	879	0	0	0	0	2553	950	1159	0	0	0	0	0	0	0	0	0	0	0	0	0	0	0	0	0	0	0	0	0	0	0	0	0	0	0	0	0	0	0	0	0	0	0	0	0	0	0	0	0
1927.55	1263	0	0	987	0	1154	1057	0	0	0	0	0	0	0	0	0	0	0	0	0	0	0	0	0	0	0	0	0	0	0	0	0	0	0	0	0	0	0	0	0	0	0	0	0	0	0	0	0	0
1929.24	0	0	0	0	0	0	0	0	0	0	0	0	0	0	0	0	0	0	0	0	0	0	0	534	0	0	0	0	0	0	1268	0	0	0	0	0	0	0	0	0	0	0	914	0	2254	0	0	0	749
1930.21	0	0	0	0	0	0	0	0	0	2075	0	833	1172	0	1482	0	1934	2238	0	0	0	0	0	534	0	0	0	0	1241	1071	0	0	0	1226	1398	0	0	0	0	1146	2329	0	914	0	2254	873	1432	1282	749
1931.18	0	0	0	0	0	0	0	0	0	2075	0	833	1172	0	1482	0	1934	2238	0	0	0	0	0	0	0	0	0	0	1241	1071	0	0	0	1226	1398	0	0	0	0	1146	2329	0	0	1203	0	0	1432	1282	0
1935.13	0	0	0	0	0	0	0	0	0	0	0	0	1023	0	1252	0	842	0	0	0	0	0	0	0	0	0	0	0	0	0	0	0	0	0	0	0	0	0	0	0	0	0	0	0	0	0	0	0	0
1937.5	0	0	0	0	0	0	0	0	0	0	0	0	0	0	0	0	0	0	0	0	0	0	0	0	0	0	0	0	0	0	0	0	0	0	0	0	0	0	0	0	0	0	0	0	0	0	0	0	0
1945.58	0	0	0	0	0	0	1009	754	0	2771	0	0	0	0	0	0	883	2557	0	0	0	0	0	553	788	0	0	0	0	0	0	0	0	1133	1472	0	0	0	0	0	0	0	0	0	0	0	0	0	0
1946.56	0	0	0	0	0	0	1009	754	0	2771	0	0	0	0	0	0	883	2557	0	1844	0	0	0	553	788	0	0	1021	1972	1734	0	0	0	1133	1472	0	0	1174	0	1619	2818	1333	1185	979	1876	0	1955	1574	1027
1947.89	0	0	0	0	0	0	0	0	0	0	0	0	0	0	0	0	0	0	0	0	0	0	0	0	0	0	0	0	0	0	0	0	0	0	0	0	0	1174	0	0	2818	0	0	0	0	0	1955	1574	0
1951.4	0	0	0	0	0	0	0	0	0	0	0	0	1709	0	2230	0	1910	2738	0	1935	0	0	1018	0	0	0	0	974	1048	1099	0	0	0	0	0	0	0	0	0	0	0	0	0	0	1060	0	1392	1246	0
1952.38	0	2812	1914	0	0	0	0	0	782	3323	0	999	1709	0	2230	0	1910	2738	0	1935	0	0	1018	0	0	0	0	974	1048	1099	0	0	0	855	960	0	0	0	0	0	2221	0	0	1716	1060	0	1392	1246	0
1953.48	0	2812	1914	0	1806	0	1598	0	782	0	0	999	0	0	0	0	0	0	0	0	0	0	0	0	0	0	0	0	0	0	0	0	0	855	960	0	0	0	0	0	2221	0	0	1716	0	0	0	0	0
1954.47	2371	0	0	2216	0	1864	1598	1602	0	0	0	0	0	0	0	0	0	0	0	0	0	0	0	0	0	0	0	0	0	0	0	0	0	0	0	0	0	0	0	0	0	0	0	0	0	0	0	0	0
1968.26	0	0	0	0	0	0	0	0	725	4238	0	837	888	0	949	0	1651	3805	0	3405	0	0	0	758	0	0	930	1232	1350	0	0	0	0	1210	0	0	1505	1472	1045	0	3567	1241	1375	1877	2065	0	1987	1690	850
1969.3	0	0	0	0	0	0	0	0	725	4238	0	837	888	0	0	0	1651	3805	0	3405	0	0	0	758	0	0	930	1232	1350	0	0	0	0	1210	1311	0	1505	1472	1045	1880	3567	1241	1375	1877	2065	0	1987	1690	850
1970.3	0	0	0	0	0	0	3012	4230	0	0	0	0	0	0	0	0	0	0	0	0	0	0	0	0	0	0	0	0	0	0	0	0	0	0	0	0	0	0	0	1880	0	0	0	0	0	0	0	0	0
1971.33	6273	1078	630	5048	1237	5089	3012	4230	0	0	0	0	0	0	0	0	0	0	0	0	0	0	0	0	0	0	0	0	0	0	0	0	0	0	0	0	1303	0	0	0	0	0	0	0	0	0	0	0	0
1973.69	0	0	0	0	0	0	0	0	738	1597	0	819	1844	0	2523	0	0	1438	0	1236	0	0	0	0	0	0	0	0	0	0	0	0	0	0	0	0	0	0	0	0	0	0	0	0	0	0	0	1131	0
1974.69	0	0	0	0	0	0	0	0	738	0	0	819	1844	0	2523	0	2148	1438	0	0	0	0	0	0	922	0	0	940	0	0	0	0	0	0	0	0	0	0	0	0	0	0	0	1644	0	0	0	1131	0
1975.7	0	0	0	0	0	0	0	0	0	0	0	0	0	0	0	0	0	0	0	0	0	0	0	0	922	0	0	940	1173	0	0	0	0	0	0	0	0	0	0	952	1758	0	0	1644	0	0	0	0	0
1976.7	0	0	0	0	0	0	0	0	0	0	0	0	0	0	0	0	0	0	0	0	0	0	0	0	0	0	0	0	1173	0	0	0	3470	1823	2008	908	1869	0	852	952	1758	0	0	0	0	0	0	0	0
1983.73	0	0	0	0	0	0	782	0	0	0	0	0	0	0	0	0	0	0	0	1201	0	0	0	0	0	0	0	0	0	0	0	0	0	0	0	0	0	0	0	0	0	0	0	1085	0	0	0	0	0
1984.73	0	0	0	0	0	0	782	0	0	2183	0	0	0	0	0	0	0	1691	0	1201	0	0	0	0	0	0	0	0	961	1279	0	0	0	0	946	0	0	1295	0	965	1919	893	1176	1085	1320	0	1272	944	0
1990.37	0	0	0	0	0	0	0	0	1656	2539	0	1100	0	0	2169	761	0	2103	0	0	0	0	0	0	0	0	0	0	0	0	0	0	0	0	0	0	0	0	0	0	0	0	0	0	0	0	0	0	0
1991.56	0	967	0	0	0	0	0	0	1656	2539	1002	1100	1646	0	2169	761	2808	2103	0	3216	0	0	0	0	0	0	0	1704	0	0	0	0	0	0	0	0	0	0	0	0	2226	0	0	1935	1386	0	0	0	0
1992.59	930	967	0	793	0	0	0	865	0	0	0	0	0	1006	0	0	2808	0	2831	3216	2094	4761	3479	984	4015	3439	4189	1704	0	0	0	0	0	0	0	0	2192	1922	1977	1520	2226	1270	0	1935	1386	1501	7114	7552	0
1993.66	930	0	0	793	0	811	0	0	0	0	0	0	0	1006	0	0	0	0	2831	0	2094	4761	3479	347	4015	3439	4189	0	0	0	0	0	0	0	0	0	2192	1922	1977	1520	0	1270	0	0	0	1501	7114	7552	0
1996.9	0	0	0	0	0	0	0	0	0	0	0	0	0	0	1455	0	0	0	0	0	0	0	0	0	0	0	0	0	0	0	0	0	0	0	0	0	0	0	0	0	0	0	0	0	0	0	0	0	0
1997.93	0	0	0	0	0	0	0	0	0	1327	0	0	0	0	0	0	0	0	0	0	0	0	0	0	0	0	0	0	0	0	0	0	0	0	0	0	0	0	0	0	903	0	0	1197	0	0	0	0	0
2000.9	0	0	0	0	0	0	0	0	0	0	0	0	0	0	0	0	0	0	0	0	0	0	0	2073	0	0	0	0	0	0	0	0	0	0	0	0	951	2644	0	1222	0	2938	2621	0	0	0	0	0	0
2001.91	814	0	0	0	0	0	0	0	0	0	0	896	0	0	0	0	0	0	0	0	0	0	0	2073	0	0	0	0	0	0	0	0	0	0	0	0	951	2644	2826	1222	1749	2938	2621	2206	0	0	0	0	0
2005.12	0	0	0	0	0	0	0	0	1098	0	0	881	1167	0	1710	0	1933	0	0	0	0	0	0	0	0	0	0	0	0	0	0	0	0	0	0	0	0	0	0	0	0	0	0	0	0	0	0	0	0
2006.15	1618	0	0	0	0	1015	0	0	1098	1570	0	881	1167	0	1710	0	1933	1519	0	0	0	0	0	0	0	0	0	0	0	0	0	0	0	0	0	0	0	0	0	0	1281	0	0	0	1252	0	992	1060	0
2007.17	1618	1406	1318	0	1172	1015	0	937	0	1570	0	0	0	0	0	0	0	1519	0	1702	0	0	0	0	0	0	0	0	0	0	0	0	0	0	0	0	0	0	0	0	0	0	0	0	1252	0	992	1060	0
2008.37	0	1406	1318	0	1172	0	0	937	0	0	0	0	0	0	0	0	0	0	0	0	0	0	0	0	0	0	0	0	0	0	0	0	0	0	0	0	0	0	0	0	0	0	0	0	0	0	0	0	0
2010.4	0	0	0	0	0	0	0	0	0	0	0	1113	0	1380	0	1193	0	0	0	0	0	0	0	0	0	0	0	0	0	0	0	0	0	0	0	0	0	0	0	0	0	0	0	0	0	0	0	0	0
2014.05	0	0	0	0	0	0	0	0	0	1273	0	0	0	0	0	0	0	1122	0	0	0	0	0	0	0	0	0	0	874	0	0	0	0	0	0	0	0	0	0	0	0	0	0	0	0	0	0	0	0
2015.07	0	0	0	0	0	0	0	0	0	1273	0	0	0	0	0	0	0	0	0	0	0	0	0	0	0	0	0	0	874	0	0	0	0	0	1024	0	0	0	0	0	0	0	0	0	1133	0	0	0	1290
2016.18	0	0	0	0	0	0	0	0	0	0	0	0	0	0	0	0	0	0	0	0	0	0	0	429.5	0	0	0	0	0	1913	0	0	0	0	1024	0	0	0	0	0	1398	893	1153	1635	0	0	0	0	1290
2019.19	0	0	0	0	0	0	0	0	0	0	844	1567	0	0	0	0	0	0	0	0	0	0	0	0	0	0	0	0	2499	1860	1529	0	2078	2600	3195	1587	0	0	0	0	0	0	0	0	0	0	0	0	0
2020.28	0	0	0	0	0	739	0	758	0	0	844	1567	0	673	1526	0	0	898	0	0	0	0	0	0	0	0	0	0	2499	0	1529	0	2078	0	3195	1587	0	0	0	0	0	0	0	0	915	0	0	0	0
2021.33	0	0	0	0	0	739	0	758	0	0	0	0	785	0	1526	0	0	898	0	1307	0	0	0	0	0	0	0	0	0	0	0	0	0	0	0	0	0	0	0	0	0	0	0	0	915	0	0	991	0
2027.07	0	0	0	0	0	0	0	0	0	0	0	0	0	0	854	0	0	0	0	0	0	0	0	0	0	0	0	0	0	0	0	0	0	0	0	0	0	0	0	0	0	0	0	0	0	0	0	0	0
2029.25	0	0	0	0	0	0	0	0	0	0	0	0	0	0	0	0	0	0	1057	0	0	0	0	0	0	0	0	0	1402	1685	0	855	1759	0	1689	922	0	0	0	0	0	0	0	0	0	0	0	0	0
2036.07	0	0	0	0	0	0	0	0	0	1393	0	0	0	0	0	0	875	1025	0	0	0	0	0	0	0	0	0	0	0	0	0	0	0	0	0	0	0	0	0	0	906	0	0	0	0	0	1024	830	0
2037.09	0	0	0	0	0	0	0	0	0	1393	0	0	0	0	0	0	875	1025	0	1392	0	0	0	0	0	0	0	0	0	0	0	0	0	0	0	0	0	0	0	0	906	0	0	0	1089	0	1024	830	0
2039.81	0	0	0	0	0	0	0	0	0	0	0	0	0	0	0	0	0	0	0	0	0	0	0	0	0	0	0	0	0	0	0	0	0	0	0	0	0	0	0	0	0	0	0	0	0	0	0	0	0
2040.94	0	0	0	0	0	0	0	0	0	0	0	0	0	0	0	0	0	0	0	0	0	0	0	0	0	0	0	0	0	0	0	0	0	0	0	0	0	0	0	0	0	0	0	0	1944	0	949	820	0
2042.02	0	0	0	0	0	0	0	0	0	0	0	0	0	0	0	0	1924	0	0	0	0	0	0	0	0	0	0	0	0	0	0	0	0	0	0	0	0	0	0	0	0	0	0	0	1944	0	0	820	0
2052.27	0	0	0	0	0	0	0	0	0	0	0	0	0	0	0	0	0	0	0	946	0	0	0	0	0	0	0	0	0	0	0	0	0	0	0	0	0	970	974	0	1033	0	0	0	709	0	0	0	0
2053.37	0	0	0	0	0	0	0	0	0	0	0	0	0	0	0	0	0	0	0	946	0	0	0	0	0	0	0	0	0	0	0	0	0	0	0	0	0	970	0	0	1033	0	0	0	709	0	0	0	0
2063.33	0	0	0	0	0	0	0	0	0	0	0	0	0	0	0	0	0	0	0	0	0	0	0	0	0	0	0	0	0	0	0	0	0	0	0	0	0	0	0	0	0	0	0	0	0	0	0	0	0
2064.37	0	0	0	0	0	0	0	0	0	0	0	0	0	0	0	0	0	0	1806	0	0	1174	0	0	0	3234	1159	1240	0	0	0	0	0	0	0	0	0	0	0	0	0	0	0	0	0	915	0	0	0
2065.7	0	0	0	0	0	0	0	0	0	0	0	0	0	0	0	0	0	0	1806	0	0	1174	0	0	2489	3234	0	0	0	0	0	0	0	0	0	0	0	0	0	0	0	0	0	0	0	915	0	0	0
2067.56	3318	677	669	1459	826	4304	2187	2324	0	0	0	0	0	0	0	0	0	0	0	1795	0	0	0	1917.5	0	0	0	1092	1236	0	0	0	1128	2942	0	2853	0	0	0	0	0	0	0	2229	0	0	0	0	0
2068.59	3318	677	669	1459	826	4304	2187	2324	0	0	0	0	0	0	0	0	0	0	0	1795	0	0	0	1917.5	0	0	0	0	1236	1537	1970	1340	1128	2942	1630	2853	1000	1500	2827	1235	1458	2498	1725	2229	0	0	0	0	0
2082.2	0	0	0	0	0	0	0	0	0	0	0	0	0	0	0	0	0	0	0	0	0	0	0	0	0	0	0	827	0	0	0	0	0	0	0	0	0	0	889	0	0	0	0	0	10085	2749	0	0	0
2083.36	774	0	0	0	0	734	0	0	0	0	0	0	0	0	0	0	0	0	956	0	0	1000	0	0	1034	1140	945	827	0	0	0	0	0	0	0	0	0	0	889	0	0	0	0	0	0	2749	0	0	0
2095.43	0	0	0	0	0	0	0	0	870	0	0	0	0	0	0	0	0	0	0	0	0	0	0	0	0	0	0	0	0	0	0	1323	0	0	991	864	0	0	0	0	0	0	0	0	0	0	0	0	0
2101.18	0	0	0	0	0	0	0	0	1293	0	0	0	0	0	0	0	0	0	0	0	0	0	0	0	0	0	0	0	0	0	0	0	0	0	0	0	0	0	0	0	0	0	0	0	0	3481	0	0	0
2108.72	0	0	0	0	0	0	0	0	0	0	0	0	0	0	0	0	0	0	0	0	0	0	0	0	0	0	0	0	0	0	0	0	0	0	0	0	0	0	0	0	0	0	0	0	0	0	0	0	0
2109.87	0	0	0	0	0	0	0	0	0	0	0	0	0	0	0	0	0	0	0	0	0	0	0	0	0	0	0	0	0	0	0	0	0	0	0	0	0	0	0	0	0	0	0	0	0	0	0	0	0
2111.14	0	897	1081	884	714	0	854	0	0	0	1017	0	1530	1195	0	0	0	0	0	0	0	0	0	0	0	0	0	0	0	0	0	0	0	1003	0	0	0	0	0	0	0	0	0	0	0	0	0	0	0
2118.67	0	0	0	0	0	0	0	0	4405	0	1951	1273	0	0	964	1316	0	0	0	0	0	0	964	0	0	0	0	0	0	0	0	0	0	0	0	0	0	0	0	0	0	0	0	0	0	2363	0	0	0
2126.99	0	0	0	0	0	0	0	0	0	0	792	0	1480	1109	0	0	0	0	0	0	0	0	0	0	0	0	0	0	0	0	0	0	0	0	0	0	0	0	0	0	0	0	0	0	0	0	0	0	0
2128.2	0	0	0	0	0	0	0	0	0	0	792	0	0	1109	0	0	0	0	0	0	0	0	0	0	0	0	0	0	0	0	0	0	0	0	0	0	0	0	0	0	0	0	0	0	0	0	0	0	0
2129.38	930	0	621	3647	0	889	5162	5290	0	0	0	0	0	0	0	0	0	0	0	0	0	0	0	0	0	0	0	0	0	0	0	0	0	0	0	0	0	0	0	0	0	0	0	0	0	0	0	0	0
2130.6	930	0	621	0	0	889	0	0	0	0	0	0	0	0	0	0	0	0	0	0	0	0	0	0	0	0	0	0	0	1267	0	0	0	1229	0	0	0	0	0	0	0	0	0	848	0	0	0	0	0
2131.96	0	0	0	0	0	0	0	0	0	0	0	0	0	0	0	0	0	0	0	0	0	0	0	0	0	0	0	0	0	0	0	0	0	0	0	0	0	0	0	0	0	0	0	848	0	0	0	0	0
2133.23	0	0	0	0	0	0	0	0	0	0	0	0	0	0	0	0	0	0	0	0	0	0	0	0	0	0	0	0	0	0	0	0	0	0	0	0	0	0	0	0	0	0	0	0	0	0	0	0	0
2138.76	0	0	0	0	0	0	0	0	0	0	0	0	0	0	0	0	0	0	0	1071	0	0	0	541	0	0	0	0	0	0	0	0	0	1036	0	0	0	0	0	0	0	0	0	0	0	0	1028	905	0
2140.54	0	0	0	0	0	0	0	0	838	0	0	0	0	0	0	0	0	0	0	1071	0	0	0	0	0	0	0	0	0	0	0	0	0	1036	0	0	0	0	0	0	0	0	0	0	0	0	0	0	0
2153.91	0	0	0	0	0	0	0	0	0	0	0	0	0	0	0	0	0	0	0	0	0	0	1358	0	1037	0	1059	0	0	0	0	0	0	0	0	0	0	0	0	0	0	0	0	0	0	0	0	0	0
2155.02	0	0	0	0	0	0	0	0	0	0	0	0	0	0	0	0	0	0	0	0	0	836	0	0	1037	0	0	0	0	0	0	0	0	0	0	0	0	0	862	0	0	0	0	0	0	0	0	0	0
2156.33	904	0	913	943	0	671	779	0	0	0	0	0	0	0	0	0	0	0	0	0	0	836	0	0	0	0	0	0	0	0	0	0	0	0	0	770	0	0	862	0	0	0	0	0	0	0	0	0	0
2160.19	0	0	0	0	0	0	0	0	0	0	0	0	0	0	0	0	0	0	0	0	0	0	0	0	0	0	0	0	0	0	0	832	0	0	0	0	0	0	0	0	0	0	0	0	0	0	0	0	0
2161.28	0	0	0	0	0	0	0	0	0	0	0	0	0	0	0	0	0	0	0	0	0	0	0	0	0	0	0	0	0	0	0	832	0	0	0	0	0	0	0	0	0	0	0	0	0	0	0	0	0
2166.68	0	0	0	0	0	0	0	0	0	0	0	0	0	0	0	0	0	0	0	0	0	0	0	0	0	0	0	0	0	0	0	0	0	0	0	0	0	0	0	0	0	0	0	0	0	0	0	0	0
2167.82	0	0	0	0	0	0	0	0	0	0	0	0	0	0	0	0	0	0	0	0	0	0	0	0	0	0	0	0	0	0	0	0	0	0	0	0	0	0	0	0	0	0	0	0	0	0	0	0	0
2169.16	0	0	0	0	0	0	0	0	0	0	0	0	0	0	0	0	0	0	0	0	0	0	0	0	0	0	0	0	0	0	0	0	0	0	0	0	0	0	0	0	0	0	0	0	0	0	0	0	0
2170.31	0	0	0	0	0	0	0	0	0	0	0	0	0	0	0	0	0	0	0	0	0	0	0	0	0	0	0	0	0	0	0	0	0	0	0	0	0	0	0	0	0	0	0	0	0	0	0	0	0
2180.56	0	0	0	0	0	0	0	0	0	0	0	0	0	0	0	0	0	0	0	0	0	0	0	752.5	0	0	0	859	0	0	0	0	0	0	0	0	0	0	0	0	910	0	0	0	0	0	0	0	0
2182.29	0	0	0	0	0	0	0	0	0	0	0	0	0	0	0	0	0	0	0	0	0	0	0	0	0	0	0	0	0	0	0	0	999	0	0	0	0	0	0	0	0	0	0	0	0	0	0	0	0
2185.04	1738	656	739	1384	613	702	855	865	0	0	0	0	0	0	0	0	0	0	0	0	0	0	0	0	0	0	0	0	0	0	0	0	0	883	0	0	0	0	0	0	0	1200	1226	1049	0	0	0	0	0
2191.59	0	0	0	0	0	0	0	0	0	876	0	0	0	0	0	0	0	0	0	0	0	0	0	0	0	0	0	0	0	0	0	0	0	0	0	0	0	0	0	0	0	0	0	0	0	0	0	0	0
2192.73	0	0	0	0	0	0	0	0	0	876	0	0	0	0	0	0	0	920	0	1211	0	0	0	0	0	0	0	0	0	0	0	0	0	0	0	0	0	0	0	0	0	0	0	0	0	0	0	0	0
2193.93	0	0	0	0	0	0	0	0	0	0	0	0	0	0	0	0	0	0	0	1211	0	0	0	0	0	0	0	0	0	0	0	0	0	0	0	0	0	0	0	0	0	0	0	0	0	0	0	0	0
2196.3	0	0	0	0	0	0	942	0	0	0	0	0	0	0	0	0	0	0	0	0	0	0	0	0	0	0	0	0	0	0	0	0	0	0	0	0	0	0	0	0	0	0	0	0	0	0	0	0	0
2197.49	0	0	0	0	0	0	942	0	0	0	0	0	0	0	955	0	1189	0	1010	0	0	0	0	429.5	0	1426	889	0	1318	1058	0	825	0	0	792	1644	0	1283	1115	907	1385	0	0	0	0	895	0	0	0
2198.66	0	0	0	0	0	0	0	0	0	845	0	0	0	0	955	0	1189	0	1010	0	0	1253	0	0	1158	1426	889	0	1318	1058	0	825	0	0	792	1644	1201	1283	1115	907	1385	0	0	0	0	895	0	0	0
2209.2	0	0	0	0	0	0	0	0	0	0	0	0	0	0	0	0	0	1309	0	0	0	0	0	0	0	0	0	0	0	0	0	0	0	0	0	0	0	1223	0	0	1585	0	1540	0	1228	0	1114	0	0
2210.33	0	0	0	0	0	0	0	0	0	0	0	0	0	0	0	0	0	1309	0	3187	0	0	1259	1439.5	0	0	813	1090	1847	2285	0	1361	0	2932	1881	1804	0	1223	0	0	1585	1485	1540	2211	1228	0	1114	1117	0
2211.44	0	0	0	0	0	0	0	0	0	1293	0	0	0	0	0	0	0	0	0	3187	0	0	1259	1439.5	0	0	813	1090	1847	2285	2076	1361	1217	2932	1881	1804	0	0	0	1835	0	1485	0	2211	0	0	0	1117	0
2212.69	0	0	0	0	0	0	0	0	0	0	0	0	0	0	0	0	0	0	0	0	0	0	0	0	0	0	0	0	0	0	2076	0	0	0	0	0	0	0	0	1835	0	0	0	0	0	0	0	0	0
2213.82	0	0	0	0	0	0	0	0	0	1450	0	0	0	0	917	0	0	1178	0	0	0	0	0	0	0	0	0	0	0	0	0	0	0	0	0	0	0	1295	1443	0	0	0	0	0	0	0	0	0	0
2215.12	982	0	0	954	0	817	774	0	0	1450	0	0	0	0	917	0	0	1178	0	0	0	0	0	0	0	0	0	0	0	0	0	0	0	0	0	0	0	1295	1443	0	0	1026	751	0	0	0	1095	967	0
2227.48	0	0	0	0	0	0	1745	0	0	0	0	0	0	0	0	0	0	0	0	0	0	0	0	0	0	0	0	0	0	0	0	0	0	0	0	0	0	0	0	0	0	0	0	0	0	0	0	1278	0
2228.64	0	0	0	0	0	0	1745	0	0	0	0	0	0	0	0	0	0	0	0	0	0	0	0	0	0	0	0	0	0	0	0	0	0	0	0	0	0	0	0	0	0	0	0	0	1992	0	0	1278	847
2229.84	0	0	0	0	0	0	0	0	0	0	0	0	0	0	0	0	0	0	0	958	0	0	0	0	0	0	0	0	0	0	0	0	0	870	882	0	0	877	0	0	1048	0	0	0	1992	0	0	0	847
2230.98	0	0	0	0	0	0	0	0	0	0	0	0	0	0	0	0	0	880	0	958	0	0	0	0	0	0	0	0	0	0	0	0	0	870	882	0	2028	877	0	0	1048	0	0	0	0	736	0	0	0
2235.9	0	0	0	0	0	0	0	0	0	0	0	0	0	0	943	0	0	0	0	2557	0	0	2370	0	0	0	0	1092	0	0	0	0	0	0	0	0	0	0	0	0	0	0	0	0	0	0	0	0	0
2237.06	0	0	0	0	0	0	0	0	0	0	0	0	0	0	943	0	0	1151	1042	0	899	999	2370	0	1032	1357	2243	1092	0	0	0	0	0	0	0	0	0	0	0	0	0	0	0	933	0	0	0	0	0
2238.95	0	0	0	0	0	0	0	0	0	0	0	0	0	0	0	0	0	0	0	0	0	0	0	0	0	0	0	895	0	0	0	0	0	0	0	0	0	0	0	0	0	0	0	0	0	0	0	0	0
2240.27	0	0	0	0	0	0	0	0	0	0	0	0	0	0	0	0	0	0	0	0	0	0	0	0	0	0	0	895	1157	1429	0	0	0	0	0	0	1428	0	963	1203	930	1028	0	0	0	0	0	0	0
2241.44	0	0	0	0	0	0	0	0	0	0	0	0	0	0	0	0	0	0	0	0	0	0	0	0	0	0	0	0	1157	1429	0	1402	0	0	1768	2237	1428	0	963	1203	930	1028	0	0	0	0	0	0	0
2246.02	792	0	668	0	0	695	0	0	0	0	0	0	0	0	0	0	0	0	0	0	0	0	0	0	0	0	0	0	0	0	0	0	0	0	0	0	0	0	0	0	0	0	0	0	708	0	0	0	0
2247.29	0	0	668	0	0	0	0	0	1572	0	0	835	0	0	0	0	0	0	0	0	0	0	0	0	0	0	0	0	0	0	0	0	0	0	0	0	0	0	0	0	0	0	0	0	0	0	0	0	0
2267.11	0	0	0	0	0	0	0	0	0	0	0	0	0	0	0	0	0	0	0	0	0	0	0	0	0	0	0	0	0	0	0	1207	0	1201	1314	953	0	0	0	0	0	0	0	0	0	0	0	0	0
2268.27	0	0	0	0	0	0	0	0	10552	1098	22189	16349	0	2305	4034	5066	0	0	0	0	0	0	0	0	0	0	0	0	0	946	0	1207	0	1201	1314	953	0	0	0	0	0	0	0	0	0	0	0	0	0
2270.58	0	0	0	0	0	0	0	0	0	0	0	0	1256	0	0	0	0	0	0	0	0	0	0	0	0	0	0	0	0	0	0	0	0	0	0	0	0	0	0	0	0	0	0	0	0	0	0	0	0
2271.72	0	0	0	1098	0	0	0	0	0	0	0	0	1256	0	0	0	0	0	0	0	0	0	0	0	0	0	0	0	0	0	0	0	0	0	0	0	0	0	0	0	0	0	0	0	0	0	0	0	0
2276.04	0	0	0	0	0	0	0	0	0	0	0	1337	947	1189	0	767	0	0	0	0	0	0	0	0	0	0	0	0	0	0	0	0	0	0	0	0	0	0	0	0	0	0	0	0	0	0	0	0	0
2277.38	0	0	0	0	0	0	0	0	0	0	0	0	947	1189	0	0	0	0	0	877	0	0	0	0	0	0	0	0	0	0	0	0	0	0	0	0	0	0	0	0	0	0	0	0	0	0	0	0	0
2278.85	0	0	0	0	0	0	0	0	0	0	0	0	0	0	0	0	0	0	0	0	0	0	0	0	0	0	858	0	0	0	0	0	0	0	0	0	904	0	0	0	0	0	0	0	0	0	0	0	0
2280.11	0	0	0	0	0	0	0	0	0	0	0	0	0	0	0	0	0	0	0	0	0	0	0	0	0	0	858	0	0	0	0	0	0	0	0	0	904	0	0	0	0	0	0	0	0	0	0	0	0
2284.6	0	0	0	0	0	0	0	0	0	0	0	0	0	0	0	0	0	0	0	1068	0	0	0	0	0	0	0	0	0	0	0	0	0	1011	0	0	0	0	0	0	0	0	0	0	0	0	0	0	0
2285.87	0	0	0	0	607	0	0	0	0	0	0	0	0	0	0	0	0	0	0	1068	0	0	0	0	0	0	0	0	0	0	0	0	890	1011	0	0	0	0	0	0	0	0	0	0	0	0	0	0	0
2287.02	0	0	0	0	607	0	0	0	0	0	0	0	0	0	0	0	0	0	0	0	0	0	0	0	0	0	0	0	0	0	0	0	890	0	0	0	0	0	0	0	0	0	0	0	0	0	0	0	0
2294.04	0	0	0	0	0	0	0	0	0	0	0	0	0	0	0	0	0	0	0	0	0	0	0	0	0	0	0	0	0	0	0	0	0	0	0	0	2227	0	0	0	0	0	0	0	0	0	0	0	0
2295.47	0	0	0	0	0	0	0	0	0	0	0	0	0	0	0	0	0	0	0	0	0	0	0	0	0	0	0	0	0	0	0	0	0	0	0	0	2227	0	0	0	0	0	0	0	0	0	0	0	0
2298.95	0	0	0	0	0	851	0	0	0	0	0	0	0	0	0	0	0	0	0	0	0	0	0	578	0	0	0	0	0	0	0	0	0	0	0	0	1221	0	0	0	0	0	0	0	0	0	0	0	0
2300.15	0	0	0	0	0	851	887	0	0	0	0	0	0	0	0	0	0	0	0	0	0	0	0	578	0	0	0	0	0	1683	1237	0	0	1884	0	0	1221	0	0	0	885	0	0	1660	0	0	0	0	0
2301.7	0	0	0	0	0	0	0	0	0	0	0	0	0	0	0	0	0	0	0	0	0	0	0	0	0	0	0	0	0	0	1237	0	0	0	0	0	0	0	0	0	0	0	0	0	0	0	0	0	0
2306.5	0	0	0	0	0	0	0	0	0	0	773	1301	0	0	0	0	0	1909	0	0	0	0	0	0	0	0	0	0	0	0	0	0	0	0	0	0	0	0	0	0	0	0	0	0	0	0	0	0	0
2309	0	0	0	0	0	0	0	0	0	0	0	0	0	0	0	0	0	0	0	0	0	0	0	0	0	0	0	0	0	0	0	0	0	0	0	0	0	0	0	0	0	0	0	0	0	0	0	0	0
2310.17	0	0	0	0	0	0	0	0	0	0	0	0	0	0	0	1366	0	0	0	0	0	0	0	0	0	0	0	0	0	0	0	0	0	0	0	0	0	0	0	0	0	0	0	0	0	0	0	0	0
2319.59	0	0	0	0	0	0	0	0	0	0	1018	999	0	0	0	0	0	0	0	0	0	0	0	0	0	0	0	0	0	0	0	0	0	0	0	843	0	0	0	0	0	0	0	0	0	0	0	0	0
2321.35	0	0	0	0	0	0	0	0	0	0	0	0	0	0	0	0	0	0	1157	1183	897	942	2497	0	800	908	1085	0	0	0	0	0	0	0	0	843	0	0	0	0	0	0	0	0	0	0	1269	1301	0
2322.67	0	0	0	0	0	0	0	0	0	0	0	0	0	0	0	0	2477	0	0	1183	897	942	2497	0	800	908	1085	0	0	0	0	0	0	0	0	0	0	0	0	0	0	0	0	872	0	0	1269	1301	0
2323.99	0	0	0	0	0	0	969	819	0	0	0	0	0	0	0	0	0	0	0	0	0	0	0	0	0	0	0	0	0	0	0	0	1020	0	0	0	0	0	0	0	0	0	0	872	0	0	0	0	0
2325.94	0	0	0	0	0	0	0	0	0	0	0	0	0	0	0	0	0	0	0	0	0	0	0	0	0	0	0	0	0	0	0	0	1020	0	0	0	0	0	0	0	0	0	0	0	0	0	0	0	859
2328.12	0	0	0	0	0	0	0	0	1377	0	1502	3266	12124	4455	4006	12840	0	0	0	0	0	0	0	0	0	0	0	0	0	0	0	0	0	0	0	0	0	0	0	0	0	0	0	0	0	1196	0	0	0
2329.55	0	0	0	0	0	0	0	0	1377	0	1502	3266	12124	4455	4006	12840	0	0	0	0	0	0	0	0	0	0	0	0	0	0	0	0	0	0	0	0	0	0	0	0	0	0	0	0	0	0	0	0	0
2333.76	0	0	0	0	0	0	0	0	0	0	0	0	0	0	0	0	0	0	0	0	0	0	0	0	0	0	0	0	992	0	0	0	0	0	0	744	0	0	0	0	0	0	0	0	0	0	0	0	0
2335.34	0	0	0	0	0	0	0	0	0	0	0	0	0	0	0	0	0	0	0	1023	0	0	1270	0	0	0	0	0	0	0	0	0	0	0	0	0	0	0	0	0	0	0	0	0	0	0	0	0	0
2336.51	0	0	0	0	0	0	0	0	0	0	0	0	0	0	0	0	0	0	0	1023	898	0	1270	0	0	0	0	0	0	0	0	0	0	0	0	0	0	0	0	0	0	0	0	0	0	0	0	0	0
2338.04	0	0	0	0	0	0	0	0	0	0	0	0	0	0	0	0	0	0	0	0	0	0	0	0	0	0	0	0	0	0	0	0	0	0	0	0	0	0	0	0	0	0	0	0	0	0	0	0	0
2339.63	1804	0	0	6153	0	2015	9255	6100	0	0	0	0	0	0	0	0	0	0	0	0	0	0	0	0	0	0	0	0	0	0	0	0	0	0	0	0	0	0	0	0	0	0	0	0	0	0	0	0	0
2341.51	0	0	0	0	0	0	0	0	0	0	0	0	1019	0	0	0	0	0	0	0	0	0	0	0	0	0	0	0	0	0	0	0	0	0	0	0	0	0	0	0	0	0	0	0	0	0	0	0	0
2350.18	0	0	0	0	0	0	0	0	0	0	0	0	0	0	0	0	0	0	0	0	0	0	0	0	0	0	0	0	0	0	0	0	0	0	0	0	0	0	0	0	0	926	0	0	0	0	0	0	0
2351.56	0	0	0	0	0	0	0	0	0	0	0	0	0	0	0	0	0	0	0	0	0	734	1042	0	0	0	811	0	0	0	0	0	0	0	0	0	0	0	0	0	0	0	0	0	0	0	0	0	0
2353.22	0	0	0	0	0	0	0	0	0	0	0	0	0	0	0	0	1348	877	0	0	0	734	0	0	0	0	0	0	0	0	0	0	0	0	0	0	0	0	0	0	0	0	0	0	2398	0	0	1076	0
2354.68	855	0	0	0	0	804	901	0	0	0	0	0	0	0	0	0	1348	877	0	0	0	0	0	0	0	0	0	0	0	0	0	0	0	0	0	0	0	0	0	0	0	0	0	0	2398	1563	0	1076	0
2355.96	855	0	0	0	0	804	901	0	1504	0	0	0	2440	705	962	3545	0	0	0	0	0	0	0	0	0	0	0	0	0	0	0	0	0	0	0	0	0	0	0	0	0	0	0	0	0	1563	0	0	0
2360.83	0	0	0	0	0	0	0	0	1740	0	1376	978	0	715	0	0	0	0	0	0	0	0	0	0	0	0	0	0	0	0	0	0	0	0	0	0	0	0	0	0	0	0	0	0	0	0	0	0	0
2363.59	0	669	1003	1688	742	0	1848	2305	0	0	0	0	0	0	0	0	0	0	0	0	0	0	0	0	0	0	0	0	0	0	0	0	0	0	0	0	0	0	0	0	0	0	0	0	0	0	0	0	0
2367.45	0	942	1031	0	820	0	0	0	1830	0	0	0	0	0	0	0	0	0	2861	2096	1612	2890	4581	0	2779	4180	5143	1727	3145	0	0	2796	1954	2682	2045	2483	0	0	0	0	0	0	0	0	0	1422	0	0	0
2368.65	0	942	1031	0	820	0	0	0	0	0	0	0	0	0	0	0	1798	0	2861	2096	1612	2890	4581	0	2779	4180	5143	1727	3145	1568	0	2796	1954	2682	2045	2483	2119	0	0	0	0	0	0	0	0	1422	0	0	0
2370.02	0	0	0	0	0	0	0	0	0	0	0	0	0	0	0	0	0	0	0	0	0	0	0	0	0	0	0	0	0	1568	0	0	0	0	0	0	0	0	0	0	0	0	0	0	0	0	0	0	0
2372.14	1992	1216	0	1728	1240	1908	1775	2008	0	0	0	0	0	0	0	0	0	0	0	0	0	0	0	0	0	0	0	0	0	0	0	0	0	0	0	0	0	0	0	0	0	0	0	0	1753	0	0	0	0
2374.2	0	0	0	0	1240	0	0	0	8950	0	3191	2639	922	2519	1000	2237	0	0	0	0	0	0	0	0	0	0	0	0	0	0	0	0	0	0	0	0	0	0	0	0	0	0	0	0	0	0	0	0	0
2388.7	1783	900	0	2324	875	1002	1719	1748	0	0	711	771	0	0	0	0	0	0	0	0	0	0	0	0	0	0	0	0	0	0	0	0	0	0	0	877	0	0	1004	0	0	2281	1271	0	0	0	0	0	750
2389.98	1783	0	0	2324	875	1002	1719	1748	0	0	711	771	0	0	0	0	0	0	0	0	0	0	0	0	0	0	0	0	0	0	0	0	0	0	0	877	0	0	1004	0	0	2281	1271	0	0	0	0	0	750
2391.18	0	0	0	0	0	0	0	0	0	0	0	0	0	0	0	0	0	0	0	0	0	0	0	0	0	0	0	0	0	0	0	0	0	0	0	0	0	0	0	0	0	0	0	0	0	0	0	0	0
2395.54	1760	0	0	0	0	2481	0	0	0	0	0	0	0	0	0	0	0	0	0	0	0	0	0	0	0	0	0	0	0	0	0	0	0	0	0	0	0	0	1208	0	0	0	0	0	0	0	0	0	0
2399.38	0	0	0	0	0	0	0	0	0	0	0	0	0	0	0	0	0	0	0	0	0	0	0	0	0	0	0	0	0	0	0	0	0	0	0	0	0	0	0	0	0	0	0	0	0	0	0	0	0
2408.57	0	0	0	0	0	0	0	0	0	0	0	0	0	0	1258	0	0	0	0	0	0	0	0	0	0	0	0	0	0	0	0	0	0	0	0	0	0	0	0	0	0	0	0	0	0	0	0	0	0
2409.81	0	0	0	0	0	0	0	0	801	0	1344	2369	0	1786	1258	890	0	0	0	870	0	0	0	0	0	0	0	0	0	0	0	0	0	0	0	0	1448	0	0	0	0	0	1149	925	0	0	0	0	0
2412.94	1409	0	0	1085	0	1122	996	1024	0	0	0	0	0	0	0	0	0	0	0	0	0	0	0	0	0	0	0	0	0	0	897	0	0	1002	0	826	0	0	0	0	0	0	0	0	0	0	765	0	0
2414.16	1409	0	0	1085	0	1122	996	1024	0	0	0	0	0	0	0	0	0	0	0	0	0	0	0	542	0	0	0	0	0	1244	0	0	0	1002	0	826	0	0	1548	0	0	1630	1789	976	0	0	765	0	0
2415.42	0	0	0	0	0	0	0	0	0	0	0	0	0	0	0	0	0	0	0	0	0	0	0	542	0	0	0	0	0	1244	0	0	0	0	0	0	1106	1500	1548	0	1052	1630	1789	976	0	752	0	0	0
2416.7	0	0	0	0	0	0	0	0	0	0	0	0	0	0	0	0	0	0	0	1198	0	0	0	0	0	0	0	0	0	0	0	0	0	0	0	0	1106	0	0	0	1052	0	0	0	0	752	0	0	0
2418.71	0	0	0	0	0	0	0	0	0	0	0	0	0	0	0	0	0	0	0	0	0	0	0	0	0	0	0	0	0	0	0	0	0	0	0	0	0	0	0	0	0	0	0	0	0	0	0	0	0
2419.93	0	0	0	0	0	0	0	0	0	0	0	0	0	0	0	0	0	1354	0	0	0	0	0	0	0	0	0	0	0	0	0	0	0	0	0	0	0	0	0	0	0	0	0	0	0	0	0	0	0
2421.26	0	0	0	0	0	0	0	0	0	0	0	0	0	0	0	0	0	1354	0	0	0	0	0	0	0	0	0	0	0	0	0	0	0	0	0	0	0	0	0	0	0	0	0	0	0	0	0	0	0
2427.61	0	0	0	0	0	0	0	0	0	0	0	0	0	0	0	0	0	0	0	0	0	0	0	0	0	0	0	0	0	0	1343	0	0	0	0	0	0	0	0	0	0	0	0	0	953	0	0	0	0
2429.17	11064	2654	1317	7414	2594	8774	6634	7015	0	0	0	0	0	0	0	0	0	0	0	0	0	0	0	4871	0	0	0	0	0	0	1343	4174	0	2688	4054	7318	4985	7249	9679	1689	0	9544	8218	2416	0	0	0	0	0
2430.49	11064	2654	1317	7414	2594	8774	6634	7015	0	0	0	0	0	0	0	0	0	0	1369	0	0	0	0	4871	0	0	0	0	2166	0	0	4174	0	2688	4054	7318	0	7249	9679	1689	2130	9544	8218	2416	0	0	0	0	0
2437.03	0	0	0	0	0	0	0	0	0	0	0	0	0	0	0	0	0	0	0	0	0	0	0	534	0	0	0	0	0	0	1570	0	0	0	0	0	1215	0	0	1134	1337	2096	3065	1130	0	0	0	0	0
2438.3	0	3977	2939	0	1669	0	0	0	0	0	0	0	0	0	0	0	0	1501	0	0	0	0	0	534	0	0	0	0	0	0	1570	0	0	0	0	0	1215	1800	1755	1134	1337	2096	3065	1130	0	0	0	0	0
2440.12	0	3977	2939	0	1669	0	0	0	0	0	0	0	0	0	0	0	0	1501	0	0	0	0	0	0	0	0	0	0	0	0	0	0	0	0	0	0	0	0	0	0	0	0	0	0	0	0	0	0	0
2441.89	0	0	0	0	0	0	0	0	19355	3256	10829	29646	57966	20117	14849	32458	0	787	0	0	0	0	0	0	0	0	0	0	0	0	0	0	0	0	0	0	0	0	0	0	0	0	0	0	0	0	0	0	941
2443.41	0	0	0	0	0	0	0	0	0	3256	0	0	0	0	0	0	2453	787	0	0	0	0	0	0	0	0	0	0	0	0	0	0	0	0	0	0	0	0	0	0	0	0	0	0	11634	4408	0	0	941
2445.42	2783	0	0	4035	0	1465	2612	2516	0	0	0	0	0	0	0	0	0	0	0	0	0	0	0	0	2279	0	0	0	0	0	0	0	0	0	0	0	0	0	0	0	0	0	792	0	0	0	0	0	0
2449.05	2389	899	0	0	919	0	0	0	0	0	0	0	0	0	0	0	0	0	0	0	0	0	0	0	0	0	0	0	0	0	0	0	0	0	0	0	0	0	0	0	0	0	0	0	0	0	0	0	0
2450.29	0	899	1082	0	919	0	0	0	0	0	0	0	0	0	0	0	0	0	0	0	0	0	0	0	0	0	0	0	0	0	0	0	0	0	0	0	0	0	0	0	0	0	0	0	0	0	0	0	0
2451.73	0	0	1082	0	0	0	0	0	0	0	0	0	0	0	0	0	0	0	0	0	0	0	0	0	0	0	0	0	0	0	0	0	0	0	0	0	0	0	0	0	0	0	0	0	0	0	0	0	0
2453.15	0	0	0	0	0	0	0	0	721	0	1237	1310	0	0	0	0	0	0	2165	0	1571	818	0	5659.5	761	1161	0	1453	3632	3158	1943	3397	0	2407	4828	6197	0	0	0	0	0	18092	19795	7837	0	0	0	0	0
2454.38	0	0	0	0	0	0	0	0	721	0	0	1310	0	0	0	0	0	0	2165	1557	1571	818	927	5659.5	761	1161	0	1453	3632	3158	1943	3397	2947	2407	4828	6197	6513	14167	14254	5827	6978	18092	19795	7837	0	0	0	0	0
2455.73	0	0	0	0	0	0	0	0	0	0	0	0	0	0	0	0	0	0	0	1557	0	0	927	0	0	0	0	0	0	0	0	0	2947	0	0	0	6513	0	0	5827	6978	0	0	0	0	0	0	0	0
2459.55	0	0	0	0	0	0	0	0	0	0	0	0	0	0	0	0	1403	0	0	0	0	0	0	0	0	0	0	0	0	0	0	0	0	0	0	0	0	0	0	0	0	0	0	0	1957	0	1155	1414	0
2460.92	0	0	0	0	0	0	1039	0	0	0	0	0	0	0	0	0	1403	0	0	0	0	0	0	0	0	0	0	0	0	0	0	0	0	0	0	0	0	0	0	0	0	0	0	0	0	0	0	1414	0
2463.53	0	0	0	0	0	0	0	0	1000	0	0	806	2786	857	892	628	0	0	0	0	0	0	0	0	0	0	0	0	0	0	0	0	0	0	0	0	0	0	0	0	0	0	0	0	0	2118	0	0	0
2465.1	0	0	0	0	0	0	0	0	0	0	0	0	2786	857	0	0	0	0	0	0	0	0	0	0	0	0	0	0	0	0	0	0	0	0	0	0	0	0	0	0	0	0	0	0	0	2118	0	0	0
2468.4	0	0	892	0	0	0	0	0	1763	0	0	0	3168	1562	1308	2763	0	0	0	0	0	0	0	0	0	0	0	0	0	0	0	0	0	1368	0	0	0	0	0	0	0	0	0	839	0	0	0	0	0
2469.7	0	0	892	0	0	0	0	0	1763	0	1654	2459	0	1562	1308	2763	0	0	0	0	0	0	0	0	0	0	0	0	0	865	0	0	0	1368	0	0	0	0	0	0	0	0	939	839	854	0	0	0	0
2470.95	0	0	0	0	0	0	0	0	0	0	1654	2459	0	0	0	0	0	0	0	0	0	0	0	0	0	0	0	0	0	865	0	0	0	0	0	0	0	0	0	832	0	0	939	0	854	0	0	0	0
2473.45	0	0	0	0	0	0	0	0	0	0	0	1764	3795	0	0	1895	0	0	0	0	0	0	0	0	0	0	0	0	0	0	0	0	0	0	0	0	0	0	0	0	0	0	0	0	0	0	0	0	0
2475.55	0	0	0	0	0	0	0	0	1589	0	0	0	0	0	909	0	0	909	0	0	0	0	0	0	0	0	0	0	0	0	0	0	0	0	0	0	0	0	0	0	0	0	0	0	0	0	0	0	0
2476.8	0	0	0	0	0	0	0	0	1589	0	0	0	0	0	909	0	1009	909	0	0	0	0	0	0	0	0	0	0	0	0	0	0	0	0	0	0	0	0	0	0	0	0	0	0	0	0	0	0	0
2478.64	0	0	0	0	0	0	0	0	0	0	0	0	0	0	0	0	0	0	0	0	0	0	0	525.5	0	0	0	0	0	0	0	0	0	0	0	0	0	0	0	0	0	0	0	0	0	0	0	0	0
2479.93	0	0	0	0	0	0	0	0	0	0	0	0	0	0	0	0	0	0	0	0	0	0	0	525.5	0	0	0	0	0	0	0	0	0	0	0	0	799	902	889	0	0	1741	1801	1294	0	0	0	0	0
2481.4	0	0	0	0	0	0	0	0	0	0	0	0	0	0	0	0	0	0	0	0	0	0	0	0	0	0	0	0	0	0	0	0	0	0	0	0	799	902	889	0	0	1741	1801	0	0	0	0	0	0
2482.84	0	0	0	0	0	0	0	0	0	0	0	0	0	0	0	0	0	0	0	0	1525	1048	0	609.5	0	0	0	0	0	0	0	0	0	0	0	0	0	0	0	0	0	0	0	0	0	0	0	0	0
2484.22	0	0	0	0	0	0	0	0	1003	0	776	1346	4224	1158	1704	2840	0	0	0	0	1525	1048	0	609.5	0	0	0	0	0	0	0	0	0	0	0	0	0	0	0	0	0	0	0	0	0	0	0	0	0
2486.23	0	0	0	0	0	0	0	0	0	0	776	0	0	0	0	0	0	0	0	0	0	0	0	0	0	0	0	0	0	0	0	775	0	1494	1378	1255	0	0	0	0	0	0	0	0	0	0	0	0	0
2488.71	0	0	0	0	0	0	0	0	0	0	0	0	0	0	0	0	0	0	0	0	0	0	0	0	0	0	0	0	0	0	0	0	0	0	0	0	0	0	0	0	0	0	0	0	0	0	0	0	0
2489.99	0	0	0	0	0	0	0	0	0	0	0	0	0	0	0	879	0	0	0	0	0	0	0	0	0	0	0	0	0	0	0	0	0	0	0	0	0	0	0	0	0	0	0	0	0	0	0	0	0
2495.07	892	0	0	1633	0	836	1629	1393	0	1637	0	0	0	0	0	0	0	0	0	0	0	0	0	0	0	0	0	0	0	0	0	0	0	0	0	0	0	0	0	0	0	0	0	0	0	0	0	0	0
2496.95	0	2722	5635	0	1880	836	0	0	0	0	0	0	0	0	0	0	0	0	0	0	0	0	0	0	0	0	0	0	0	0	0	0	0	0	0	0	0	0	830	0	808	0	758	0	0	0	0	0	0
2498.3	0	0	0	0	0	0	0	0	0	0	0	751	1699	0	988	1073	0	864	0	940	0	0	0	0	0	0	0	0	0	0	0	0	0	0	0	0	0	0	830	0	808	0	758	0	0	2234	0	0	3147
2500.36	0	0	0	0	0	0	0	0	0	0	0	0	1699	0	988	0	0	864	0	0	0	0	0	0	0	0	0	0	0	0	0	0	0	0	0	0	0	0	0	0	0	0	0	0	0	2234	0	0	0
2501.99	9894	4503	0	16548	4706	7128	15250	14506	0	0	0	0	0	0	0	0	0	0	0	0	0	0	0	0	0	0	0	0	0	0	0	0	0	0	0	0	0	1306	1793	0	0	1350	1030	0	0	0	0	0	0
2507.51	2994	1490	1985	0	1851	3033	0	0	0	871	0	0	0	0	0	0	900	2781	0	0	0	0	0	0	0	0	0	0	0	0	0	0	0	0	0	0	0	0	0	0	0	0	0	0	1596	0	0	0	1131
2508.91	0	0	1985	0	1851	0	0	0	0	871	0	0	0	0	0	0	900	2781	0	0	0	0	0	0	0	0	0	0	0	0	0	0	0	0	0	0	0	0	0	0	0	0	0	0	1596	0	0	0	1131
2512.26	0	0	0	0	0	0	0	0	0	0	0	0	0	0	0	1601	0	0	0	0	0	0	0	0	0	0	0	0	0	0	0	0	0	0	0	0	0	0	0	0	0	0	0	0	0	0	0	0	0
2513.64	0	0	0	0	0	0	0	0	0	0	0	0	968	0	0	1601	0	0	0	0	0	0	0	0	0	0	0	0	0	0	0	0	0	0	0	0	0	0	0	0	0	0	0	0	0	0	0	0	0
2515.17	0	0	0	0	0	0	0	0	627	0	0	0	968	769	0	0	5763	1078	0	0	0	0	0	0	0	0	0	0	0	0	0	0	0	0	0	0	0	0	0	0	0	0	0	0	8229	0	3660	3967	0
2516.43	0	0	0	0	0	0	0	0	627	0	0	0	0	769	0	0	5763	1078	0	0	0	0	0	0	0	0	0	0	0	0	0	0	0	0	0	0	0	0	0	0	0	0	0	0	8229	1609	3660	3967	0
2523.09	0	0	0	0	0	0	0	0	0	0	0	0	0	0	0	0	0	0	0	0	0	0	0	0	0	0	0	0	0	910	0	0	0	0	0	0	0	0	0	0	0	0	0	0	810	0	0	0	0
2526.25	2833	1326	0	2012	1431	2889	2709	2521	0	0	0	0	0	0	0	0	0	0	0	0	0	0	0	418.5	0	0	0	0	0	0	0	0	0	0	0	0	0	1547	1835	0	0	1881	1619	0	0	0	0	0	0
2527.53	2833	1326	835	0	1431	2889	2709	2521	0	0	0	0	0	0	0	0	0	0	0	0	0	0	0	418.5	0	0	767	0	0	0	0	0	0	0	0	0	0	1547	1835	0	0	1881	1619	0	0	0	0	0	0
2529.16	0	0	0	0	0	0	0	0	0	0	0	0	0	0	0	0	0	0	0	0	0	0	0	0	0	0	767	0	0	0	0	0	0	0	0	0	0	0	0	0	0	0	0	0	0	0	0	0	0
2533.89	0	0	0	0	0	0	0	0	0	0	0	0	0	0	0	971	0	876	0	0	0	0	0	0	0	0	0	0	0	0	0	0	0	0	0	0	0	0	0	0	0	0	0	0	0	1309	0	0	0
2535.85	0	0	0	0	0	0	0	0	0	0	0	0	1001	0	0	971	0	876	0	0	0	0	0	0	0	0	0	0	0	0	0	0	0	0	0	0	0	0	0	0	0	1088	1145	0	0	0	0	0	0
2537.46	0	0	0	0	0	0	0	0	0	0	0	0	0	0	0	0	0	0	0	0	0	0	1000	0	0	0	0	0	0	0	0	0	0	0	0	0	0	0	0	0	0	0	0	0	0	0	0	0	0
2538.8	0	0	0	0	0	0	0	0	0	0	0	0	0	0	0	0	0	0	0	0	0	0	1000	0	0	0	927	0	0	1403	0	0	1709	0	0	0	0	0	0	0	0	0	0	0	0	0	0	0	0
2540.25	0	0	0	0	0	0	0	0	0	0	0	0	0	0	0	0	0	0	0	0	0	0	0	0	0	0	0	0	0	0	0	0	1709	0	0	0	0	0	0	0	0	0	0	0	2801	1312	0	0	0
2542.77	73596	23002	12037	58999	22080	70358	66358	66176	0	0	0	0	0	0	0	0	0	0	9048	879	0	2201	0	25639.5	1475	2412	0	2173	6068	3872	1419	13566	2396	8987	14132	25418	2641	41284	51554	5327	12919	49825	41392	14072	0	0	0	0	0
2544.66	0	0	0	0	0	0	0	0	0	0	0	0	0	0	0	0	0	0	0	0	1693	2201	0	0	0	0	0	0	0	0	0	0	0	0	0	0	0	41284	51554	0	0	0	0	0	0	0	0	0	0
2546.07	0	0	0	0	0	0	0	0	0	0	0	0	0	0	0	0	1000	0	0	0	0	0	2927	0	0	0	1428	0	0	0	0	0	0	0	0	0	0	0	0	0	0	0	0	0	0	0	0	0	0
2547.46	0	0	0	0	0	0	0	0	0	0	0	0	0	0	0	0	1000	0	0	0	0	0	2927	0	0	0	0	0	0	0	0	0	0	0	0	0	0	0	0	0	0	0	0	0	0	0	0	0	0
2549.58	0	0	0	0	0	0	0	0	0	0	0	772	0	0	0	0	0	0	0	0	0	0	0	0	0	0	0	0	0	0	0	0	0	0	0	0	1498	0	0	0	0	0	0	0	0	0	0	0	0
2550.97	0	0	0	0	0	0	0	0	0	0	0	772	0	0	0	0	0	0	0	0	0	0	0	0	0	0	0	0	0	0	0	0	0	0	0	0	1498	0	0	940	0	0	0	0	0	0	0	0	0
2555.22	0	0	0	0	0	0	0	0	0	0	1377	798	835	0	0	0	0	0	0	0	0	0	0	0	0	0	0	0	0	0	0	0	0	0	0	0	0	0	0	0	0	0	0	0	0	0	0	0	0
2556.51	0	0	0	0	0	0	0	0	0	0	1377	798	0	2553	0	0	18183	8156	0	0	0	0	0	0	0	0	0	0	0	0	0	0	0	0	0	0	0	0	0	0	0	0	0	0	84133	31471	1090	1074	4851
2558.55	23547	8146	1730	34318	7804	15712	30730	25038	0	0	0	0	0	0	0	0	0	0	0	0	0	0	0	839.5	0	0	0	0	1326	1121	0	893	0	1898	1180	1961	0	2489	3100	0	1194	3235	2696	847	0	0	0	0	0
2562.15	0	0	0	0	0	0	0	0	0	0	0	0	0	0	0	0	0	0	0	0	0	0	0	0	0	0	0	0	0	0	0	0	0	0	0	0	0	0	0	0	0	0	0	0	0	0	0	0	0
2563.48	0	0	0	0	0	0	0	0	0	0	0	0	0	0	0	0	0	0	0	1564	1209	990	7376	405.5	0	1191	3360	1628	0	0	0	0	0	0	0	0	0	0	0	0	0	0	0	1048	0	0	0	0	0
2564.8	0	0	0	0	0	0	0	0	0	0	0	0	0	0	0	0	0	0	0	1564	1209	990	7376	405.5	0	1191	3360	1628	0	0	0	0	0	0	0	0	0	0	1256	0	0	0	0	1048	0	0	0	0	0
2566.13	0	1462	2056	0	1057	0	0	0	0	0	0	0	0	0	0	0	0	0	0	0	0	0	0	0	0	0	0	0	0	0	0	0	0	0	0	0	0	0	0	0	0	0	0	0	0	0	0	0	0
2567.72	0	0	2056	0	0	0	0	0	0	0	0	0	1886	0	0	1137	0	0	0	0	0	0	0	0	0	0	0	0	0	0	0	0	0	0	0	0	0	0	0	0	0	0	0	882	0	0	0	0	0
2569.08	1466	0	0	1297	0	1508	1487	1292	0	1975	1433	1679	1886	0	0	1137	0	0	0	0	0	0	0	594.5	0	0	0	0	0	0	0	0	0	0	0	0	0	1000	0	0	0	1416	1246	882	0	0	0	0	0
2570.45	1466	0	0	1297	0	1508	1487	1292	0	1975	1433	0	0	1943	1258	0	0	0	0	0	0	0	0	594.5	0	0	0	0	0	0	0	0	0	0	0	0	0	1000	1203	0	0	1416	1246	0	0	0	0	0	0
2572.02	0	0	698	0	0	0	0	0	0	0	0	0	0	0	0	0	11308	0	0	0	0	0	0	0	0	0	0	0	0	0	0	0	0	0	0	0	0	0	0	0	0	0	0	0	17815	1696	8178	8963	786
2573.47	0	0	698	0	0	0	0	0	0	0	0	0	0	0	0	0	11308	0	0	0	0	0	0	0	0	0	0	0	0	0	0	0	0	0	0	0	0	0	0	0	0	0	0	0	17815	1696	8178	8963	0
2577.82	0	0	0	0	0	0	0	0	0	0	0	0	0	0	0	0	0	0	0	2048	905	0	2226	0	879	1062	1365	1631	0	0	0	0	0	0	0	0	0	0	0	0	0	0	0	0	0	753	0	0	0
2580.89	1387	0	0	1081	0	1188	956	949	0	0	0	0	0	0	0	0	0	0	0	0	0	0	0	0	0	0	0	0	0	0	0	0	0	0	0	0	0	0	0	0	0	0	0	0	0	0	0	0	0
2582.18	1387	0	0	1081	0	1188	0	949	1492	0	726	1744	2387	1158	894	2641	0	0	0	0	0	0	0	0	0	0	0	0	0	0	0	0	0	0	0	0	0	0	0	0	0	0	0	0	0	0	0	0	0
2583.52	0	0	0	0	0	0	0	0	1492	1561	0	1744	2387	1158	894	2641	0	0	0	0	0	0	0	613.5	0	0	0	0	0	1088	0	0	0	1199	0	0	0	0	0	0	0	1063	1195	1355	2031	0	0	0	0
2584.85	823	0	0	0	0	651	787	0	0	1561	0	0	0	0	0	0	0	0	0	0	0	0	0	613.5	0	0	0	0	0	0	968	0	0	1199	859	0	0	0	821	0	0	1063	1195	1355	2031	0	0	0	0
2586.16	823	0	0	808	0	651	787	0	1521	0	744	0	0	0	0	0	0	0	0	0	0	0	0	0	0	0	0	0	0	0	968	1671	0	0	859	778	0	0	0	0	0	0	0	0	0	0	0	0	0
2588.47	0	0	0	0	0	0	0	0	0	0	0	0	0	0	0	0	0	896	0	0	0	0	0	0	0	0	0	0	0	0	0	0	0	0	0	0	0	0	0	0	0	0	0	0	1260	0	1096	1185	0
2591.01	0	0	0	0	0	0	0	0	0	0	0	0	0	0	0	0	0	0	0	0	0	0	1447	0	0	0	0	0	0	1092	0	0	0	0	0	0	0	0	0	0	0	0	0	0	0	0	0	0	0
2592.73	0	0	0	0	0	0	0	0	787	0	0	0	0	0	0	0	0	0	0	0	0	757	0	0	0	0	1023	0	957	1092	0	0	0	0	0	0	0	0	0	0	0	0	0	0	0	0	0	0	0
2594.15	0	0	0	0	0	0	0	0	787	0	0	0	0	0	0	0	0	0	0	0	0	757	0	0	0	0	1023	0	957	0	0	0	0	0	0	0	0	0	0	0	0	0	0	0	1459	0	0	0	0
2595.75	0	0	0	0	0	0	905	0	0	0	0	0	0	0	0	0	0	0	0	0	733	0	0	0	0	0	0	0	0	0	0	0	0	0	0	0	0	0	0	0	0	0	0	0	1459	0	1905	1964	0
2598.5	0	0	0	0	0	0	0	0	1085	0	1410	1292	0	1234	1306	0	0	0	0	0	0	0	0	0	0	0	0	0	0	0	0	0	0	0	0	0	0	0	0	0	0	0	0	0	0	0	0	0	0
2600.18	896	0	0	1711	0	0	1432	1111	0	0	1410	0	0	0	0	0	0	0	0	0	0	0	0	0	0	0	0	849	0	0	0	0	0	0	0	0	0	0	0	0	0	0	0	0	865	0	0	0	0
2603.58	1049	0	0	2415	0	0	1547	1737	716	0	0	3443	953	681	0	2267	0	7638	0	0	0	0	0	0	0	0	0	0	0	0	0	0	0	0	0	0	0	0	0	0	0	0	0	0	0	0	0	0	0
2606.63	0	0	0	0	0	0	0	0	0	7814	0	0	0	0	0	0	0	0	0	0	0	0	1044	0	0	0	0	0	0	0	0	0	0	0	0	0	0	0	0	0	0	0	0	0	0	0	0	0	1569
2608	0	0	0	0	0	0	0	0	0	7814	0	0	0	0	0	0	0	0	0	0	0	0	0	0	0	0	0	0	0	0	839	0	805	909	1044	1540	0	0	0	0	0	0	0	0	0	0	0	0	1569
2609.34	0	0	0	0	0	0	0	0	0	0	0	0	0	0	0	0	0	0	0	0	0	0	0	0	0	0	0	0	1054	1572	839	717	805	909	1044	1540	0	0	0	0	0	0	0	0	0	0	0	0	0
2610.82	0	0	0	0	0	0	0	0	0	0	0	0	0	0	0	0	0	0	0	0	0	0	0	570	0	0	0	0	0	0	0	0	0	0	0	0	1005	1040	1262	1142	0	0	0	0	0	0	0	0	0
2612.15	0	0	0	0	0	0	0	0	0	0	0	0	0	0	0	0	0	0	0	0	0	0	0	0	0	0	0	0	0	0	0	0	0	0	0	0	1005	1040	1262	1142	0	0	0	0	0	0	0	0	0
2614.61	0	0	0	0	0	0	0	0	5528	0	3503	3721	0	0	966	1620	0	0	0	0	0	0	0	0	0	0	0	0	0	0	0	0	0	0	0	0	0	0	0	0	0	0	0	0	0	0	0	0	0
2616.38	0	0	0	0	0	0	0	0	0	0	0	0	0	0	0	0	0	0	0	0	0	0	0	834	0	0	0	0	0	0	0	0	0	0	0	1725	1562	2513	2871	1666	0	0	0	0	665	0	0	0	0
2617.74	0	0	0	0	0	0	0	0	0	0	0	0	0	0	0	0	0	0	729	0	0	0	0	606.5	0	0	0	0	0	0	0	1039	0	0	1342	1725	1562	2513	2871	1666	1181	1202	828	0	665	0	0	0	0
2619.12	0	0	0	0	0	0	0	0	0	0	0	0	0	0	0	0	0	785	0	0	1339	706	0	606.5	0	0	0	0	1160	2050	1045	0	0	1062	1342	0	0	0	0	0	1181	1202	828	892	0	0	0	0	0
2620.76	0	0	0	0	0	0	0	0	0	0	0	0	0	0	0	0	0	785	0	0	1339	706	0	0	0	0	0	760	0	2050	0	0	0	0	0	0	0	0	0	0	0	0	0	0	0	0	0	0	0
2623.29	0	0	0	0	0	0	0	0	0	0	0	0	0	0	0	0	0	0	0	0	0	0	0	0	0	0	0	0	0	0	0	0	0	0	0	0	0	0	0	0	0	0	0	0	0	0	0	0	0
2624.84	0	0	0	0	0	0	0	0	805	0	741	0	0	0	902	629	0	0	0	0	0	0	0	0	0	0	0	0	0	0	0	0	0	0	0	0	0	0	0	0	0	0	0	0	0	0	0	0	0
2627.61	0	0	0	0	0	0	0	0	0	0	0	0	0	0	0	0	0	0	0	0	0	0	0	0	0	0	0	0	0	0	0	0	0	0	0	0	0	0	0	0	0	0	0	0	0	0	0	0	0
2629.95	0	0	0	0	0	0	0	0	0	0	0	0	0	0	0	0	0	0	0	0	0	0	0	0	0	0	0	0	0	0	0	0	0	0	0	0	0	0	0	0	0	0	0	0	0	0	0	0	0
2631.3	0	0	0	0	0	0	0	0	0	0	0	0	0	0	0	0	0	0	0	0	0	0	0	0	0	0	0	0	0	0	0	0	0	1007	0	0	0	0	0	0	0	0	0	0	0	1176	0	0	0
2633.18	0	0	0	0	0	0	0	0	0	0	0	0	0	0	0	0	0	0	0	0	0	0	0	0	0	0	0	0	0	0	0	0	0	1007	1058	0	0	0	0	0	0	0	0	0	0	0	0	0	0
2634.65	741	0	0	0	0	0	0	0	0	0	0	0	0	0	0	0	0	0	0	0	0	0	0	0	0	0	0	1493	870	0	900	0	0	0	1058	1426	0	0	0	0	0	0	0	0	0	0	0	0	0
2636.16	741	0	0	0	0	0	0	0	0	799	0	926	0	0	0	0	0	3083	0	0	0	0	0	0	0	0	0	1493	870	0	900	0	0	0	0	1426	0	1206	0	877	1133	1722	1075	0	0	0	0	0	0
2637.59	0	0	0	0	0	0	0	0	0	799	0	926	0	0	0	0	0	0	0	0	0	0	0	0	0	0	0	0	0	0	0	0	1347	0	0	0	2080	1206	1210	877	1133	1722	1075	1188	0	0	0	0	0
2638.94	0	0	0	0	0	0	0	0	0	0	0	0	0	0	0	0	0	0	0	0	0	0	0	0	0	0	0	0	0	0	0	0	1347	0	0	0	2080	0	0	0	0	0	0	1188	0	0	0	0	0
2647.51	0	0	0	0	0	0	0	0	1611	0	0	2206	4936	1439	1254	2867	0	0	0	0	0	0	0	0	0	0	0	0	0	0	0	0	0	0	0	1010	0	0	0	0	0	0	0	0	0	0	0	0	0
2648.98	0	0	0	0	0	0	0	0	1611	0	0	2206	4936	1439	1254	2867	1226	0	942	0	0	745	3215	0	840	1255	2546	0	0	0	0	0	0	0	0	0	0	0	0	0	0	0	0	0	0	0	0	0	0
2650.49	0	0	0	0	0	0	0	0	0	0	0	0	0	0	0	0	0	0	942	1289	0	745	3215	0	840	1255	2546	2558	0	0	0	0	0	0	1028	0	0	0	0	0	0	0	0	0	0	0	0	0	0
2651.82	0	0	0	0	0	0	0	0	971	0	1880	2866	0	1722	0	2050	1254	9935	0	0	0	0	0	0	0	0	0	2558	1261	0	0	0	0	0	1028	0	0	0	0	0	0	0	0	0	0	0	897	739	0
2653.17	0	0	719	0	0	0	0	0	971	0	1880	2866	0	1722	0	2050	1254	9935	0	0	0	0	0	0	0	0	0	0	1261	0	0	0	0	0	0	0	0	0	0	0	0	0	0	0	0	0	897	739	0
2654.99	0	0	0	0	0	0	0	0	0	0	0	0	0	0	0	0	0	0	0	0	0	0	0	0	0	0	0	0	0	0	0	0	0	0	0	0	0	0	0	0	0	0	1206	796	0	2655	0	0	0
2656.36	0	0	0	0	0	0	0	0	0	0	0	0	0	0	0	0	0	0	0	0	0	0	0	0	0	0	0	0	0	0	0	0	0	0	0	0	0	0	0	0	0	1283	1206	796	0	2655	0	0	0
2657.86	2905	2267	2799	1899	2457	2864	1378	1856	0	0	0	0	0	0	0	0	0	0	0	0	0	0	0	0	0	0	0	0	0	0	0	0	0	0	0	0	0	0	0	0	0	0	0	0	0	0	0	0	0
2659.51	0	2267	2799	0	2457	0	0	0	0	0	792	1004	867	1083	0	648	0	0	0	0	0	0	0	0	0	0	0	0	0	0	0	0	0	0	0	0	0	0	0	0	0	0	839	0	0	910	0	0	0
2660.86	0	0	0	0	0	0	0	0	0	0	792	1004	0	1083	0	648	0	0	0	0	0	0	0	0	0	0	0	0	0	945	0	0	0	0	0	882	0	0	0	0	0	0	839	0	0	910	0	0	0
2662.29	0	0	0	0	0	0	0	0	0	0	0	0	0	0	0	0	0	0	0	0	0	0	0	0	0	0	0	0	0	945	0	0	0	0	0	0	0	0	946	0	0	1635	0	0	0	0	0	0	0
2663.68	0	0	0	0	0	0	799	1002	0	0	0	0	0	0	0	0	0	0	0	0	0	0	1405	0	0	0	0	0	0	0	0	0	0	0	0	0	0	0	946	0	0	0	0	0	0	0	0	0	0
2665.07	0	0	0	0	0	0	799	1002	0	881	0	1273	1653	0	0	1049	0	0	0	0	0	0	1405	0	0	0	0	0	0	0	1054	0	0	0	0	0	0	0	0	0	0	0	727	0	0	0	0	0	0
2666.47	0	0	0	0	0	0	0	0	0	881	0	1273	1653	1133	0	1049	0	0	0	0	0	0	0	0	0	0	0	0	0	0	1054	0	0	0	0	0	0	0	0	0	0	0	727	0	0	0	0	0	0
2671.49	0	0	0	0	0	0	0	0	0	0	0	0	0	0	0	0	0	0	0	0	0	0	0	0	0	0	0	0	0	841	1004	0	2658	0	0	1945	0	0	0	0	0	0	0	0	0	0	0	0	0
2673.75	0	0	0	0	0	0	0	0	0	0	0	0	0	0	0	0	0	0	0	0	0	0	0	0	0	0	0	0	0	0	0	0	0	2001	0	0	0	0	0	0	0	0	0	0	0	0	0	0	0
2675.5	0	0	0	0	0	0	0	0	0	0	0	0	0	0	0	0	0	0	0	0	0	0	0	0	0	0	0	0	0	1483	0	0	3267	2001	0	1720	0	0	0	0	0	0	0	0	0	0	0	0	0
2677.13	0	0	0	0	0	0	0	0	0	0	0	0	0	0	0	0	0	0	0	0	0	0	0	0	0	0	0	748	0	1483	0	0	3267	0	0	1720	0	0	0	0	0	0	0	0	0	0	0	0	0
2678.49	0	0	0	0	0	0	0	0	0	1164	0	0	0	0	0	0	0	0	0	0	0	0	0	0	0	0	0	748	0	0	0	0	0	0	0	0	0	0	0	0	0	0	0	0	0	0	0	0	0
2679.92	0	0	0	0	0	0	0	0	0	1164	0	0	0	0	0	0	0	0	0	0	0	0	0	0	0	0	0	0	0	0	0	0	0	0	0	0	0	0	0	0	0	0	0	0	0	0	0	0	0
2681.29	0	0	0	0	0	0	0	0	0	0	5584	6652	5361	6555	2518	3628	0	0	0	0	0	0	1752	1265	0	0	0	0	0	0	0	0	0	0	0	0	0	987	0	1724	0	1962	0	1178	0	0	0	0	0
2682.73	0	0	0	0	0	0	0	0	1093	0	5584	6652	5361	6555	2518	3628	0	0	0	937	0	0	1752	1265	0	0	0	764	0	0	0	0	0	0	0	0	0	987	0	1724	0	1962	0	1178	0	0	0	0	0
2684.44	0	0	0	0	0	0	0	0	0	0	0	0	0	0	0	0	0	1151	0	0	0	0	0	0	0	0	0	764	0	0	0	0	0	0	0	0	0	0	0	0	0	0	0	0	0	0	0	0	0
2691.26	0	0	0	0	0	0	0	0	0	0	0	0	0	0	0	0	1317	0	782	0	0	1361	0	0	0	782	0	0	0	0	0	0	0	0	0	0	0	0	0	0	0	0	0	0	0	0	0	0	0
2692.91	0	0	0	0	0	0	0	0	0	0	0	0	0	0	0	0	1317	0	782	0	0	1361	0	0	0	782	901	0	0	0	0	0	0	0	0	0	0	0	0	0	0	0	0	0	0	0	0	0	0
2694.46	0	0	0	0	0	0	0	0	0	0	0	0	0	0	0	0	0	0	0	0	0	0	0	0	0	0	901	0	0	0	0	0	0	0	0	0	0	0	0	0	0	0	0	0	0	0	0	0	930
2696.53	0	0	0	0	0	0	0	0	0	0	0	0	0	0	0	0	0	0	0	0	0	0	0	0	0	0	0	0	0	0	0	0	864	930	0	0	0	0	0	0	0	0	0	0	0	0	0	0	930
2697.88	0	0	0	0	0	0	0	0	3106	0	22914	25957	19123	24268	11513	16135	0	0	0	0	0	0	0	0	0	0	0	0	0	0	0	0	864	930	0	0	0	0	0	0	0	0	0	1110	0	0	0	0	0
2699.4	0	0	0	0	0	0	0	0	0	0	22914	25957	0	24268	0	0	0	1548	0	0	0	0	0	0	0	0	0	0	0	0	0	0	799	0	0	0	0	0	0	0	0	0	0	1110	0	0	0	0	0
2704.05	0	0	0	0	0	0	0	0	0	0	0	0	0	0	0	0	0	0	0	0	0	0	0	0	0	0	0	0	0	0	0	0	0	0	0	0	0	2793	4756	0	2779	9878	7758	2332	0	0	977	844	0
2705.54	0	0	0	3401	0	0	2778	2483	0	0	0	0	0	0	0	0	0	0	0	0	0	0	0	0	0	0	0	0	0	0	0	0	0	0	0	0	0	2793	4756	0	2779	9878	7758	2332	1060	0	977	844	0
2706.95	0	0	0	0	0	0	0	0	858	0	0	0	0	0	0	0	0	0	0	0	0	0	0	0	0	0	0	0	0	0	0	0	0	0	0	0	0	0	0	0	0	0	0	0	1060	0	0	0	0
2708.34	0	1231	0	0	613	0	0	0	858	0	0	1497	0	0	0	0	0	0	0	0	0	0	0	0	0	0	0	841	0	0	0	0	0	0	0	0	0	0	0	0	0	0	0	0	0	0	0	0	0
2709.78	0	1231	0	0	0	0	0	0	0	0	0	0	0	0	0	0	0	0	0	0	0	0	0	0	0	0	0	841	0	0	0	0	0	0	0	0	0	0	0	0	0	0	0	0	0	0	0	0	0
2712.94	0	0	0	0	0	0	0	0	0	0	0	780	1115	898	0	1058	0	0	0	0	0	0	0	0	0	0	0	0	0	0	0	1092	8189	1184	1542	1470	5192	0	0	855	0	0	0	0	0	0	0	0	0
2715.06	0	0	0	0	0	0	0	0	0	0	0	0	1115	898	0	0	0	0	0	0	0	0	0	0	0	0	0	0	0	0	0	0	0	0	0	0	0	0	0	0	0	0	0	0	0	0	0	0	0
2718.42	0	0	0	0	0	0	0	0	0	0	0	0	0	0	0	0	0	0	0	0	0	0	0	0	0	0	0	0	0	0	0	0	0	0	0	0	0	0	0	0	0	0	0	0	0	0	0	0	0
2720.14	0	0	0	0	0	0	0	0	0	0	0	0	0	0	0	0	0	0	0	0	0	0	0	0	0	0	0	0	0	0	0	0	0	0	0	0	0	0	0	0	0	0	0	0	0	0	0	0	0
2721.52	0	0	0	0	0	0	0	0	0	0	0	0	0	0	0	0	0	0	0	854	0	0	0	0	0	0	0	0	0	0	0	0	0	0	0	0	0	0	0	0	0	0	725	0	0	0	0	0	0
2723.2	0	0	0	0	0	0	0	0	0	0	0	0	0	0	907	0	0	0	0	854	0	0	0	0	0	0	0	0	0	0	0	0	0	0	0	0	0	0	0	0	0	0	725	0	0	897	0	0	1353
2725.01	0	0	0	0	0	0	0	0	0	0	0	0	0	0	907	1461	0	0	0	0	0	0	0	0	0	0	0	0	0	0	1257	0	1040	0	0	0	0	0	0	0	0	0	0	0	0	897	0	0	0
2726.45	0	0	0	0	0	0	0	0	0	0	778	0	0	1094	1287	1461	0	0	1434	1346	0	1042	0	0	1333	1135	1597	3726	0	0	0	0	0	0	0	0	0	0	0	0	0	0	0	0	0	0	988	848	0
2727.9	0	0	0	0	0	0	0	0	0	0	0	0	0	1094	1287	0	0	0	1434	1346	0	1042	0	0	1333	1135	1597	3726	0	0	0	0	0	0	0	0	2285	0	0	1241	0	0	0	0	0	0	988	848	0
2729.34	1016	3164	3586	2372	2254	915	2219	1282	0	945	0	0	0	0	0	0	0	0	0	0	0	0	1024	0	0	0	0	0	0	0	0	1034	0	0	0	0	0	0	0	1241	0	0	0	0	0	0	0	0	0
2730.75	1016	3164	3586	2372	2254	915	2219	1282	0	945	0	0	0	0	0	0	0	0	0	0	0	0	0	0	0	0	0	0	0	0	0	1034	0	0	0	0	0	0	0	0	0	0	0	0	0	0	0	0	0
2734.55	0	0	0	0	0	0	0	0	0	0	0	0	0	0	0	0	0	0	0	0	0	0	0	0	0	0	0	0	0	0	0	0	0	0	0	0	0	0	0	0	0	0	0	0	0	0	0	0	0
2735.94	0	0	0	0	0	0	0	0	0	1071	0	0	0	0	0	0	0	0	0	0	0	0	0	0	1960	1124	0	2465	0	0	0	931	0	0	824	0	0	1044	0	1549	1179	0	0	0	0	0	0	771	0
2737.32	0	0	0	0	0	0	0	0	0	1071	0	0	0	0	0	0	0	0	0	1707	0	0	0	0	0	1124	0	2465	0	1018	0	931	1101	1135	824	0	1685	1044	0	1549	1179	0	0	0	0	0	759	771	0
2738.84	0	0	0	0	0	0	0	0	0	0	0	0	0	0	0	0	0	730	0	1707	0	0	0	0	0	0	0	0	0	1018	0	0	1101	1135	0	0	0	0	0	0	0	0	0	0	0	0	759	0	0
2742.37	1360	0	0	820	0	1000	0	818	0	0	0	0	0	0	0	0	0	0	0	0	0	0	0	0	0	0	0	0	0	0	0	0	0	0	0	0	0	0	0	0	0	0	0	0	0	0	0	0	0
2745.83	0	0	0	0	0	0	0	0	0	0	0	0	0	0	0	0	0	0	0	0	0	0	0	0	0	0	0	0	0	0	0	0	0	0	0	0	0	0	0	0	0	0	0	0	0	0	0	0	0
2748.82	4007	839	623	2997	948	3347	2610	2632	0	0	0	0	1346	0	0	0	0	0	0	0	0	0	0	0	0	0	0	0	0	0	0	726	0	0	0	841	0	1044	1495	0	0	1334	1131	0	0	0	0	0	0
2751.61	0	0	0	0	0	0	0	0	0	0	0	0	0	0	0	0	0	0	0	0	0	0	0	0	0	0	0	0	0	890	0	0	0	0	786	0	0	0	0	0	0	0	0	0	0	0	0	0	0
2753.04	0	0	0	0	0	0	0	0	0	0	0	0	0	0	0	0	0	0	0	0	0	0	0	0	0	0	0	0	0	890	0	0	0	0	0	0	0	0	0	0	0	0	0	0	0	0	1199	1186	0
2754.43	0	0	0	0	0	0	0	0	0	0	0	0	0	0	0	0	0	0	0	0	0	0	0	0	0	0	0	0	0	0	0	0	0	0	0	0	0	0	0	0	0	0	0	0	0	0	1199	1186	0
2755.87	0	0	0	0	0	0	0	0	0	0	0	0	0	0	0	0	0	0	0	0	0	0	0	0	0	0	0	0	0	0	0	0	0	0	0	0	0	0	0	0	0	0	0	0	0	0	0	0	0
2757.63	0	0	0	0	0	0	0	0	0	0	0	0	0	0	0	0	0	0	0	0	0	0	0	0	0	0	0	0	0	0	0	0	0	0	0	0	0	0	0	0	0	0	0	0	0	0	0	0	0
2759.08	0	0	0	0	0	0	0	0	0	0	0	0	0	0	0	0	0	0	0	0	4499	2076	0	1265.5	0	0	0	0	0	0	0	0	0	0	0	0	0	0	0	0	0	0	0	0	0	0	0	0	0
2761.07	0	0	0	0	0	0	0	0	0	0	0	0	0	0	0	0	0	0	0	0	0	0	0	0	752	0	0	0	0	0	0	0	0	0	0	0	0	0	0	0	0	0	0	0	0	0	0	0	0
2762.47	0	0	0	0	0	0	0	0	0	0	0	0	0	0	0	0	825	0	0	0	0	0	0	0	0	0	0	0	0	0	0	0	0	0	0	0	0	0	0	0	0	0	0	0	4152	1167	0	0	0
2763.94	0	0	0	0	0	0	0	0	0	0	0	0	0	0	0	0	825	905	0	0	0	0	0	0	0	0	0	0	0	0	0	0	0	0	0	0	0	0	0	0	0	0	0	0	4152	1167	0	0	0
2765.39	4663	1397	1202	3075	1514	2384	1913	1820	0	1000	0	0	0	0	0	0	0	905	0	0	0	0	0	0	0	0	0	0	0	0	0	0	0	0	0	0	0	0	0	0	0	0	0	0	0	0	0	0	0
2766.78	4663	1397	1202	3075	1514	2384	0	1820	0	1000	0	0	0	0	0	0	0	0	0	892	0	0	0	0	0	707	868	0	0	0	0	0	0	973	0	0	0	0	0	0	0	788	713	0	0	0	0	0	0
2768.17	0	0	0	0	0	0	0	0	0	0	0	0	0	0	0	0	0	0	0	892	0	0	0	0	0	707	868	0	0	0	0	0	0	973	0	0	0	0	0	0	0	0	713	0	0	0	0	0	0
2769.66	0	0	0	0	0	0	0	0	0	0	0	0	0	0	0	0	858	0	0	0	0	0	0	0	0	0	0	0	0	0	0	0	0	0	0	965	0	0	0	0	0	0	0	0	0	0	0	0	0
2773.29	0	0	0	0	0	0	0	0	0	0	0	0	0	0	0	0	0	0	0	0	0	0	0	0	0	0	0	0	0	0	0	0	0	0	0	0	0	0	0	0	0	0	0	0	0	0	0	0	0
2782.37	0	0	0	0	0	0	0	0	0	2833	0	0	0	0	0	0	0	0	0	0	0	921	0	0	0	0	0	0	0	0	0	0	0	0	0	0	0	0	0	0	0	0	0	0	0	0	0	0	2075
2783.95	0	0	0	0	0	0	0	0	0	0	0	0	0	0	0	0	0	0	1201	0	0	921	1940	1125	1083	1656	1892	1030	838	1136	908	0	1899	1119	0	0	7323	0	0	0	0	0	0	0	0	1042	0	0	0
2785.67	0	0	0	0	0	0	0	0	0	0	0	0	0	0	0	1810	0	0	0	0	0	0	0	1125	1083	0	0	1030	838	1136	908	0	1899	1119	0	0	7323	1619	1097	2190	1609	981	0	937	0	0	0	0	0
2789.03	0	0	0	0	0	0	0	0	0	0	0	0	0	0	0	0	0	0	0	0	0	0	0	0	0	0	0	0	0	0	0	0	0	0	0	0	0	0	0	0	0	0	0	0	0	739	0	0	0
2790.63	0	0	0	0	0	0	0	0	0	0	0	0	0	0	0	0	0	0	0	0	0	0	0	0	0	0	0	0	0	0	0	0	0	0	0	0	0	0	0	0	0	0	0	0	0	0	0	0	0
2792.37	0	1628	0	0	0	0	2482	1234	0	0	0	0	0	0	0	0	0	0	0	0	0	0	0	0	0	0	0	801	0	0	0	0	0	0	0	0	0	0	0	0	0	0	0	0	0	0	0	0	0
2793.77	1608	1628	0	1115	0	1689	2482	1234	0	0	0	0	0	0	0	977	0	0	0	0	0	0	0	0	0	0	0	0	0	0	0	0	0	0	0	0	0	0	0	0	0	0	0	0	0	0	0	0	0
2795.41	1608	2345	0	0	0	0	0	0	0	0	0	892	0	0	0	977	0	0	0	0	0	0	0	0	0	0	0	0	0	0	0	0	0	0	0	0	0	0	0	0	0	0	0	0	0	0	0	0	0
2796.82	0	2345	4125	0	2174	0	0	0	0	0	0	0	0	0	0	0	0	0	0	838	0	0	1032	0	0	0	0	1519	0	0	0	0	0	0	0	746	0	0	0	0	0	0	0	0	0	0	0	0	0
2798.23	0	0	4125	0	2174	0	0	0	0	0	0	0	0	0	0	0	0	0	0	838	0	0	1032	0	0	0	0	1519	0	0	0	0	0	0	0	746	0	0	0	0	0	0	0	0	0	0	0	0	0
2800.29	0	0	0	0	0	0	0	0	0	0	0	0	0	0	0	0	0	0	0	0	0	0	0	0	0	0	0	0	0	0	0	0	0	0	0	0	966	0	0	0	0	0	0	0	0	2033	0	0	0
2801.8	0	0	732	0	0	0	0	0	0	0	0	0	0	0	0	0	0	0	0	0	0	0	0	0	0	0	0	0	0	0	0	0	0	0	0	0	966	0	0	0	0	0	0	0	0	2033	0	0	0
2805.4	0	0	0	0	0	0	0	0	0	0	0	0	0	954	0	0	817	0	2497	1212	0	1769	1566	0	2322	2112	2414	1198	0	0	0	0	0	0	0	0	0	0	0	0	0	0	0	0	0	1292	0	0	0
2806.82	0	0	0	0	0	0	0	0	1398	1251	2130	1616	0	954	1084	0	817	0	2497	1212	1500	1769	1566	0	2322	2112	2414	1198	0	0	0	0	0	0	0	0	0	0	0	0	0	0	0	0	0	0	0	0	0
2808.42	1080	902	1130	0	733	888	1003	791	1398	0	2130	1616	0	0	0	1449	0	0	0	0	1500	0	0	0	0	0	0	0	0	0	0	0	0	0	0	0	0	0	0	0	0	870	0	955	0	0	0	0	0
2810.3	1080	902	0	0	0	0	1003	791	0	0	0	0	0	823	0	1449	0	0	0	0	0	0	0	0	0	0	0	1133	0	0	0	0	863	0	0	0	0	0	0	0	0	870	0	955	0	0	0	0	0
2812.03	0	0	0	0	0	0	0	0	0	1485	0	0	0	0	0	0	0	0	1249	920	992	1928	2896	0	1000	839	2695	1133	1578	1292	0	0	863	1155	1191	1567	2642	0	0	0	0	0	0	0	0	0	0	0	0
2813.49	0	0	0	0	0	0	0	0	0	0	0	0	0	0	0	0	0	0	1249	920	992	1928	2896	0	1000	839	2695	0	1578	1292	917	920	0	1155	1191	1567	2642	0	0	0	0	0	0	0	0	0	0	0	0
2817.37	0	0	0	0	0	0	0	0	0	0	0	0	0	0	0	0	811	0	0	0	0	0	0	0	0	0	0	0	0	0	0	0	0	0	0	0	0	0	0	0	0	0	0	0	1900	0	0	0	0
2819	0	0	0	0	0	0	0	0	0	0	0	0	0	0	0	0	0	1416	0	0	0	0	0	0	0	0	0	0	0	0	0	0	0	0	0	0	0	0	0	0	0	0	0	0	0	0	0	0	0
2820.48	0	0	0	0	0	0	0	0	0	0	0	0	0	0	0	0	0	0	0	0	0	0	0	0	0	0	0	0	0	0	0	0	0	0	0	0	0	0	0	0	0	0	0	0	0	1287	0	0	0
2821.96	0	0	0	0	0	0	0	0	0	0	0	0	0	0	0	0	0	0	3256	0	2784	2460	3170	0	3101	2256	0	2618	0	0	0	0	0	0	0	1152	0	0	0	0	0	0	0	0	0	1287	0	0	0
2823.38	748	869	953	0	708	0	0	0	0	0	0	0	0	0	0	0	0	0	3256	2737	2784	2460	3170	1285.5	3101	2256	4229	2618	1497	1277	0	0	0	0	887	1152	0	1279	0	1889	1011	947	0	0	0	0	1846	1971	0
2824.88	0	869	953	0	708	0	0	0	1232	0	3618	2531	0	769	848	0	0	0	0	0	0	0	0	1285.5	0	0	0	0	1497	1277	0	0	0	0	887	0	0	1279	1184	1889	1011	947	0	0	0	0	1846	1971	0
2826.86	0	0	0	0	0	0	0	0	1232	0	3618	2531	0	0	848	0	0	0	0	0	0	0	0	0	0	0	0	0	0	0	0	0	0	0	0	0	0	0	0	0	0	0	0	0	0	0	0	0	0
2830.41	0	0	0	0	0	0	0	0	0	0	0	0	0	0	0	0	0	0	1198	0	1449	1423	916	369	814	1789	1516	0	0	0	0	0	0	0	0	0	0	0	0	0	0	0	0	0	0	0	0	0	0
2834.02	0	0	0	0	0	0	0	0	1576	0	1252	1403	0	761	0	0	0	0	0	0	0	0	0	0	0	0	0	0	0	0	0	0	0	0	0	0	0	0	0	0	0	0	0	0	0	0	0	0	0
2835.51	0	0	0	0	0	0	0	0	1576	0	1252	1403	0	761	0	0	0	1269	0	0	0	0	0	0	0	0	0	0	0	0	0	0	0	0	0	0	0	0	0	0	0	0	0	0	0	0	0	0	0
2841.09	0	0	0	0	0	0	0	0	0	0	0	0	0	0	0	0	0	0	0	0	0	0	0	0	0	0	0	0	0	0	0	0	2320	1000	0	0	0	0	0	0	0	0	0	0	0	0	0	0	0
2842.58	0	0	0	0	0	0	0	0	0	0	0	0	0	0	0	0	0	0	0	0	0	0	0	406	0	0	0	0	0	0	0	0	2320	1000	0	0	1197	1098	858	1736	919	0	0	0	0	720	0	0	0
2844.49	1185	718	1040	955	0	915	1032	956	0	0	0	0	0	0	0	0	0	0	0	0	0	0	0	0	0	0	0	0	0	0	0	0	0	0	0	0	0	1098	858	0	0	0	0	0	0	720	0	0	0
2846.45	0	0	0	0	0	0	0	0	0	0	2829	2078	0	1060	0	1127	0	0	0	0	0	0	0	0	0	0	0	0	0	0	0	0	0	0	0	0	0	0	0	0	0	0	0	0	0	0	0	0	0
2848.11	0	0	0	0	0	0	0	0	962	0	2829	2078	0	1060	0	1127	0	0	0	0	0	0	0	0	0	0	0	0	0	0	0	0	0	0	0	0	0	0	0	0	0	0	0	0	0	0	0	0	0
2849.53	0	0	0	0	0	0	0	0	962	0	0	0	0	0	0	0	0	0	0	0	0	0	0	0	0	0	0	0	0	0	836	0	0	0	0	0	0	0	0	0	0	0	0	0	0	0	0	0	0
2851.95	0	0	0	0	0	0	0	0	0	0	0	0	0	0	0	0	0	0	0	0	0	0	0	0	0	0	0	0	0	0	0	0	0	0	0	0	0	0	0	0	0	0	0	0	0	0	1205	1325	0
2857.49	0	0	0	0	0	0	0	0	0	0	0	0	0	0	0	0	828	0	723	0	0	663	0	2515.5	814	0	0	841	1433	0	0	940	0	1278	1105	881	0	3508	0	3576	2813	786	0	0	0	0	0	0	0
2858.96	0	0	0	4130	0	0	0	3386	0	0	0	0	0	0	0	0	828	0	723	0	0	663	0	2515.5	814	0	0	0	1433	0	0	940	0	1278	1105	881	2999	3508	2575	3576	2813	786	0	0	0	0	0	0	0
2860.4	4799	2493	2790	4130	1660	4111	4467	3386	0	0	0	0	0	0	0	1287	0	0	0	0	0	0	0	0	0	0	0	0	0	0	0	0	0	0	0	0	2999	0	2575	0	0	0	0	0	0	0	0	0	0
2861.91	0	2493	2790	0	1660	0	0	0	0	0	2677	1579	0	791	0	1287	0	0	0	0	0	0	0	0	0	0	0	0	0	0	0	0	0	0	0	0	0	0	0	0	0	0	0	0	0	0	0	0	0
2863.36	0	0	0	0	0	0	0	0	0	0	2677	1579	0	791	758	0	0	0	0	0	0	0	0	0	0	0	0	0	768	0	0	0	0	0	0	0	0	0	0	0	0	0	0	0	0	0	0	0	0
2864.81	0	0	0	0	0	0	0	0	0	0	0	0	0	0	758	0	0	0	0	0	0	0	0	0	0	0	0	0	768	1086	0	0	0	0	0	0	0	0	0	0	0	0	0	0	0	0	0	0	0
2866.26	0	0	0	0	0	0	0	0	0	0	0	0	884	0	0	0	879	0	0	978	0	0	937	0	0	0	0	830	0	1086	0	0	0	0	0	0	0	0	0	0	0	0	0	902	1084	0	0	0	0
2867.71	0	0	0	0	0	0	0	0	0	0	0	0	884	0	0	0	879	0	0	978	0	0	937	0	0	0	0	830	0	0	0	0	0	0	0	0	0	0	0	0	0	0	0	902	1084	0	0	0	0
2872.61	0	0	0	0	0	0	0	0	0	0	0	0	0	0	0	0	0	0	0	0	2324	1091	0	565.5	0	0	0	0	0	0	0	0	0	0	0	0	0	0	0	0	0	0	0	0	0	0	0	0	849
2874.45	0	0	0	0	0	0	0	0	0	0	0	0	0	0	0	0	0	0	0	0	0	0	0	565.5	0	0	0	0	1042	0	0	0	0	0	1692	1423	1414	1464	2673	0	1219	1950	1428	781	0	0	0	0	849
2875.96	0	0	0	0	0	0	0	0	0	0	0	0	0	0	0	0	0	0	0	0	0	0	0	0	0	0	0	0	1042	0	0	1453	1407	0	1692	1423	1414	1464	2673	0	1219	1950	1428	781	0	0	0	0	0
2880.25	840	0	0	1009	0	629	0	0	0	0	0	0	0	0	0	0	0	0	0	0	0	0	0	0	0	0	0	0	0	0	0	0	0	0	0	0	0	0	0	0	0	0	0	0	0	0	0	0	0
2881.7	840	0	0	1009	0	629	0	0	0	0	0	0	0	0	0	0	0	0	0	0	0	0	0	0	0	0	0	0	0	0	0	0	0	0	0	0	0	0	0	0	0	0	0	0	0	0	0	0	0
2884.2	1074	0	0	875	0	911	981	1097	0	0	0	0	0	0	0	0	0	0	0	0	0	0	0	0	0	0	0	0	0	0	0	0	0	0	0	0	0	0	0	0	0	1421	1280	0	0	0	0	0	0
2885.67	1074	0	0	875	0	911	981	1097	0	0	0	0	0	0	0	0	0	0	0	0	0	0	0	633	0	0	0	0	0	0	0	964	0	1017	0	841	0	1132	1194	0	0	1421	1280	0	0	0	0	0	0
2887.13	0	0	0	0	0	0	0	0	623	0	0	0	0	968	940	938	0	0	0	0	0	0	0	633	0	1129	0	0	0	0	0	964	0	0	0	841	0	1132	1194	0	0	0	0	0	0	0	0	0	0
2888.95	0	0	0	0	0	0	0	0	623	0	0	1827	0	968	940	0	0	0	0	0	2188	0	0	875	0	0	0	1316	0	0	0	0	0	0	0	0	0	0	0	0	0	0	0	0	0	0	0	0	0
2890.45	718	0	0	0	0	636	0	0	0	0	1576	0	0	0	0	768	0	0	0	0	2188	2057	0	875	0	1693	1674	1316	0	0	0	0	0	0	0	0	0	0	0	0	0	0	0	0	0	0	1514	1588	0
2891.94	718	0	0	0	0	636	0	0	904	0	1576	0	0	953	1427	768	1597	891	1210	1698	0	0	0	0	1927	1693	1674	0	1316	1150	0	2908	0	1365	1909	2147	0	0	0	0	0	0	0	0	0	0	1514	1588	0
2893.4	0	0	0	0	0	0	0	0	0	0	0	0	0	953	0	0	1597	891	1210	1698	0	0	0	0	1927	0	0	0	1316	1150	4128	2908	0	1365	1909	2147	0	0	0	1118	0	0	0	863	0	0	0	0	0
2894.9	0	0	0	0	0	0	0	0	0	0	0	0	0	0	0	0	0	0	0	0	0	0	0	0	0	0	0	0	0	0	0	0	0	0	0	0	0	1036	846	1118	0	1032	1075	863	0	0	0	0	2098
2896.41	0	0	0	0	0	0	0	0	0	0	0	0	0	0	0	0	0	0	0	0	0	0	0	0	0	0	0	0	0	0	0	0	0	0	0	0	0	1036	846	0	0	1032	1075	0	0	0	0	0	2098
2898.51	0	0	0	0	0	0	0	0	0	0	0	0	0	0	0	0	1054	0	0	0	0	0	0	0	0	0	0	0	0	0	0	0	0	0	0	0	0	0	0	0	0	0	0	0	2457	1237	0	0	0
2900	0	0	0	0	0	0	0	0	0	0	0	0	0	0	0	0	1054	0	0	0	0	0	0	0	0	0	0	0	0	0	0	3504	0	0	1668	0	0	0	0	0	0	0	0	0	2457	1237	0	0	0
2901.51	0	0	0	0	0	0	0	0	0	0	0	0	0	0	0	0	0	0	0	0	0	0	0	0	0	0	0	0	855	1290	0	3504	1000	1231	1668	2027	0	0	0	0	0	0	0	0	0	0	0	0	0
2903.34	0	0	0	0	0	0	0	0	0	835	0	0	0	0	0	0	0	0	0	0	0	0	0	0	0	0	0	0	0	0	0	0	1000	0	0	0	0	0	0	0	0	0	0	0	0	0	0	0	0
2905.62	0	0	0	0	0	0	0	0	0	0	0	0	0	0	0	0	0	0	0	0	1546	0	0	579.5	0	0	0	0	0	0	0	0	0	0	0	0	0	0	0	0	0	0	0	0	0	0	0	0	0
2907.95	0	0	0	0	0	0	0	0	0	2853	0	0	0	0	0	0	0	0	709	846	1546	1351	0	0	936	1124	1015	820	0	0	0	812	0	0	936	1475	0	0	0	0	0	0	0	0	0	0	0	0	0
2909.47	0	814	1398	0	0	0	0	0	0	2853	0	0	0	0	0	0	936	0	709	846	0	0	0	0	936	1124	1015	820	0	0	0	812	0	0	936	1475	0	0	0	0	0	0	0	0	0	0	0	0	0
2911.04	0	814	1398	0	704	0	0	0	0	0	0	0	0	0	0	0	936	0	0	0	0	0	0	0	0	0	0	0	0	0	0	0	0	0	0	0	0	0	0	0	0	1190	1432	0	0	0	0	0	0
2912.76	0	0	0	0	0	0	0	0	0	0	0	0	0	0	0	0	0	0	0	0	0	0	0	0	0	0	0	0	0	0	0	0	0	0	0	0	0	0	0	0	0	1190	1432	0	0	0	0	0	0
2921.06	0	0	0	0	0	0	0	0	0	0	0	0	0	0	0	0	0	0	0	0	0	0	0	0	0	0	0	0	0	0	0	0	950	0	0	741	0	0	0	0	0	0	0	0	0	0	0	0	0
2922.81	0	0	0	0	0	0	0	0	0	0	0	795	0	0	0	0	0	0	0	0	0	0	0	0	0	0	0	0	0	0	0	0	0	0	0	0	0	0	0	0	0	0	0	0	0	0	0	0	0
2924.57	0	0	0	0	0	0	0	0	0	0	0	0	0	0	0	0	0	0	0	0	0	0	0	0	0	0	0	0	0	0	0	0	0	0	0	0	0	0	0	0	0	0	0	0	0	0	0	0	0
2927.14	0	0	0	0	0	0	0	0	0	0	0	0	0	0	0	768	0	0	0	0	0	0	0	0	0	0	0	0	0	0	881	0	0	0	0	0	0	0	0	0	0	0	0	0	0	0	0	0	0
2934.65	0	0	0	0	0	0	0	0	0	0	0	0	0	0	0	0	0	0	0	0	0	0	0	0	0	0	0	0	0	0	0	0	0	0	0	0	0	0	0	0	0	0	0	0	0	0	0	0	0
2936.17	0	0	0	0	0	0	0	0	0	0	0	0	0	0	0	0	0	0	0	0	0	0	0	0	0	0	0	0	0	0	0	0	0	0	0	0	0	0	0	0	0	0	0	0	0	0	0	0	0
2937.66	0	0	0	0	0	0	0	0	0	0	0	0	0	0	0	0	0	0	0	0	1081	895	0	0	0	0	0	0	0	0	0	0	0	0	0	0	0	0	0	0	0	0	0	0	0	0	0	0	712
2939.14	0	0	0	0	0	0	0	0	0	0	0	0	0	0	0	0	0	0	710	0	1081	895	0	0	0	0	0	0	0	0	0	0	0	0	0	0	0	0	0	0	0	0	0	0	0	0	0	0	712
2940.75	0	0	0	0	0	0	0	0	0	0	0	0	0	0	0	0	0	0	710	0	0	0	0	0	0	0	0	0	0	0	0	0	1262	0	0	0	0	0	877	0	0	0	0	0	0	0	0	0	0
2942.62	2995	806	704	1262	1103	1316	0	0	0	0	0	0	0	0	0	0	0	0	0	0	0	0	0	0	0	0	0	0	1593	0	0	801	1262	1805	1026	1077	0	0	877	0	0	0	0	0	0	0	0	0	0
2946.26	0	0	0	0	0	0	0	0	0	0	0	0	0	0	0	0	0	0	0	0	0	0	0	0	0	0	0	0	0	0	0	0	0	0	0	0	0	0	0	0	966	0	0	786	0	0	0	0	0
2948.72	0	0	0	0	0	0	0	0	1513	0	910	0	0	0	0	0	0	0	0	0	0	0	0	0	0	0	0	0	0	0	0	0	0	0	0	0	0	0	0	0	0	0	0	0	0	0	1077	1079	0
2950.49	0	0	0	0	0	0	0	0	1513	0	910	712	0	0	0	0	0	0	0	0	0	0	0	0	0	0	0	0	0	0	0	0	0	0	0	0	0	0	0	0	0	0	0	0	0	0	0	0	0
2951.98	0	0	0	0	0	0	0	0	0	0	0	0	0	0	0	0	0	0	0	0	0	0	0	0	0	0	0	0	0	0	0	0	0	0	0	0	0	0	0	0	0	0	0	0	0	0	0	0	0
2953.46	0	0	0	0	0	0	0	0	968	1476	823	0	0	0	746	822	0	0	0	0	0	0	1621	0	0	0	0	0	0	0	0	0	0	0	0	0	0	0	0	0	0	0	0	0	0	0	0	0	0
2955.26	0	0	0	0	0	0	0	0	0	1476	823	0	843	0	0	822	0	0	0	0	0	0	0	0	0	0	0	0	0	0	0	0	0	0	0	0	0	0	0	0	0	0	0	0	0	0	0	0	1082
2957.51	0	0	0	0	0	0	0	0	0	0	0	0	0	0	0	0	0	0	0	827	0	0	0	0	0	0	0	0	0	0	0	0	0	0	0	0	0	0	0	0	0	0	0	0	0	0	0	0	0
2959.19	0	0	0	0	0	0	0	0	0	0	0	0	0	0	0	0	0	0	1188	827	1914	1142	2027	0	955	2236	1288	0	0	0	0	0	0	0	0	0	921	982	944	883	1007	1154	0	0	0	0	0	0	0
2960.88	0	0	0	0	0	0	0	0	0	0	0	0	0	0	0	0	0	0	1188	0	1914	1142	2027	0	955	2236	1288	0	0	0	0	0	0	0	0	0	921	982	944	0	1007	0	0	0	0	0	0	0	0
2964.73	0	0	0	774	0	0	0	0	0	994	0	0	0	0	0	0	0	0	0	0	0	0	0	0	0	0	0	0	4458	3458	5940	2675	0	3270	2404	3172	0	0	0	0	0	0	0	0	0	0	0	0	1277
2966.21	0	1661	1594	774	1771	0	0	0	0	994	0	0	0	0	0	0	0	0	900	0	0	910	985	0	855	1153	0	0	4458	3458	5940	2675	0	3270	2404	3172	0	0	0	0	0	0	0	0	0	0	803	775	1277
2967.83	0	1661	0	0	1771	0	0	0	0	0	0	0	0	0	0	0	0	0	900	0	0	910	985	0	855	1153	0	0	0	0	0	0	0	0	0	0	0	0	0	0	0	0	0	0	0	0	803	775	0
2969.77	0	0	0	0	0	0	0	0	0	0	0	0	0	0	872	0	0	0	0	0	0	0	0	0	0	0	0	0	0	0	0	0	0	0	0	0	0	0	0	0	0	0	0	0	0	0	0	0	0
2971.28	0	0	0	0	0	0	0	0	0	0	0	0	2866	0	872	1691	0	0	0	0	0	0	0	977.5	0	0	0	0	0	962	0	0	0	0	0	0	0	1465	0	0	0	1587	0	1050	0	0	0	0	0
2972.85	0	0	0	0	0	0	0	0	0	0	0	0	2866	0	0	1691	0	0	0	0	0	0	0	1709	0	0	0	0	0	962	0	0	0	0	0	0	0	1465	1518	1917	968	1587	0	1050	0	0	0	0	0
2974.7	0	699	770	0	661	0	0	0	0	0	0	0	0	0	0	0	0	0	0	0	0	0	1917	0	0	0	0	0	0	0	0	0	0	0	0	0	0	0	0	0	0	0	0	0	0	0	0	0	0
2976.73	0	0	0	0	0	0	0	0	0	1322	0	0	0	0	0	0	0	0	0	0	1394	792	1917	665	0	0	0	0	0	0	0	0	0	0	0	0	0	0	0	0	0	0	0	0	0	0	0	0	0
2978.27	0	0	0	0	0	0	0	0	0	0	0	0	0	0	0	0	0	0	0	0	1394	792	0	665	0	0	0	0	0	0	0	0	0	0	0	0	885	0	0	0	0	0	0	0	0	0	0	0	757
2979.77	0	0	0	0	0	0	0	0	1466	0	1664	1245	5663	1081	2104	3067	966	0	0	0	0	0	0	0	1066	0	0	0	0	0	0	0	0	0	0	0	885	0	0	0	0	0	0	0	0	788	0	0	757
2981.29	1008	0	0	1005	0	0	0	0	1466	0	1664	1245	5663	1081	2104	3067	966	0	0	1257	2343	0	16220	0	1066	1557	3488	0	0	0	0	0	0	0	0	0	0	0	0	0	0	0	0	0	0	788	0	0	0
2982.89	1008	1534	2958	1005	1871	712	0	0	0	0	0	0	0	0	0	0	0	0	0	1257	0	0	16220	381.5	0	1557	3488	0	0	0	0	0	0	0	0	0	747	0	0	1306	0	0	0	0	0	0	0	0	0
2984.4	0	1534	2958	0	1871	0	0	0	0	0	0	0	0	0	0	0	0	0	0	0	0	0	0	381.5	0	0	0	0	0	0	0	0	0	0	0	0	0	0	0	1306	0	0	0	0	0	0	0	0	0
2987.03	0	0	0	0	0	0	0	0	0	0	0	0	0	0	0	0	0	0	0	0	0	0	0	0	0	0	0	0	0	0	0	0	0	0	0	0	0	1118	1189	0	0	1271	1737	837	0	0	0	0	0
2988.56	0	0	0	0	0	0	0	0	0	0	0	0	0	0	0	0	0	0	0	0	0	0	0	0	0	0	0	0	1282	2217	1216	1462	0	878	1142	949	0	1118	1189	0	0	1271	1737	837	661	6288	1371	1351	0
2990.07	0	0	0	0	0	0	0	0	0	0	0	0	0	0	0	0	851	1054	0	0	0	0	0	0	0	0	0	0	1282	2217	1216	1462	0	878	1142	0	0	0	0	0	0	0	0	0	661	6288	1371	1351	0
2991.57	0	0	0	0	0	0	0	0	0	0	0	0	0	0	0	0	0	1054	0	0	0	0	0	0	0	0	0	0	0	0	0	0	0	0	0	0	0	0	0	1119	0	0	0	0	0	0	0	0	0
2993.61	0	0	0	0	0	0	0	0	0	1497	0	0	0	0	0	0	0	0	0	0	0	0	0	0	0	0	0	0	0	0	0	0	813	0	0	0	0	0	0	1119	0	0	0	0	0	0	0	0	0
2995.16	0	0	0	0	0	0	0	0	0	0	0	0	0	0	0	0	1059	0	0	0	0	0	1564	0	0	705	0	0	0	0	0	0	813	0	0	0	0	856	0	1545	893	0	0	0	1093	0	0	0	0
2996.78	0	0	0	0	0	0	0	0	1160	0	1153	2001	0	0	0	0	1059	0	0	0	0	0	1564	0	0	705	0	0	0	0	0	0	0	0	0	0	0	856	0	1545	893	0	0	0	1093	0	0	0	0
3000.08	0	0	0	0	0	0	0	0	0	0	0	0	0	0	0	0	0	0	0	0	0	0	0	0	0	0	0	0	1171	0	0	0	0	0	0	0	0	0	0	0	0	0	0	0	0	0	0	0	2069
3002.57	0	0	0	0	0	0	0	0	0	0	0	0	0	0	0	0	0	0	0	0	0	0	0	0	0	0	0	0	1171	943	0	0	0	0	0	0	0	0	0	0	0	0	0	0	0	0	0	0	2069
3004.1	0	0	719	0	0	0	0	0	0	0	0	0	0	0	0	0	0	0	972	1376	1458	772	0	0	2482	1585	1254	1996	0	943	0	0	0	1213	1532	2035	980	0	0	0	0	846	0	0	0	0	0	0	0
3005.65	0	0	719	0	0	0	0	0	0	0	0	0	0	0	0	0	2409	806	0	1376	1458	0	0	0	0	1585	1254	1996	0	0	0	3257	0	0	1532	2035	980	0	0	0	0	846	0	0	2471	1257	1477	1682	0
3007.24	0	0	0	0	0	0	0	0	0	0	0	0	0	0	0	0	2409	806	0	0	0	0	0	0	0	0	0	0	0	0	0	0	0	0	0	0	0	0	0	0	0	0	0	0	2471	1257	1477	1682	0
3008.77	0	0	0	0	0	0	0	0	0	750	0	0	0	0	0	1934	0	0	0	0	0	0	0	0	0	0	0	0	0	0	0	0	0	0	0	0	0	0	0	0	0	0	0	0	0	0	0	0	0
3010.37	0	0	0	0	0	0	0	0	4971	750	10433	9960	0	2181	2310	1934	0	0	0	0	0	0	0	0	743	1128	1449	0	0	0	0	0	0	0	0	0	0	0	0	0	0	0	0	0	0	0	0	0	0
3011.92	0	0	0	0	0	0	0	0	4971	0	10433	9960	0	2181	2310	0	0	0	0	0	0	0	0	0	0	1128	1449	0	0	0	0	0	0	0	0	0	0	0	0	0	0	0	0	0	0	0	0	0	0
3015.96	0	0	0	0	0	0	0	0	0	1199	0	0	0	0	0	0	0	0	0	0	0	0	2416	0	0	0	0	0	0	0	0	0	0	0	0	0	0	0	0	0	0	0	0	0	0	1128	0	0	1335
3017.67	916	0	0	0	0	0	0	0	0	0	0	0	0	0	1088	0	0	0	0	0	1105	758	2416	0	0	0	0	0	7980	3024	0	0	1550	3172	3966	3174	0	0	0	0	0	0	0	0	0	1128	0	0	1335
3019.3	0	0	0	0	0	0	0	0	0	0	0	0	0	0	1088	0	0	0	0	0	1105	758	0	0	0	0	0	0	7980	3024	929	2028	1550	3172	3966	3174	0	0	0	0	0	0	0	0	0	0	0	0	0
3021.79	0	0	0	0	0	0	0	0	1566	973	0	0	0	0	0	2290	0	0	0	0	0	0	0	0	0	0	0	0	0	0	0	0	0	0	0	0	0	0	0	0	0	0	0	0	0	0	0	738	0
3023.54	767	1238	0	0	1177	706	0	0	1566	0	0	0	0	0	0	2290	0	0	0	0	0	0	0	0	0	0	0	0	0	0	0	0	820	0	0	0	0	0	0	0	0	0	0	0	0	0	0	0	761
3029.11	887	0	0	0	0	0	0	0	3110	0	3218	3207	983	1763	2294	1601	0	0	0	0	0	0	0	0	787	0	723	0	0	0	0	0	0	0	0	0	0	0	0	0	0	0	0	0	0	0	2159	2368	0
3032	0	0	0	0	0	0	0	0	0	0	0	0	0	0	0	0	0	0	0	0	0	0	0	0	787	0	723	0	0	0	0	0	0	0	0	0	0	0	0	0	0	0	0	0	0	0	2159	2368	0
3034.85	0	0	0	0	0	0	0	0	3080	0	4438	4079	0	1040	847	1272	0	850	0	1862	0	0	0	0	0	0	0	0	1287	0	0	0	0	0	0	0	0	0	0	0	0	0	968	0	0	0	0	0	1474
3036.4	0	0	0	0	0	0	0	0	3080	0	4438	4079	0	1040	847	1272	0	0	1498	1862	1333	1717	3024	2537	2161	3798	4605	4445	1287	1891	1564	1722	4041	2771	1541	1083	2879	2668	2040	4831	2243	1905	968	1820	0	705	0	0	1474
3042.42	0	0	0	0	0	0	0	0	1060	0	0	0	0	0	0	0	0	0	0	0	0	0	0	0	0	0	0	0	0	0	0	843	0	1127	0	1455	0	0	0	0	0	0	0	0	2027	0	0	0	0
3044.18	0	4948	5232	1079	0	0	2213	0	0	0	0	0	0	0	0	0	0	0	0	0	0	0	0	0	0	0	0	0	2133	0	0	843	0	1127	758	1455	0	0	0	0	0	0	0	0	2027	0	0	0	0
3045.79	0	4948	5232	1079	3835	0	2213	0	0	0	0	0	0	0	0	0	0	0	0	0	0	0	0	0	0	0	0	0	2133	0	0	0	0	0	0	0	0	0	0	0	0	0	0	0	0	0	9819	10603	0
3049.59	0	0	0	0	0	0	0	0	0	0	0	1834	0	0	0	0	0	2277	0	0	0	0	0	0	0	0	0	0	0	0	0	0	0	0	0	0	0	0	0	0	0	0	0	0	0	0	0	0	1186
3051.23	0	0	0	0	0	0	0	0	0	0	0	1834	2059	0	0	1190	0	2277	0	0	0	0	0	0	0	0	0	0	0	0	0	0	0	0	0	0	0	0	0	0	0	0	0	0	0	0	0	0	0
3052.91	0	0	0	0	0	0	0	0	1624	0	2591	1853	2059	2479	1730	1190	0	0	0	0	0	0	0	0	0	0	0	0	0	0	0	0	839	975	0	0	0	0	0	0	0	0	0	0	0	0	0	0	0
3054.65	0	0	0	0	0	0	0	0	0	0	2591	1853	0	2479	1730	0	0	0	0	0	0	0	0	0	0	0	0	0	0	0	0	0	839	975	0	0	0	0	0	0	0	0	0	0	0	0	0	0	0
3056.75	0	0	0	0	0	0	0	0	0	0	0	0	0	0	0	0	0	0	0	0	0	0	0	0	0	0	0	0	0	0	0	0	0	0	0	0	0	0	0	0	0	0	0	0	0	0	0	0	0
3058.3	1097	0	0	0	0	842	0	0	0	0	0	0	0	0	0	0	0	0	0	0	0	0	1108	0	0	0	0	0	0	0	0	0	0	0	0	0	0	947	1000	0	0	0	0	0	0	0	0	0	0
3059.95	1097	0	0	0	0	842	0	0	0	0	0	0	0	0	0	0	0	0	0	0	0	0	1108	0	0	0	0	0	0	0	0	0	0	1115	0	0	2997	947	1000	1660	0	1022	0	0	0	0	0	0	0
3061.58	0	0	0	0	0	0	0	0	0	0	0	0	0	0	0	0	0	0	0	0	0	0	0	0	0	0	0	0	0	0	0	1010	0	1115	0	0	2997	0	0	1660	0	1022	0	0	0	0	1235	0	0
3063.36	0	0	0	0	0	0	0	0	0	4157	0	0	0	0	0	0	0	0	0	0	0	1152	903	0	0	1336	1237	0	0	0	0	0	0	0	0	0	0	0	0	0	0	0	0	0	0	0	1235	0	0
3065.65	0	0	0	0	0	0	0	0	0	0	0	0	0	0	0	0	0	0	0	0	0	1152	0	0	0	1336	1237	0	0	0	0	0	0	0	0	0	0	0	0	0	0	0	0	0	0	0	0	0	0
3067.32	0	0	0	0	0	0	0	0	0	0	0	0	0	0	0	0	0	0	0	0	0	0	0	0	0	0	0	0	0	0	0	0	0	0	0	0	0	0	0	0	0	0	0	0	0	0	0	0	0
3068.99	0	0	0	0	0	0	0	0	0	0	0	0	0	0	0	0	0	0	0	0	0	0	0	0	0	0	0	0	0	0	0	0	0	0	0	0	0	0	0	0	0	0	0	0	0	0	0	0	0
3070.6	0	1035	1113	0	0	0	0	0	0	0	0	0	0	0	0	0	0	0	0	0	0	0	0	0	0	0	0	1468	0	0	927	0	0	0	0	0	0	0	0	0	0	0	0	0	0	0	0	0	0
3072.29	0	1035	1113	0	0	678	0	0	0	0	0	0	0	0	0	0	0	0	0	0	0	0	0	0	0	0	0	1468	0	0	927	0	0	0	0	0	0	0	0	0	0	0	0	0	0	0	0	0	1584
3074.3	0	0	0	0	0	678	0	0	0	0	0	0	0	0	0	0	0	0	0	0	0	0	0	0	0	0	0	0	0	0	0	0	0	0	0	0	0	0	0	0	0	0	0	0	0	0	0	0	0
3079.47	0	0	0	0	0	0	0	0	0	1218	0	0	0	0	0	0	0	0	0	862	0	0	0	0	0	0	0	1314	0	0	0	0	0	0	0	0	0	0	0	0	0	0	0	0	0	0	0	735	0
3081.77	0	0	0	0	0	0	0	0	0	0	0	0	0	0	0	0	0	0	0	0	0	0	0	0	0	0	0	0	906	846	0	792	0	1398	0	2080	0	0	0	0	0	0	0	0	0	0	0	0	0
3083.32	0	0	0	0	0	0	0	0	0	0	0	0	0	0	0	0	0	0	0	0	0	0	0	0	0	0	0	0	906	846	0	792	1690	1398	1584	2080	0	0	0	0	0	0	0	0	0	0	0	0	0
3085.79	1599	2913	1683	2284	1483	1785	3544	1835	0	0	0	0	0	0	0	0	0	0	1733	1083	0	0	0	2799	0	0	0	1497	0	0	0	802	0	0	1584	2315	1510	2528	3219	1076	1490	1000	1808	0	1603	0	0	0	0
3087.35	1599	2913	1683	2284	1483	1785	3544	1835	0	0	0	0	0	0	0	0	0	0	1733	1083	985	0	854	2799	0	1083	0	1497	0	0	0	802	0	0	0	2315	1510	2528	3219	1076	1490	1000	1808	0	1603	0	0	0	0
3089.74	0	0	0	0	0	0	0	0	0	783	0	0	0	0	0	0	0	0	0	0	0	0	0	0	0	1083	0	0	0	0	0	0	0	0	0	0	1211	0	0	0	0	0	0	0	0	0	0	0	0
3091.33	0	0	0	0	0	0	0	0	0	783	0	0	0	0	0	0	0	0	0	0	0	0	0	0	0	0	0	0	0	0	0	0	0	0	0	0	1211	0	0	0	0	0	0	0	0	0	0	0	0
3093.1	0	0	624	0	0	0	0	0	0	0	0	0	0	0	0	0	0	0	0	0	0	0	0	0	1009	891	0	0	0	0	0	0	0	0	0	0	0	0	0	0	0	0	0	0	0	0	0	0	0
3094.88	0	0	0	0	0	0	0	0	0	0	0	0	0	0	0	0	0	0	0	3543	0	0	947	0	1009	891	1177	7462	0	0	0	0	0	0	0	0	0	1697	1243	1628	2997	0	0	0	0	0	0	0	0
3096.44	0	0	0	0	0	0	0	0	0	0	0	0	0	0	0	0	0	0	0	3543	0	0	947	0	0	0	0	7462	0	0	0	0	0	0	0	0	0	1697	1243	1628	2997	0	0	0	0	0	0	0	0
3098.45	0	0	0	0	0	0	0	0	0	0	0	0	0	0	0	0	0	0	0	0	1110	0	0	0	1028	1187	0	0	0	0	0	0	0	0	0	0	0	0	0	0	0	0	0	0	0	0	0	0	985
3100.07	0	0	0	0	0	0	0	0	0	0	0	0	0	0	0	0	0	0	996	0	1110	933	1175	0	1028	1187	1397	0	0	0	0	0	0	0	0	0	0	0	0	0	0	0	1053	0	0	0	0	0	0
3102.11	0	0	0	0	0	0	1047	0	0	0	0	0	0	0	0	0	0	0	0	0	0	933	0	0	0	0	1397	2895	0	0	0	0	0	0	0	0	0	0	0	0	0	0	1053	0	0	0	0	0	0
3104.26	0	0	0	0	0	0	1047	0	0	0	0	0	0	0	0	0	1816	0	0	0	0	0	0	0	0	0	0	0	0	0	0	0	0	0	0	0	0	0	0	0	0	0	0	0	0	0	969	1045	0
3105.82	0	0	0	0	0	0	0	0	0	0	0	0	0	0	0	0	1816	0	0	0	0	0	0	0	0	0	0	0	0	0	0	0	0	0	0	0	0	0	0	0	0	0	0	0	0	7090	969	1045	963
3110.34	0	0	0	0	0	0	0	0	0	0	1082	1243	0	797	0	0	0	0	0	0	0	0	0	0	0	0	0	1058	0	0	0	0	3316	1441	1028	0	0	0	0	0	0	0	0	0	2621	0	0	0	0
3111.92	0	0	0	0	0	0	0	0	0	0	1082	1243	0	797	0	0	0	0	1864	0	0	1489	0	339.5	2152	1568	0	1058	1342	0	6489	0	3316	1441	1028	792	0	0	0	0	0	0	0	0	2621	0	0	0	0
3113.53	0	0	0	0	0	0	0	0	0	0	0	0	0	0	0	0	0	0	0	0	0	1489	0	339.5	2152	1568	0	0	1342	0	0	0	0	0	0	792	0	0	0	0	0	0	0	0	0	0	0	0	0
3117.09	0	0	0	0	0	0	0	0	0	0	0	0	0	0	0	0	0	0	0	0	0	0	0	0	0	0	0	0	0	0	0	0	0	0	0	0	0	0	0	0	0	0	0	0	0	0	0	0	0
3119.3	741	0	0	976	0	758	862	997	0	0	0	0	0	0	0	0	0	0	0	0	0	0	0	0	0	0	0	0	0	0	0	0	0	0	0	0	0	0	0	0	0	0	0	0	0	0	0	0	0
3121.64	741	771	0	0	0	758	862	0	0	0	0	0	0	0	0	0	0	0	1118	0	0	0	970	0	0	860	854	0	0	0	0	0	0	0	0	0	0	0	0	0	0	0	0	0	0	0	0	0	0
3123.74	0	771	0	0	0	0	0	0	0	0	0	0	0	0	0	0	0	0	0	0	0	0	0	0	856	0	0	0	0	0	0	0	0	0	0	0	0	0	0	0	0	0	0	0	0	0	0	0	0
3125.38	0	0	0	0	0	0	0	0	0	0	0	0	0	0	0	0	0	0	0	0	0	0	0	0	0	0	0	0	0	0	0	0	0	0	0	0	0	0	0	0	0	0	0	0	0	1121	0	0	0
3129.34	0	0	0	0	0	0	0	0	0	1110	0	0	0	0	0	2071	0	0	0	0	0	0	0	0	0	0	0	0	0	0	0	0	0	0	0	0	0	0	0	0	0	0	0	0	0	0	0	0	0
3130.91	0	0	997	0	680	0	0	0	0	1110	0	0	926	0	0	2071	0	0	0	0	0	0	0	0	0	0	0	0	0	0	0	0	0	0	0	0	0	0	0	0	0	0	0	0	0	1564	0	0	0
3134.41	0	0	0	0	0	0	0	0	0	0	0	0	0	0	0	0	0	0	0	0	0	0	0	459.5	0	0	0	0	0	0	0	0	0	0	0	0	0	0	0	0	0	0	0	1085	0	0	2016	2240	836
3135.98	0	0	0	0	0	0	0	0	0	0	0	0	0	0	0	0	0	0	0	0	0	0	0	459.5	0	0	0	1629	0	0	0	0	0	0	0	0	0	0	0	0	0	0	764	1085	0	0	2016	2240	836
3137.89	0	0	0	0	0	0	0	0	0	816	0	0	0	0	0	0	1000	0	1261	0	0	1454	0	0	851	868	1495	1629	0	0	0	0	0	0	0	0	0	0	0	0	0	0	764	0	0	0	0	0	0
3139.8	0	0	0	0	0	0	0	0	0	0	0	0	0	0	0	0	0	0	0	0	0	0	0	0	0	0	0	0	1285	0	0	760	1215	1427	1804	1252	0	0	0	0	0	0	0	0	0	0	0	0	0
3141.91	0	0	0	0	0	0	0	0	0	0	0	0	0	0	0	0	0	0	0	0	0	0	0	0	0	0	0	0	1285	0	0	0	1215	1427	1804	1252	0	0	0	0	0	0	0	0	0	0	0	0	0
3144.5	0	0	0	0	0	0	0	0	0	0	0	0	0	0	0	0	0	0	0	0	0	0	0	0	0	0	0	0	0	0	0	751	0	0	0	873	0	0	0	0	0	0	0	0	0	0	0	0	0
3146.25	0	0	0	0	0	0	0	0	0	0	0	0	0	0	0	0	0	0	0	0	0	0	0	0	0	0	0	0	0	0	0	751	0	0	0	873	0	0	0	0	0	0	0	0	0	0	0	0	0
3147.92	0	0	0	0	0	0	0	0	0	0	0	0	1502	1099	803	0	0	1475	0	0	0	0	0	0	0	0	0	0	0	0	0	0	0	1141	0	0	0	0	0	0	0	0	0	0	0	0	0	0	0
3149.51	0	0	0	0	0	0	0	0	1446	0	997	1651	1502	1099	803	0	0	1475	0	897	717	0	0	429	0	0	0	0	0	0	1477	0	0	1141	0	0	0	0	0	0	0	0	0	968	0	0	0	0	0
3151.97	0	0	0	0	0	0	0	0	1446	0	0	1651	0	0	0	0	0	0	0	0	0	0	0	0	0	0	0	0	0	0	0	0	0	0	0	0	0	0	0	0	0	0	0	0	0	0	0	0	0
3154.04	0	0	0	0	0	0	0	0	0	0	0	0	0	0	0	0	0	0	0	0	0	0	0	0	0	0	0	0	0	0	0	0	0	0	0	0	0	0	0	0	0	0	0	0	0	0	0	0	0
3156.25	0	0	0	0	0	0	0	0	3588	0	858	1094	1416	0	947	1918	0	0	674	0	0	0	0	0	0	0	0	0	0	0	0	0	0	0	0	0	0	0	0	0	0	0	0	0	0	1049	0	0	0
3157.83	0	2236	3089	0	1868	801	0	0	3588	0	858	1094	1416	0	947	1918	0	0	674	0	0	0	0	0	0	0	0	0	0	0	0	0	0	0	0	0	0	0	0	0	0	0	0	0	0	1049	0	0	0
3162.1	0	0	0	0	0	0	0	0	0	0	0	0	1061	0	0	0	0	997	0	0	0	0	0	0	0	0	0	0	0	0	0	0	0	0	0	0	0	0	0	0	0	0	0	1770	851	0	810	824	807
3163.78	0	0	0	0	0	0	0	0	0	0	0	0	1061	0	0	0	0	997	2253	3615	0	0	3184	2159.5	3147	0	0	1831	0	0	0	0	0	0	0	0	3326	4503	0	3588	0	1082	0	1770	851	0	810	824	807
3165.37	0	0	0	0	0	0	0	0	4368	0	2242	4678	0	1594	733	1583	0	0	2253	3615	3243	1191	3184	2159.5	3147	2878	2550	1831	0	0	0	0	0	0	0	0	3326	4503	2511	3588	4483	1082	0	0	0	0	0	0	0
3177.38	0	0	0	0	0	0	0	0	0	0	0	0	0	0	0	0	0	0	0	0	0	0	2253	0	0	0	0	0	1714	0	1140	1627	0	2076	1726	1003	0	0	0	0	0	0	0	0	0	0	0	0	0
3178.97	0	0	0	0	0	0	0	0	0	0	0	0	0	0	0	0	0	0	0	0	0	0	2253	0	0	0	0	0	1714	820	1140	1627	3195	2076	1726	0	0	0	0	1325	0	0	0	0	0	0	888	1142	0
3180.64	0	0	0	0	0	0	0	0	0	1450	0	0	0	0	0	0	849	863	0	0	0	0	0	0	0	0	0	0	0	0	0	0	3195	0	0	0	0	0	0	1325	833	0	0	0	0	0	888	1142	0
3182.28	0	0	712	0	0	0	0	0	2043	1450	0	0	0	0	0	793	849	863	0	0	0	0	0	0	0	0	0	0	0	0	0	0	0	0	0	0	0	0	0	0	833	0	0	0	1038	0	0	0	0
3184.25	0	0	712	0	0	0	0	0	0	0	0	0	0	0	0	793	0	0	0	0	0	0	0	0	0	0	0	0	1391	866	0	0	0	0	0	0	0	0	0	0	0	0	0	0	1038	1043	0	0	0
3189.83	0	861	1043	0	0	0	0	0	0	2017	0	0	0	0	0	0	1393	0	0	0	0	0	0	0	0	0	0	0	0	0	0	0	0	0	0	1224	0	0	0	0	0	0	0	0	669	1188	0	0	912
3191.49	0	0	0	0	0	0	0	0	4883	2017	4306	2964	1191	1362	1991	1525	1393	932	0	0	0	0	0	0	0	0	0	0	0	0	0	0	0	0	0	1224	787	1104	888	833	864	1104	1225	1051	669	1188	0	0	912
3193.19	0	0	0	0	0	0	0	0	4883	0	4306	2964	1191	1362	1991	1525	0	932	0	0	0	0	0	0	0	0	0	0	0	0	0	0	0	0	0	0	787	1104	888	833	864	1104	1225	1051	0	0	0	0	0
3194.84	0	0	0	0	0	0	0	0	0	0	0	0	0	0	0	0	0	0	0	2239	2090	1040	3921	0	1545	1895	0	2031	1664	0	0	0	0	0	0	0	0	0	0	0	0	0	0	0	0	0	0	701	0
3196.51	0	0	0	0	0	0	0	0	0	1070	0	0	0	0	0	0	2593	2236	0	0	0	1040	3921	0	1545	1895	0	2031	1664	0	0	0	0	1364	0	0	0	0	0	0	0	0	0	0	612	1452	0	701	1044
3198.16	0	0	0	0	0	0	0	0	0	1070	0	0	0	0	0	0	2593	2236	0	0	0	0	0	716	0	0	0	1942	0	0	0	1236	0	0	1215	1201	1206	0	0	0	0	0	0	0	612	1452	0	0	1044
3199.79	0	0	0	0	0	0	0	0	0	0	0	0	0	0	0	0	0	0	0	0	0	0	0	1348.5	0	0	0	1942	0	0	1115	1236	0	0	0	1201	1206	0	768	1269	0	0	0	0	0	0	0	0	0
3206.22	938	683	865	850	639	0	0	0	0	0	0	0	0	0	0	0	0	0	2053	0	0	1765	0	0	0	0	812	1077	0	0	1026	0	0	0	861	2046	0	0	0	0	0	0	0	0	0	0	0	0	0
3208.6	938	683	0	0	0	0	0	0	0	0	0	0	0	0	0	0	0	0	2053	0	0	1765	0	0	0	0	812	1077	0	0	0	0	0	0	0	0	0	0	0	0	0	0	0	0	0	0	0	0	0
3210.99	0	0	0	0	0	0	0	0	0	0	0	846	0	0	0	0	0	0	0	0	0	0	0	734.5	0	0	0	0	0	889	0	724	2663	1423	990	0	0	0	0	0	0	0	0	0	0	0	0	0	0
3212.68	0	930	610	0	0	0	0	0	0	0	0	846	0	0	0	0	0	0	2240	2173	3358	3163	2802	734.5	3299	3325	3217	1914	0	889	0	724	0	1423	990	0	0	0	0	0	0	0	0	0	0	0	0	0	0
3214.67	0	930	610	0	0	0	0	0	0	0	0	0	0	0	0	0	0	0	2240	2173	3358	3163	2802	0	3299	3325	3217	1914	0	0	0	0	0	0	0	0	0	0	0	0	0	0	0	0	0	0	0	0	0
3217.41	0	0	0	0	0	0	0	0	0	0	0	0	0	0	0	0	0	0	0	0	0	0	0	0	0	0	0	0	4726	3292	0	0	1878	1805	0	0	0	0	0	0	0	0	0	0	0	0	0	0	0
3219.66	0	0	0	0	0	0	0	0	0	0	0	0	0	0	0	0	0	0	897	0	0	0	2241	0	973	1099	0	0	4726	3292	0	0	0	1805	1052	969	0	0	890	0	0	747	0	0	0	0	0	0	0
3221.29	0	0	0	0	0	0	0	0	0	0	0	0	0	0	0	0	0	0	897	0	0	0	0	0	973	1099	0	0	0	0	0	0	0	0	1052	969	1583	0	890	0	0	747	0	0	0	0	0	0	0
3222.92	0	1427	1318	0	1392	0	0	0	0	0	0	0	0	0	0	0	0	0	0	0	0	0	0	0	0	0	0	744	0	0	0	0	0	0	0	0	1583	0	0	0	0	0	0	0	737	0	0	0	0
3224.57	0	1427	1318	0	1392	0	0	0	0	0	0	0	0	0	0	0	0	0	0	0	0	0	0	0	0	0	0	744	0	0	0	0	0	0	0	0	0	1013	928	0	802	0	0	0	737	658	0	0	0
3226.38	0	0	0	0	0	0	0	0	0	0	0	0	0	0	0	0	0	0	0	0	0	0	0	0	0	0	0	0	2878	0	0	1538	1602	1905	1600	1817	0	0	0	0	802	0	0	0	0	0	0	0	0
3228.04	0	0	0	0	0	0	0	0	0	0	0	0	0	0	0	0	0	0	0	0	5615	5032	0	3414	0	0	0	0	2878	1840	1035	1538	0	1905	1600	1817	0	0	0	0	0	0	0	0	0	0	0	0	1030
3234.43	0	0	0	0	0	0	0	0	0	0	901	949	0	0	832	595	0	0	963	865	0	1160	0	0	0	0	0	793	0	0	0	0	0	0	0	0	0	0	0	0	0	0	0	0	0	0	0	0	0
3236.11	0	0	0	0	0	0	0	0	0	0	901	949	0	0	832	595	0	0	963	865	0	1160	1653	0	1088	1721	1906	793	0	0	0	0	0	0	0	0	0	0	0	0	0	0	0	0	0	0	0	0	0
3237.85	0	0	0	0	0	0	0	0	0	0	0	0	0	0	0	0	0	0	0	0	0	0	0	0	1088	1721	0	0	0	0	0	0	0	0	0	0	0	0	0	0	0	0	0	0	0	0	0	0	0
3239.92	0	0	0	0	0	0	0	0	1078	0	1087	0	0	1519	1059	2266	0	0	0	0	0	0	0	0	0	0	0	0	0	0	0	0	0	0	0	0	0	0	0	0	0	0	0	0	0	0	0	0	0
3241.6	0	0	0	0	0	0	0	0	1078	0	1087	0	0	1519	1059	2266	0	0	0	0	0	0	0	0	0	0	0	0	0	0	0	0	0	0	0	0	0	0	0	0	0	0	0	0	0	0	0	0	0
3243.26	0	0	0	0	0	0	0	0	0	0	0	0	0	0	0	0	0	0	0	0	758	0	0	449	0	0	0	0	0	0	0	0	0	0	0	0	0	0	0	0	0	0	0	0	0	0	0	0	0
3247.07	0	0	0	0	0	0	0	0	0	0	0	0	0	0	0	0	0	0	0	0	0	724	0	0	753	713	0	0	0	0	0	0	0	0	1125	0	0	0	0	0	0	0	0	0	0	0	0	0	0
3248.73	0	0	0	0	0	0	0	0	0	0	0	0	0	0	0	0	0	0	1218	780	0	724	0	1557	753	713	0	1384	859	0	0	1371	0	0	1125	2079	916	1487	1063	1625	1227	0	0	0	0	0	0	0	1074
3250.46	0	0	0	0	0	0	0	0	0	0	0	0	0	0	0	0	0	0	0	780	0	0	0	1557	0	0	0	1384	0	0	0	0	0	0	0	0	916	1487	1063	1625	1227	0	0	0	1086	0	889	1016	1074
3252.18	0	773	941	0	0	0	0	0	0	1006	0	0	0	0	0	0	0	0	0	0	0	0	0	0	0	0	0	0	0	0	0	0	0	0	0	0	0	0	0	0	0	0	0	0	1086	0	889	1016	0
3253.84	0	773	0	0	0	0	0	0	0	1006	0	0	0	0	0	0	0	0	0	0	0	0	0	0	0	0	0	0	0	0	0	0	0	0	0	0	0	0	0	0	0	0	0	0	0	945	0	0	0
3258.45	0	0	0	0	0	0	0	0	1238	0	1082	823	0	0	0	738	0	0	0	0	0	0	0	421.5	0	0	0	0	0	0	0	0	0	0	0	0	0	0	0	0	0	0	965	0	0	0	0	0	0
3260.45	0	0	0	0	0	0	0	0	1238	0	1082	0	0	1137	0	0	0	0	0	0	0	0	0	421.5	0	0	0	0	0	0	0	0	0	0	0	0	0	867	0	0	0	0	965	0	0	0	0	0	0
3262.08	0	0	0	0	0	0	0	0	0	842	0	0	0	1137	0	0	0	0	0	0	0	0	0	0	0	0	0	0	0	0	0	0	0	0	0	0	0	0	0	0	0	0	0	0	0	665	2048	2309	741
3263.93	0	0	0	0	0	0	0	0	0	842	0	0	0	0	0	0	0	0	0	0	0	742	0	0	0	0	771	748	0	0	0	0	0	0	0	0	0	0	0	0	0	0	0	0	0	665	2048	2309	741
3265.86	0	0	0	0	0	0	0	0	0	0	0	0	0	0	0	0	0	0	0	0	0	0	0	0	0	0	771	748	0	0	0	0	0	0	0	0	0	0	0	0	0	0	0	886	0	0	0	0	0
3267.98	0	0	0	0	0	0	0	0	0	0	0	0	0	0	0	0	0	1055	0	0	0	0	0	0	0	0	0	0	0	0	0	0	0	0	0	0	0	0	0	0	0	0	0	0	0	0	0	0	0
3270.2	0	0	0	0	0	0	0	0	0	0	0	0	0	0	0	0	0	0	0	0	0	0	0	0	0	0	0	0	0	0	0	0	0	0	0	0	0	0	0	886	0	0	0	0	0	1857	0	0	0
3272.43	0	0	0	0	0	0	0	0	0	0	0	0	0	0	0	0	0	0	0	0	0	0	0	0	0	0	0	0	0	0	0	0	0	0	0	0	0	0	0	886	0	0	0	0	0	0	0	0	0
3274.31	0	0	0	0	0	0	0	0	0	0	0	0	0	0	0	0	0	0	0	0	0	0	0	0	0	0	0	0	0	0	0	1306	0	0	1996	1439	0	0	0	0	0	0	0	0	0	0	0	0	0
3276.01	0	0	0	0	0	0	0	0	0	0	0	0	1254	0	809	885	922	2689	0	0	0	0	0	0	0	0	0	0	0	0	0	1306	0	0	0	1439	0	0	0	0	0	0	0	0	0	0	0	0	0
3277.65	0	0	0	0	0	0	0	0	1527	0	1576	1819	1254	1631	809	885	922	2689	0	0	0	0	0	0	0	0	0	0	0	0	0	0	0	0	0	0	1088	0	0	0	0	0	0	0	0	0	0	0	0
3281.83	0	0	810	0	0	0	0	0	0	0	0	0	0	0	0	0	0	0	0	0	0	0	0	0	0	0	0	0	0	0	0	0	0	0	0	0	0	0	0	0	0	0	0	0	0	0	0	0	0
3284.96	0	0	0	0	0	0	0	0	0	0	0	0	0	0	0	0	0	0	0	0	0	0	0	0	0	0	0	0	0	0	0	0	0	0	0	0	0	0	0	0	0	0	0	0	0	0	0	0	0
3286.61	0	0	0	0	0	0	0	0	0	0	0	0	0	0	0	0	0	0	0	0	0	0	0	1931.5	0	0	0	0	0	0	0	0	0	1168	0	0	0	2419	2025	2122	1258	0	0	0	0	4576	0	0	0
3288.27	0	0	0	0	0	0	0	0	0	0	0	0	0	0	0	0	0	0	0	0	0	0	0	1931.5	0	0	0	0	1826	2160	0	0	1187	1168	948	0	0	2419	2025	2122	1258	0	0	0	0	4576	0	0	0
3290.55	1116	0	0	0	0	959	0	0	0	0	0	0	0	0	0	0	0	0	0	0	1754	0	4756	0	0	0	0	0	0	2160	0	1462	0	0	948	0	0	0	0	0	0	0	0	0	0	1817	0	0	0
3292.25	1116	0	0	0	0	959	0	0	1819	1109	0	0	2249	0	0	3729	0	0	0	0	1754	0	4756	0	0	0	0	0	0	0	0	0	0	0	0	0	0	0	0	0	0	0	0	0	0	1817	0	0	983
3296.47	0	0	0	0	0	0	0	0	0	0	0	0	0	0	0	0	0	0	0	0	0	0	0	0	0	0	0	0	0	0	0	0	0	0	0	0	0	0	0	0	0	0	0	0	0	0	0	0	0
3298.17	0	852	1230	0	0	0	0	0	0	0	0	0	0	0	0	0	1368	0	0	0	0	0	0	0	0	1893	0	0	0	0	0	0	0	0	0	0	0	0	0	0	0	0	0	0	0	977	0	0	0
3299.83	0	852	1230	0	0	0	0	0	0	1383	0	0	0	0	0	0	0	0	2795	858	0	1620	0	380.5	1493	1893	1477	802	0	0	0	0	0	0	0	0	934	0	0	0	0	0	0	0	0	977	0	0	0
3301.5	0	0	0	0	0	0	0	0	0	1383	0	0	0	0	0	0	0	0	2795	858	1025	1620	0	761.5	1493	0	1477	802	0	0	1394	0	0	0	0	0	0	0	0	0	0	0	0	0	0	0	0	0	0
3304.06	0	0	0	0	0	0	0	0	899	0	0	0	0	0	0	0	0	0	0	753	0	0	0	0	0	0	0	0	0	0	0	0	0	0	0	0	0	0	0	0	791	0	0	0	0	0	0	0	0
3305.79	0	0	0	0	0	0	0	0	899	0	0	0	0	0	0	0	0	0	0	0	0	0	0	0	0	0	0	0	0	0	0	0	0	0	0	0	0	0	0	0	791	0	0	0	0	0	0	0	0
3310.48	0	0	0	0	0	0	0	0	0	0	0	0	0	0	0	0	0	0	0	0	0	0	0	0	0	0	0	0	0	0	0	0	0	0	0	0	0	0	0	0	0	0	0	0	0	0	0	0	0
3312.76	0	0	0	0	0	0	0	0	0	0	0	3510	0	3229	1567	1776	0	0	0	0	0	0	0	0	0	0	0	0	0	0	0	0	0	0	0	0	0	0	0	0	0	0	0	0	0	828	0	0	0
3314.8	1555	2820	4126	1057	2741	0	773	952	0	0	4011	3510	0	3229	1567	1776	0	0	0	0	0	0	0	0	0	0	0	0	0	0	0	0	0	0	0	0	0	0	0	0	0	0	0	0	0	0	0	0	0
3316.78	1555	2820	4126	1057	2741	1343	0	952	0	0	0	0	0	0	0	0	0	0	0	0	0	0	0	0	0	0	0	0	0	0	0	0	0	0	0	0	0	0	0	0	0	0	0	0	0	0	0	0	0
3318.5	0	0	1675	0	0	0	0	0	4992	0	0	0	2078	0	0	1955	0	0	1087	0	0	1466	0	482.5	1088	1552	1455	0	0	848	0	0	0	734	0	0	952	1029	0	874	0	0	1108	1043	0	0	752	941	0
3320.28	0	0	1675	0	0	0	0	0	4992	0	0	0	2078	0	0	1955	0	0	1087	0	0	1466	0	482.5	1088	1552	1455	0	0	848	0	0	0	734	0	0	952	1029	0	874	0	851	1108	1043	0	0	752	941	0
3322.14	0	0	0	0	0	0	0	0	0	0	0	0	0	0	0	0	0	0	0	0	0	0	0	0	0	0	0	0	0	0	0	0	0	0	0	0	0	0	0	0	0	0	0	0	0	0	0	0	927
3324.54	0	0	0	0	0	0	0	0	0	0	0	0	0	0	0	0	0	0	0	0	0	0	0	0	0	0	0	0	0	0	0	0	0	0	0	0	0	0	0	0	0	0	0	0	0	0	0	0	0
3326.23	0	0	1021	0	0	0	0	0	771	0	0	0	1515	0	0	0	0	1176	0	0	0	0	0	0	0	0	0	0	0	0	0	0	0	0	0	0	0	0	0	0	0	0	0	0	0	0	0	0	0
3328.22	0	0	1021	0	775	0	0	0	771	0	0	0	1515	0	0	0	0	1176	0	0	0	0	0	0	0	0	0	0	0	0	0	0	0	0	0	0	0	0	0	0	0	0	0	0	0	0	0	0	0
3336	0	0	0	0	0	0	1298	0	0	0	0	0	0	0	0	0	0	0	0	0	0	0	0	0	0	0	0	0	0	0	0	0	0	0	773	1205	0	0	0	0	0	0	0	0	676	0	0	0	744
3338	2085	0	0	1473	0	1455	1298	1645	0	777	0	0	0	0	0	0	1462	1264	0	0	0	0	0	0	0	0	0	0	0	0	770	0	0	0	773	1205	0	0	0	0	0	0	0	0	676	0	0	0	744
3340.3	0	0	0	0	0	0	0	0	0	0	0	0	0	0	0	0	1462	1264	0	0	0	0	0	0	0	0	0	0	0	0	770	0	0	0	0	0	0	0	0	0	0	0	0	0	0	0	0	0	0
3342.18	0	0	0	0	0	0	0	0	0	0	0	0	0	0	0	0	0	0	0	0	0	0	0	0	0	0	0	0	0	0	0	0	0	0	0	0	0	0	0	0	0	0	0	0	0	0	0	0	0
3343.97	0	906	0	0	0	0	0	0	0	0	0	0	0	0	0	0	0	0	0	0	0	0	0	0	0	0	0	0	0	0	0	0	0	0	0	0	0	0	0	772	0	0	0	0	0	0	0	0	0
3348.56	0	0	1175	0	627	0	0	0	1295	0	0	0	0	0	0	0	0	0	0	0	0	0	1452	0	0	0	0	0	0	0	0	0	0	0	0	0	0	0	0	0	0	0	0	0	0	0	0	0	1461
3350.42	0	0	0	0	0	0	0	0	0	0	0	0	0	0	0	0	0	0	0	1373	0	0	1452	0	0	0	917	1059	0	0	0	0	948	0	0	0	0	0	0	0	0	0	0	0	0	0	0	0	1461
3352.21	0	0	0	6389	0	0	5581	6358	0	0	0	0	0	0	0	0	0	0	0	0	0	0	0	0	0	0	917	1059	0	0	1535	0	948	0	0	0	0	0	0	0	0	0	0	0	3148	0	857	984	0
3353.9	8246	2456	0	6389	2039	6175	5581	6358	0	0	0	0	847	1652	0	0	771	0	0	0	0	0	0	0	0	0	0	0	0	0	1535	0	0	0	0	1578	0	0	0	0	0	0	0	0	3148	1091	857	984	0
3355.64	8246	2456	2035	0	2039	6175	0	0	0	0	0	0	847	1652	0	0	771	0	1102	1045	0	810	828	928	1217	1657	1293	1858	1776	1231	0	1410	0	887	1729	1578	2601	998	939	0	741	1040	1118	842	0	1091	0	0	0
3357.89	0	0	0	0	0	0	0	0	0	0	0	752	1169	0	0	0	0	0	1102	0	0	810	0	469.5	1217	1657	0	0	0	0	0	1410	0	0	1729	0	0	998	0	0	741	0	0	842	0	0	0	0	0
3360.32	0	0	0	0	0	0	0	0	0	0	0	0	0	0	0	0	0	0	0	0	0	0	0	427	0	0	0	0	0	0	0	0	0	0	0	0	0	0	0	0	0	0	0	0	1166	0	0	0	0
3362.07	0	4017	0	0	0	0	0	0	0	0	0	0	0	0	0	0	0	0	0	0	0	0	0	427	0	0	0	0	0	0	0	0	891	0	0	0	0	0	908	0	0	0	0	0	0	0	0	0	0
3363.88	0	4017	6095	0	3817	0	0	0	0	0	0	0	0	0	0	0	0	0	0	0	0	0	0	0	0	0	0	0	0	0	0	0	891	0	0	0	0	0	908	0	0	0	0	0	0	0	0	0	0
3366.08	1854	0	0	0	3817	1768	0	0	0	0	0	0	0	0	0	0	0	0	0	0	0	0	0	0	0	0	0	0	0	0	0	0	0	0	0	0	0	0	0	0	0	0	0	0	0	0	0	0	0
3368.03	1854	0	0	1647	0	0	1671	1392	0	1751	0	0	0	0	0	0	0	0	0	0	0	0	0	0	0	0	0	2331	0	0	0	0	0	0	0	0	0	0	0	0	0	0	0	0	0	0	0	0	0
3369.72	0	0	0	1647	0	0	0	1392	0	1751	0	0	0	0	0	0	852	1303	1369	3285	1393	771	974	0	779	1070	0	2331	2543	2050	938	2394	950	0	3157	3835	2414	0	0	0	0	2148	2367	1204	0	1070	0	0	0
3371.41	0	0	0	0	0	0	0	0	0	0	0	0	0	0	0	0	852	1303	1369	3285	1393	771	974	563.5	779	1070	0	0	2543	2050	938	2394	950	0	3157	3835	2414	974	949	0	0	2148	2367	1204	0	1070	0	0	0
3374.61	0	0	0	0	0	0	0	0	2224	0	7330	10138	12385	14202	7578	9952	0	0	0	0	0	0	0	0	0	0	0	0	0	1344	0	0	0	0	0	0	0	0	0	0	0	0	0	0	0	0	0	0	0
3376.37	0	0	0	0	0	0	0	0	0	0	7330	10138	12385	14202	7578	0	0	0	0	0	0	0	0	0	0	0	0	0	1999	1344	0	2657	0	1895	3184	3348	0	0	0	0	0	0	0	0	0	0	0	0	0
3378.08	0	0	0	0	0	0	0	0	0	0	0	0	0	0	0	0	0	0	2200	0	0	0	0	0	2776	0	0	0	1999	0	0	2657	4054	1895	3184	3348	0	0	0	0	0	0	0	0	801	0	0	0	0
3379.83	1332	1217	1652	0	0	0	0	824	0	0	0	0	0	0	0	0	0	0	2200	2206	3478	2342	4949	0	2776	4054	2304	2922	0	0	0	0	4054	0	0	0	0	0	0	0	760	0	0	0	801	0	0	0	0
3381.6	1332	1217	1652	0	1174	1305	0	824	0	0	0	0	0	0	0	0	0	0	0	2206	3478	0	4949	0	0	4054	2304	2922	0	0	0	0	0	0	0	0	0	0	0	0	760	0	0	0	0	0	0	0	0
3383.71	0	0	0	908	0	1305	876	0	0	0	0	0	0	0	0	0	0	0	1922	0	0	0	0	0	0	0	0	0	0	0	0	0	0	0	0	0	0	0	0	0	0	0	0	0	1707	0	0	0	0
3385.41	0	0	0	908	0	0	876	0	0	842	0	0	0	0	0	0	1071	0	1922	0	0	0	0	0	0	0	0	0	990	1169	0	0	0	0	0	0	0	0	0	0	0	0	0	0	1707	1236	1329	1408	0
3387.18	0	0	0	0	0	0	0	0	0	842	0	0	0	0	0	0	1071	0	0	0	0	0	0	0	0	0	0	0	990	1169	0	0	0	945	0	0	0	0	0	0	0	0	0	0	0	1236	1329	1408	0
3388.92	0	0	0	0	0	0	0	0	0	0	0	0	0	0	0	0	0	0	0	0	0	0	0	0	0	0	0	0	0	0	0	0	0	945	0	0	0	0	0	0	0	0	0	0	0	0	0	0	0
3390.85	0	0	0	0	0	0	0	0	870	0	3691	1907	3874	7887	4095	1270	0	0	0	0	0	0	0	0	0	0	0	0	0	0	0	0	0	0	0	0	0	0	0	0	0	0	0	0	0	0	0	0	0
3393.42	0	0	0	0	0	0	0	0	0	0	3691	1907	0	7887	0	0	0	0	0	0	0	0	0	0	0	0	0	0	0	0	0	0	0	0	0	0	0	0	0	0	0	0	0	0	0	0	0	0	0
3395.22	0	0	0	0	0	0	0	0	0	0	0	0	0	0	0	0	0	0	0	0	0	0	0	509	0	0	0	0	0	0	0	0	0	0	0	2013	0	918	0	1886	0	0	0	0	0	0	0	0	0
3396.95	0	0	0	0	0	0	0	0	971	0	0	0	0	0	0	0	0	0	0	0	0	0	0	997.5	0	0	0	0	1569	2561	2108	1322	1077	2983	1126	2013	0	918	0	1886	1221	0	0	0	0	0	0	0	0
3398.8	0	0	0	0	0	0	0	0	971	0	0	0	0	0	0	0	0	0	1418	2174	0	1075	958	488.5	2072	1691	882	4831	1569	2561	2108	1322	1077	2983	0	0	0	0	0	0	0	0	0	0	0	0	0	0	0
3400.67	0	0	0	0	0	0	0	0	0	0	0	0	0	0	0	0	0	0	1418	2174	0	1075	958	0	2072	1691	0	4831	0	0	0	0	1126	0	0	0	0	0	0	0	0	0	0	0	0	0	0	706	0
3402.57	0	0	0	0	0	0	0	0	0	0	0	0	0	0	0	0	0	0	0	0	0	0	0	0	0	0	0	0	0	0	0	0	0	0	0	0	0	0	0	0	0	0	0	0	0	1450	0	706	0
3406.44	0	0	614	0	0	0	0	0	0	0	2368	1114	2951	6518	3301	1392	0	0	0	0	0	967	0	0	0	0	0	0	0	0	0	0	0	0	0	0	0	0	0	0	0	0	0	0	0	0	0	0	0
3408.16	0	0	614	0	0	0	0	0	0	0	2368	1114	2951	6518	3301	1392	0	0	0	0	0	0	0	0	0	0	0	0	0	0	0	0	0	0	0	0	0	0	0	0	0	0	0	0	0	0	0	0	0
3410.36	0	0	0	0	0	0	0	0	0	0	0	0	0	0	0	0	0	1459	0	0	0	0	0	523.5	0	0	0	0	0	0	0	0	0	0	0	932	0	0	0	0	733	0	0	0	0	0	0	0	0
3412.08	0	0	0	0	0	0	0	0	0	0	0	0	0	0	0	0	0	0	0	0	0	0	0	523.5	0	0	0	0	0	0	0	0	0	0	0	932	0	0	0	0	733	0	782	767	0	0	0	0	0
3413.9	0	0	0	0	0	0	0	0	0	0	0	0	0	0	0	0	0	0	0	0	0	0	0	0	0	0	0	0	0	0	0	0	0	0	0	0	0	0	0	0	0	0	782	767	0	0	0	0	0
3420.52	0	0	0	0	0	0	0	0	0	0	0	0	0	0	0	0	1124	0	0	0	0	0	0	0	0	0	0	0	0	0	0	0	0	0	0	0	0	0	0	0	0	0	0	0	0	0	0	0	0
3422.31	0	0	0	0	0	0	0	0	0	0	0	0	0	0	0	0	0	0	0	0	834	0	2133	0	0	0	0	0	0	0	0	0	0	0	0	0	0	0	0	0	0	0	0	0	0	0	0	0	0
3424.1	0	0	0	0	0	0	0	0	0	0	0	0	0	0	0	0	0	0	0	0	834	0	2133	347.5	0	0	0	0	0	0	1335	0	1969	0	0	0	0	0	0	985	0	0	0	0	0	1215	0	0	0
3426	0	0	0	0	0	1088	915	0	0	0	0	0	0	0	0	0	0	0	0	0	0	0	0	347.5	0	0	0	0	0	0	1335	0	1969	0	0	0	0	0	0	985	0	0	0	0	0	1215	0	0	3059
3427.87	0	0	0	0	0	1088	915	0	0	0	0	0	0	0	0	0	0	0	0	0	709	0	0	0	0	844	0	0	0	0	0	0	0	0	0	0	0	0	0	0	0	0	0	0	0	0	0	0	3059
3433.04	0	0	0	0	0	0	0	0	2161	0	1507	1512	670	0	823	1255	0	0	0	0	0	0	0	363	0	0	0	0	0	1204	0	0	0	1663	0	0	0	0	0	0	0	0	0	733	642	0	0	0	0
3434.79	0	0	676	0	0	0	0	0	2161	0	1507	1512	0	0	823	1255	0	0	0	0	0	0	0	363	0	0	0	0	1081	1204	0	0	0	1663	836	1009	0	795	0	0	1665	0	0	733	642	0	0	0	0
3436.55	0	0	676	0	0	0	0	0	0	0	0	0	0	0	0	0	0	0	0	0	768	0	0	0	0	0	0	0	1081	0	1017	0	0	0	836	0	0	795	0	0	1665	0	0	0	0	0	0	0	0
3438.31	0	0	0	0	0	0	0	0	0	0	0	0	0	0	0	0	0	0	0	0	768	0	0	0	0	0	0	0	0	0	0	0	0	0	0	0	0	0	0	0	0	0	0	0	0	1738	0	0	0
3442.39	0	0	0	0	0	0	0	0	0	0	0	0	0	0	0	0	1022	0	0	944	0	0	0	432.5	0	0	867	0	0	0	0	0	0	0	0	0	0	0	0	0	0	0	0	0	0	0	0	0	0
3444.16	0	0	0	0	0	0	0	0	0	0	702	0	0	1228	0	1381	1022	0	666	944	0	0	0	432.5	709	0	867	0	0	0	0	0	0	0	0	0	0	0	0	0	0	0	0	0	0	0	0	0	0
3446.06	0	0	0	0	0	0	0	0	797	0	702	655	0	0	0	1381	0	0	666	0	0	0	0	0	709	0	0	0	0	0	0	0	0	0	0	0	0	0	0	0	0	0	0	0	0	0	0	0	0
3447.88	0	0	0	0	0	0	0	0	797	0	0	0	0	0	0	0	0	0	0	0	0	0	0	0	0	0	0	0	0	0	0	0	0	0	0	0	0	0	0	0	0	0	0	0	0	0	0	0	0
3449.69	0	0	0	0	0	0	0	0	0	0	0	0	0	0	0	0	0	0	0	0	0	0	0	0	0	0	0	0	0	0	0	0	0	0	0	0	0	0	0	0	0	0	0	0	0	0	0	0	0
3451.82	0	792	1477	0	953	0	0	0	0	0	0	0	0	0	0	0	0	0	0	0	0	0	1187	0	0	0	0	0	0	0	0	0	0	0	0	0	0	0	0	0	0	0	0	0	0	0	0	0	0
3453.76	0	792	1477	0	953	0	0	0	0	0	0	0	0	0	0	0	0	0	0	0	827	0	1187	0	0	709	0	0	0	0	0	0	0	0	0	0	1086	0	0	0	0	0	0	0	0	0	0	0	0
3455.92	0	0	0	0	0	0	0	0	0	0	0	0	0	0	0	0	0	0	0	0	0	0	0	0	0	709	0	0	0	0	826	0	0	0	0	0	1086	0	0	0	0	0	0	0	0	0	0	0	0
3459.02	0	0	0	0	0	0	0	0	0	0	0	0	0	0	0	0	0	0	0	0	0	0	0	0	0	0	0	0	0	0	0	0	0	0	0	0	0	0	0	0	0	0	0	0	0	0	0	0	0
3461.04	0	0	0	0	0	0	0	0	0	0	0	0	0	0	0	0	1545	0	0	0	0	0	0	0	0	907	0	0	0	0	0	0	0	0	0	0	0	0	0	0	0	0	0	0	0	1765	0	0	0
3462.98	0	0	0	0	0	0	0	0	0	0	0	0	0	0	0	0	1545	0	0	0	0	0	0	0	0	907	1039	0	0	0	0	0	0	0	0	0	0	0	0	0	0	0	0	0	0	1765	0	0	1283
3464.99	0	0	0	0	0	0	0	0	0	0	0	0	0	0	0	0	0	0	0	0	0	0	0	0	0	0	0	0	0	0	0	0	0	0	0	0	0	0	0	0	0	0	0	0	0	0	0	0	0
3466.89	0	0	0	0	0	0	0	0	0	0	0	0	0	0	0	0	0	0	0	0	0	0	0	0	0	0	0	0	0	0	0	0	0	0	0	0	0	0	0	0	0	0	0	0	0	0	0	0	804
3468.73	0	0	0	0	0	0	0	0	0	0	0	0	0	0	0	0	0	0	0	0	811	0	1342	1033	0	1110	0	1676	0	0	750	0	0	887	0	0	3226	3298	2880	2094	2434	2227	1687	1297	0	0	0	0	804
3472.42	0	763	874	0	0	0	1286	0	0	1432	0	0	0	0	0	0	0	0	0	0	0	0	0	0	0	0	0	0	0	0	0	0	0	0	0	0	0	0	0	0	0	0	0	0	849	0	0	0	0
3474.44	0	763	874	0	0	0	1286	0	0	1432	0	0	0	0	0	0	0	0	0	0	0	0	0	0	0	0	0	0	0	0	812	0	0	0	0	0	0	0	0	0	0	0	0	0	849	0	0	0	0
3476.85	0	0	0	0	0	0	0	0	0	0	0	0	0	0	0	0	0	0	0	0	0	0	0	1751	0	0	0	0	0	0	0	0	0	0	0	0	0	0	0	1509	0	0	0	0	0	0	0	0	0
3478.73	0	0	0	0	0	0	0	0	1342	0	1040	725	0	0	0	0	1312	0	15180	4555	6778	17199	12988	1751	9116	10796	19867	3897	0	0	0	979	783	0	745	1138	0	0	0	1509	0	0	0	0	749	0	0	0	0
3480.73	0	0	0	0	763	0	0	0	1342	0	1040	0	0	0	0	0	1312	0	15180	4555	6778	17199	12988	0	9116	10796	19867	3897	0	0	0	979	783	0	745	1138	0	0	0	0	0	0	0	0	749	2322	0	0	0
3482.5	0	0	0	0	763	0	0	0	0	0	0	0	0	0	0	0	0	0	0	0	0	0	0	0	0	0	0	0	0	0	0	0	0	0	0	0	3433	0	0	0	0	0	0	0	0	2322	0	0	0
3484.43	0	0	0	0	0	0	0	0	4456	0	2196	1064	1498	1085	1928	2100	0	0	0	0	0	0	0	0	0	0	0	0	0	0	0	0	0	0	0	0	3433	0	0	0	0	0	0	0	0	0	0	0	0
3486.85	0	0	0	0	0	0	0	0	0	0	2196	0	0	1085	0	0	0	0	0	0	0	0	0	0	0	0	0	0	0	0	0	0	0	0	0	0	0	0	0	0	0	0	0	0	0	0	0	0	0
3491.36	1966	1336	1139	1474	1933	3957	1138	2639	0	0	0	0	0	0	0	0	0	0	0	0	0	0	0	0	0	0	1037	0	0	0	0	0	0	0	0	0	0	0	0	0	0	0	0	0	0	1124	0	0	0
3493.17	1966	1336	0	1474	1933	0	1138	2639	0	0	0	0	0	0	0	0	0	0	0	915	1165	0	3123	0	0	0	1037	0	7961	1810	4089	2348	0	3369	3979	4053	0	0	0	0	0	0	0	0	0	1124	0	0	0
3494.92	0	0	0	0	0	0	0	0	0	0	0	0	0	0	0	0	0	0	0	915	1165	0	3123	0	0	0	0	1787	7961	1810	4089	2348	3112	3369	3979	4053	0	0	0	0	0	0	0	0	0	0	0	0	0
3496.7	0	0	0	0	0	0	0	0	0	0	0	0	0	0	0	0	0	0	0	1027	0	0	0	0	0	0	0	1787	0	0	0	0	3112	0	0	0	0	0	0	0	0	0	0	0	0	0	0	0	0
3498.47	0	0	0	0	0	0	0	0	0	0	0	0	0	0	0	0	0	0	2002	1027	1034	1305	0	0	1517	1405	1321	0	0	0	0	0	0	0	0	0	0	0	0	0	0	0	0	0	0	0	0	0	0
3500.38	0	0	0	0	0	0	0	0	0	1874	0	0	0	0	0	0	1203	0	0	0	1034	1305	0	0	1517	0	0	0	0	0	0	0	0	0	0	0	0	0	0	0	0	0	0	0	3001	1371	1209	1150	0
3502.82	0	0	0	0	0	0	0	0	0	1874	0	0	0	0	0	0	0	0	0	0	0	0	0	1243.5	0	0	0	0	0	1058	0	0	0	0	0	0	0	0	0	0	0	0	0	0	0	0	0	0	1951
3505.34	0	0	699	0	0	0	0	0	0	0	0	0	0	0	0	0	0	0	0	0	0	7528	0	1243.5	0	0	8649	0	0	1058	0	1473	0	0	1403	1629	0	0	0	0	0	0	0	0	0	1084	0	1126	0
3507.21	0	0	699	0	832	0	0	0	0	0	0	0	0	0	0	0	1402	0	4603	4497	0	7528	8079	0	3451	5315	8649	4796	935	0	0	1473	0	0	1403	1629	0	0	0	0	0	0	0	0	0	1084	0	1126	0
3509.09	0	772	757	0	811	0	0	0	2202	0	1106	0	0	0	906	1009	1402	0	0	4497	7752	0	8079	0	3451	5315	0	4796	935	0	0	0	0	0	0	0	0	0	0	0	0	0	0	0	0	0	0	0	0
3510.91	0	772	757	0	811	0	0	0	2202	0	1106	899	0	0	906	1009	0	0	0	0	0	0	0	0	0	0	0	0	0	0	0	0	0	0	0	0	0	0	0	0	0	0	0	0	0	0	0	0	0
3512.71	0	0	0	0	0	0	0	0	0	0	0	0	0	0	0	0	0	0	0	0	0	0	0	0	0	0	0	0	0	0	0	0	906	0	0	0	0	0	0	0	0	0	0	0	0	0	0	0	0
3514.62	0	0	0	0	0	0	0	0	0	0	0	0	0	0	0	0	0	0	0	0	0	0	0	0	0	0	0	0	0	0	0	0	0	0	0	0	0	0	0	0	0	0	0	0	0	0	0	0	0
3516.44	0	0	0	0	0	0	0	0	0	0	0	0	0	0	0	0	0	0	0	0	0	0	0	0	0	0	0	0	0	0	0	0	0	0	0	0	0	0	0	0	0	0	0	0	2187	0	0	0	0
3518.81	0	0	0	0	0	0	0	0	0	1056	0	0	0	0	0	0	0	0	0	0	0	0	0	0	0	0	0	0	0	0	0	0	0	0	0	0	0	0	0	0	0	0	0	0	0	0	0	1143	9360
3520.64	0	0	0	0	0	0	0	0	0	1056	0	0	0	0	0	0	0	0	0	0	1444	0	4102	0	0	0	0	1278	0	0	0	0	0	0	0	0	0	0	0	0	0	0	0	923	0	0	0	0	9360
3522.41	0	0	0	2588	0	0	1170	2492	0	0	0	0	0	0	0	0	0	0	0	0	1444	0	0	0	0	0	1271	1278	0	0	0	0	2840	0	1227	0	0	0	904	0	0	1523	1335	923	0	0	0	0	0
3524.33	0	935	1271	2588	991	0	1170	2492	0	0	0	0	0	0	0	0	0	0	0	0	0	0	0	0	0	0	1271	0	999	0	0	952	2840	0	1227	1477	0	0	904	0	0	1523	1335	0	0	0	0	0	0
3526.36	0	935	1271	0	991	0	0	0	0	0	0	0	0	0	0	0	2034	0	0	0	0	0	0	0	0	0	0	0	999	0	0	0	0	0	0	0	0	0	0	0	0	0	0	0	0	0	0	0	0
3528.62	0	0	0	0	0	0	0	0	0	0	0	0	0	0	0	0	0	0	0	0	0	0	0	0	0	0	0	0	0	0	0	0	0	0	0	0	0	0	0	0	0	0	0	0	0	0	0	0	0
3531.3	0	0	0	0	0	0	0	0	0	0	0	0	0	779	0	0	0	0	0	0	0	0	0	0	0	0	0	0	0	0	0	0	0	0	0	0	0	0	0	0	0	0	0	0	0	0	0	826	0
3533.21	1849	0	0	1634	0	1833	1449	0	1367	0	1067	0	0	779	0	887	0	0	0	0	0	0	0	0	0	0	0	0	1323	1532	0	1407	0	0	1552	1933	0	0	0	0	0	0	0	0	1104	0	0	826	0
3535.04	1849	1051	1120	1634	715	1833	1449	1392	1367	0	1067	1202	0	0	0	887	0	0	0	0	967	1338	1560	0	0	0	2206	918	1323	1532	1383	1407	1546	985	1552	1933	0	0	0	0	0	0	0	0	1104	0	0	0	0
3537.02	0	0	1120	0	715	0	0	1392	0	0	0	1202	0	0	0	0	0	0	1240	0	967	1338	1560	0	1608	1662	2206	918	0	0	1383	0	1546	985	0	0	0	0	0	0	0	0	0	0	0	0	1154	0	0
3538.86	0	0	0	0	0	0	0	0	0	0	0	0	0	0	0	0	0	0	0	0	0	0	0	0	1608	1662	0	0	0	0	0	0	0	0	1191	0	0	0	0	0	0	0	0	0	0	1466	1154	0	0
3540.74	0	0	0	0	0	0	0	0	0	0	0	0	0	0	0	0	0	0	1065	0	0	839	0	0	0	0	0	0	0	0	0	1819	0	0	1191	0	0	0	0	0	0	0	0	0	0	1466	1260	1650	0
3542.93	0	0	0	0	0	869	0	0	0	0	0	0	0	0	0	0	0	0	0	0	0	839	0	0	0	0	0	0	0	0	0	0	0	0	0	0	0	0	0	0	0	0	0	0	0	0	0	1650	1316
3546.4	0	0	0	1103	0	0	0	0	0	0	0	0	0	0	0	0	0	3908	0	0	0	0	0	0	0	0	0	0	0	0	0	0	0	0	0	0	0	0	0	0	0	0	0	0	0	981	0	0	0
3548.19	0	0	0	1103	0	0	1141	0	0	0	0	0	0	871	0	0	0	3908	0	0	0	995	0	0	0	0	1000	0	0	0	0	0	0	0	0	0	0	0	0	0	0	1464	0	1718	2399	981	1709	1649	1441
3550.12	0	1138	0	0	0	0	1141	0	0	0	0	0	0	871	0	0	0	0	0	0	0	995	0	0	0	0	1000	0	0	0	0	0	0	0	0	0	0	0	0	0	0	0	0	0	2399	0	0	1649	1441
3552.1	0	1138	0	0	0	0	0	0	0	0	0	0	0	0	0	0	0	0	0	0	0	0	0	0	0	0	0	0	0	0	0	0	0	0	0	0	0	0	0	0	0	0	0	0	0	0	0	0	0
3557.94	931	0	0	1167	0	1073	0	0	0	0	0	0	0	0	0	0	0	0	0	0	0	0	0	0	0	0	0	0	0	0	0	0	0	0	0	0	0	0	0	0	0	0	0	0	0	0	6845	7253	3856
3560.1	931	0	0	1167	0	1073	0	0	0	0	0	0	0	0	0	0	0	0	0	0	0	0	0	0	0	0	0	0	0	0	0	0	0	0	0	0	0	0	0	0	0	0	0	0	0	0	0	0	3856
3562.01	0	0	3107	0	0	0	0	0	1421	0	0	0	0	0	0	1141	0	0	0	0	0	0	0	0	0	0	0	0	0	0	0	0	0	0	0	0	0	0	0	0	0	0	0	0	0	0	0	0	0
3563.81	1468	3183	3107	1848	2640	1320	2276	1413	0	0	0	0	903	0	0	1141	0	0	0	0	0	817	0	0	0	0	998	0	0	0	0	0	0	0	0	0	2011	0	0	0	0	0	0	0	1733	0	0	0	0
3565.69	1468	0	0	0	2640	1320	2276	0	0	0	1146	0	903	1671	0	0	0	0	0	0	0	817	0	0	0	0	998	0	0	0	0	0	0	0	0	0	0	0	0	0	0	0	0	0	1733	0	0	0	0
3567.84	0	0	0	0	0	0	0	0	0	0	0	0	843	1671	0	0	0	0	0	0	0	0	0	0	0	0	0	0	0	0	0	0	0	0	0	0	0	0	0	0	0	0	0	0	0	0	0	0	0
3569.69	0	0	0	0	0	0	0	0	0	0	0	0	843	0	0	0	0	987	906	0	0	0	0	0	0	0	1402	0	0	0	0	0	0	0	0	0	900	0	0	0	0	0	1776	0	0	924	0	0	0
3571.61	0	0	0	0	0	0	0	0	0	0	0	0	0	0	0	0	0	987	906	0	0	0	0	0	0	0	1402	0	0	0	0	0	0	0	0	0	900	0	0	0	0	1099	1776	0	0	924	0	0	0
3580.27	0	0	0	0	0	0	0	0	750	0	0	0	0	0	0	0	0	0	0	0	0	0	0	0	0	0	0	0	0	0	0	0	0	0	0	0	918	0	0	0	0	0	0	0	0	0	0	0	0
3582.3	0	0	0	0	0	0	0	0	750	0	1418	1445	0	2675	1157	2261	0	0	0	0	0	0	0	0	0	0	0	0	0	0	0	0	0	0	0	0	918	0	0	0	0	0	0	0	0	0	0	0	0
3584.39	0	0	0	0	0	0	0	0	0	0	1418	0	0	0	0	0	0	0	0	0	0	0	0	0	0	0	0	0	0	0	1206	0	0	0	0	0	0	0	0	0	0	0	0	0	0	0	0	0	0
3586.32	0	0	0	0	0	0	0	0	0	0	0	0	0	0	0	0	0	0	0	0	0	0	2194	0	1354	0	0	0	0	0	0	0	0	0	0	0	0	0	0	0	0	0	0	0	0	0	0	0	0
3588.28	0	0	0	0	0	0	0	0	0	1362	0	0	0	0	0	0	0	0	2579	0	0	1758	2194	0	1354	1703	4323	0	0	0	0	0	0	0	0	0	0	0	0	0	0	0	0	0	0	0	0	0	1807
3590.2	0	0	0	0	0	0	0	0	0	1362	0	0	0	0	0	0	0	0	2579	0	0	1758	0	1498	0	0	0	0	0	0	0	0	0	0	0	0	0	1093	0	0	0	0	0	0	0	0	0	0	0
3592.01	0	0	0	0	0	0	0	0	1558	0	1107	0	0	0	0	0	0	0	0	0	0	0	0	1498	0	0	0	0	0	0	0	0	0	0	0	0	1453	1093	0	2044	0	0	0	0	0	0	0	0	0
3594.16	0	0	0	0	0	0	0	0	1558	0	1107	2278	0	0	0	0	0	0	0	0	0	0	0	0	0	0	0	0	0	0	0	0	0	0	0	0	1453	0	0	0	0	0	0	0	0	0	0	0	0
3597.04	0	0	0	0	0	0	0	0	0	0	0	0	0	931	0	0	0	0	0	0	0	0	0	0	0	0	0	916	0	0	0	0	0	0	0	0	0	0	0	0	0	0	0	0	0	0	0	0	0
3598.91	0	0	0	0	0	0	0	0	0	0	0	0	0	931	0	0	1109	0	0	0	0	0	0	0	0	0	0	0	0	0	0	0	0	0	0	0	0	0	0	0	0	0	0	0	0	0	0	0	0
3600.83	0	0	0	0	0	0	0	0	0	0	0	0	0	0	0	0	0	0	0	0	0	0	0	0	0	0	0	0	0	1147	0	0	0	0	0	0	0	0	0	0	0	0	0	0	0	3173	0	0	0
3602.79	0	0	969	0	0	0	0	0	0	1022	0	0	0	0	0	0	0	0	1201	0	0	904	0	0	0	1047	0	0	0	1147	0	0	0	1062	0	0	0	0	0	0	0	0	0	0	0	3173	0	0	0
3604.61	0	0	969	0	0	0	0	0	0	1022	0	0	0	0	0	0	0	0	1201	0	0	904	0	1439.5	0	1047	0	0	0	0	0	0	0	0	0	0	0	0	0	0	0	0	0	0	0	0	0	0	0
3606.47	0	0	0	0	0	0	0	0	722	0	0	0	0	0	0	0	0	0	0	0	0	0	0	1439.5	0	0	0	0	0	0	0	0	0	0	0	0	0	1823	1463	2204	1087	0	0	0	0	0	0	0	0
3608.27	0	0	0	0	0	0	0	0	722	0	0	0	0	0	0	0	0	0	0	0	0	0	0	0	0	0	0	0	0	0	0	0	0	0	0	0	0	1823	1463	0	1087	0	0	0	0	0	0	0	0
3610.32	0	0	0	0	0	0	0	0	0	0	0	0	0	0	0	0	0	0	0	0	0	0	0	0	0	0	0	0	0	0	0	1626	0	0	0	0	0	0	0	0	0	0	0	0	0	0	0	0	0
3614.19	0	0	0	0	0	0	0	0	0	0	0	0	0	0	0	0	0	0	3565	0	1372	4218	3803	0	2971	3103	6485	838	0	0	0	0	0	0	0	0	0	0	0	0	0	0	0	0	0	0	0	0	2140
3616.12	2118	0	0	1807	0	1716	1670	1443	0	0	0	0	0	0	0	0	0	0	3565	0	1372	4218	3803	0	2971	3103	6485	0	0	0	0	0	0	0	0	0	0	0	0	0	0	0	0	0	1997	11656	0	0	2140
3617.96	2118	0	0	1807	0	1716	1670	1443	0	859	0	0	0	0	0	0	0	0	0	0	0	0	0	0	0	0	0	0	0	0	0	0	0	0	0	0	0	0	0	0	0	0	0	0	1997	11656	1118	1253	0
3619.86	0	0	0	0	0	0	0	0	0	859	0	0	0	0	0	0	0	0	2272	0	1653	0	0	0	0	1183	0	0	0	0	0	0	0	0	0	0	0	0	0	0	0	0	0	0	0	0	1118	1253	0
3621.7	0	894	0	0	0	0	849	821	951	0	803	0	0	0	0	0	0	844	2272	0	1653	0	0	0	0	0	0	0	0	0	0	0	0	0	0	0	0	0	0	0	0	0	0	0	0	0	0	0	0
3623.79	783	894	897	1088	849	0	849	821	0	0	803	0	0	0	0	0	0	844	0	0	0	0	0	0	0	0	0	0	0	0	0	0	0	0	0	0	0	0	0	0	0	0	0	0	0	0	0	0	0
3625.92	0	0	897	0	849	0	0	0	0	0	0	0	0	0	0	0	0	0	0	0	0	0	0	0	0	0	0	0	0	0	0	0	0	0	0	0	0	0	0	0	876	0	0	0	0	0	0	0	0
3627.75	0	0	0	0	0	0	0	0	0	0	0	0	0	0	0	0	0	0	0	0	1132	0	0	0	0	0	0	1887	0	0	0	1260	0	0	0	0	1613	1411	0	917	876	0	0	0	0	0	0	0	0
3630.07	0	0	0	0	0	0	0	0	909	0	0	0	0	0	0	0	0	0	0	0	1132	0	0	0	0	0	0	1887	938	1044	0	1260	0	984	0	0	0	1411	0	0	0	1013	1016	0	0	0	0	0	0
3632.41	0	0	0	0	0	0	0	0	909	0	0	0	0	0	0	0	0	0	0	0	0	0	0	0	0	0	0	0	938	1044	0	0	0	0	0	0	0	0	0	0	0	1013	0	0	0	0	0	0	0
3635.5	0	0	0	0	0	0	0	0	0	1613	0	0	0	0	0	0	0	0	0	0	0	0	0	0	0	0	0	1820	0	0	0	0	0	0	0	0	0	0	1074	0	0	1223	1316	0	0	0	0	0	0
3637.66	0	0	0	0	0	0	0	0	0	1613	0	0	0	0	0	0	0	0	0	2310	4384	0	3030	0	0	2337	0	1820	0	0	0	0	0	0	0	0	1045	0	1074	0	0	1223	1316	0	0	0	0	0	0
3640.14	0	0	0	0	0	0	0	0	0	0	0	0	0	0	0	0	0	0	2782	0	0	2298	0	0	2114	2337	3099	0	0	0	0	0	0	0	0	0	1045	0	0	0	0	0	0	0	0	0	0	0	0
3642.55	0	0	0	0	0	0	0	0	0	0	0	0	0	0	0	0	0	0	2782	0	0	0	0	0	0	0	0	0	0	0	0	0	0	0	0	0	0	0	0	0	0	0	0	0	0	0	0	0	0
3644.9	0	0	0	0	0	0	0	0	0	0	0	0	0	0	0	0	0	0	0	0	0	0	0	0	0	0	0	0	0	0	1100	0	0	0	0	0	0	0	0	0	0	0	0	0	0	0	0	0	0
3646.94	0	0	0	0	0	0	0	0	9041	0	4732	1751	2382	1048	1983	3056	0	0	0	0	0	0	0	0	0	0	0	0	0	0	1100	0	0	0	0	0	0	0	0	0	0	0	0	0	0	0	0	0	0
3648.9	907	0	745	0	0	1468	1004	0	9041	0	4732	1751	2382	1048	1983	0	0	0	0	0	0	0	0	0	0	0	0	0	0	0	0	0	0	0	960	1428	0	0	0	0	0	0	0	0	0	0	0	0	0
3650.83	907	0	745	0	0	1468	1004	0	0	0	0	0	0	0	0	0	0	0	0	0	0	0	0	0	0	0	0	0	0	0	0	1063	0	0	960	1428	0	0	0	1007	0	0	0	0	0	0	0	0	0
3652.69	0	0	0	0	0	0	0	0	0	975	0	0	0	0	0	0	0	0	0	0	0	0	0	0	0	0	0	0	0	0	0	1063	0	0	0	0	0	0	0	1007	0	0	0	0	0	0	0	0	0
3654.56	0	0	0	0	0	0	0	0	0	975	0	0	0	0	0	0	0	0	0	0	0	0	2281	0	0	0	0	0	997	0	0	862	0	0	926	0	0	0	0	0	0	0	0	0	0	0	0	0	2443
3657.44	0	0	0	0	0	0	0	0	0	0	0	0	0	0	0	0	0	0	0	0	0	0	2281	0	0	0	0	0	997	0	0	0	0	0	982	0	0	0	0	0	0	0	0	0	0	0	0	0	0
3659.45	0	0	0	0	0	0	0	0	0	0	0	0	0	0	0	0	0	0	0	0	0	0	0	0	0	0	0	0	0	0	0	0	1886	3029	982	1145	0	0	0	0	0	0	0	0	1493	0	0	0	0
3661.36	0	0	0	0	0	0	0	0	1576	0	1007	0	0	0	0	0	0	0	0	0	867	0	0	0	0	0	0	0	0	0	0	0	1886	3029	0	0	0	0	0	0	0	0	0	0	1493	836	0	0	0
3663.21	0	1314	1476	0	1468	0	0	0	1576	0	1007	0	0	0	0	0	0	0	0	0	0	0	0	0	0	0	0	0	0	0	0	0	0	0	0	0	0	0	0	0	0	0	0	0	0	836	0	0	0
3667.41	0	0	0	0	0	0	0	0	0	0	0	0	0	0	0	0	0	0	0	0	0	0	0	0	1023	0	0	840	0	0	0	0	0	0	0	0	0	0	0	0	0	0	0	0	0	0	0	0	0
3669.36	910	0	0	0	0	1073	0	0	0	0	0	0	0	0	0	0	0	0	1331	0	0	1100	0	0	1023	1315	1646	0	0	0	0	0	0	0	0	0	0	0	0	0	0	0	0	0	0	0	0	0	0
3674.14	0	0	0	0	0	0	0	0	0	0	0	0	0	0	0	0	0	0	0	0	0	0	0	0	0	0	0	0	0	0	0	0	0	0	0	0	0	0	0	0	0	0	0	0	0	1218	0	0	0
3676.56	0	0	0	0	0	0	0	0	0	0	0	0	0	0	0	0	0	0	0	0	0	0	0	0	0	0	0	0	0	0	0	0	0	0	0	0	0	0	0	0	0	0	0	0	0	1218	0	0	0
3678.64	0	0	0	0	0	0	0	0	0	0	0	0	0	0	0	0	0	0	0	0	0	0	0	0	0	0	0	0	0	0	0	0	0	0	0	0	0	0	0	0	0	0	0	0	0	0	0	0	0
3682.87	923	0	0	0	0	0	0	0	0	0	0	0	0	0	0	0	0	0	0	998	1227	1015	3159	604.5	1923	1582	1312	1081	0	0	0	0	0	0	0	0	0	0	0	1456	0	0	0	0	0	0	0	0	0
3684.91	923	0	0	873	0	1924	1754	1918	0	0	0	0	0	0	0	0	0	0	0	0	1227	1015	0	1201.5	1923	1582	1312	0	0	0	0	0	0	0	884	0	0	0	0	1456	0	0	0	0	0	0	0	0	0
3687.01	0	0	0	873	0	1924	1754	1918	0	0	1476	0	0	844	0	0	0	0	0	0	0	0	0	0	0	0	0	0	0	0	0	0	0	0	884	0	0	0	0	0	0	0	0	0	0	0	0	0	0
3688.89	0	0	1150	0	0	0	0	0	891	0	1476	0	0	844	0	813	0	0	0	0	0	0	0	0	0	0	0	0	0	0	1247	0	0	0	0	0	0	0	0	0	0	0	0	0	0	837	0	0	1215
3692.81	0	1161	1171	0	999	0	0	0	0	0	0	0	0	0	0	0	0	0	0	0	1473	0	0	0	0	0	0	0	0	0	0	0	0	0	0	0	0	0	0	0	0	0	0	0	0	0	0	0	0
3695.01	840	0	0	928	999	0	926	1404	0	0	0	0	0	0	0	0	0	0	0	0	1473	0	0	0	0	0	0	0	0	0	0	0	0	0	0	0	0	0	0	0	0	0	0	0	0	0	0	0	0
3697.13	840	0	0	0	0	0	0	1404	0	0	0	0	0	0	0	0	0	0	1382	0	0	0	1087	0	0	0	1182	991	0	0	4869	0	0	0	0	0	0	0	0	0	0	0	0	0	0	0	0	0	0
3699.02	1432	0	0	994	0	1948	1483	1794	0	0	0	0	0	0	0	0	0	0	1382	0	0	1259	1087	0	2030	1909	1182	991	1631	0	0	2067	2145	2202	2471	1691	1660	0	0	0	0	0	0	0	1340	0	0	0	0
3700.91	1432	0	0	994	0	1948	1483	1794	0	877	0	0	0	0	0	0	0	0	0	0	0	1259	0	5484	2030	1909	0	0	0	1036	0	2067	2145	2202	2471	1691	1660	3943	2653	3983	2516	1325	1091	1206	1340	0	0	0	0
3703	0	0	0	0	0	0	0	0	0	877	0	0	0	0	0	0	0	0	0	0	0	0	0	5484	0	0	0	0	0	0	0	0	0	0	0	0	0	3943	2653	3983	2516	1325	0	1206	0	0	0	0	0
3705.37	0	0	0	0	0	0	0	0	0	0	0	0	0	0	0	0	0	0	0	0	0	0	0	0	0	0	0	0	0	0	0	0	0	0	0	0	0	0	0	0	0	0	0	0	0	0	0	0	0
3707.7	0	0	0	0	0	0	0	0	0	0	0	0	0	0	0	0	0	0	0	0	0	0	0	0	0	0	0	0	0	0	0	0	0	0	0	0	0	0	0	0	0	0	0	0	0	0	1483	1539	0
3712.8	0	0	0	0	0	0	0	0	0	0	0	0	0	0	0	0	0	0	978	1551	0	0	0	0	1879	1334	1325	2056	0	0	0	0	0	0	0	0	888	0	0	0	0	0	0	0	0	0	0	0	0
3714.66	0	0	0	0	0	0	0	0	0	0	0	0	0	0	0	0	879	899	978	1551	1002	0	1392	0	1879	1334	1325	0	1317	1333	3068	935	0	1452	1103	977	888	0	0	1726	0	0	0	0	860	924	1277	1101	3026
3716.53	0	0	0	0	0	0	0	0	0	0	0	0	0	0	0	0	879	899	0	0	1002	0	0	2230.5	0	0	0	0	1317	1333	3068	935	1170	1452	1103	977	0	2495	2831	1726	2057	1547	0	1584	860	924	1277	1101	3026
3719.6	0	0	1061	0	0	0	0	0	0	0	0	0	0	0	0	0	0	0	0	0	0	0	0	615	0	0	0	0	0	0	0	0	0	0	0	0	1274	2495	0	1122	0	1929	2172	1746	0	0	0	0	0
3721.47	766	0	1061	0	837	0	0	0	0	0	0	0	0	0	0	0	2206	1552	0	0	0	0	0	615	0	0	0	0	0	0	0	0	0	0	0	0	1274	0	0	1122	0	1929	0	1746	0	0	0	0	0
3723.55	766	0	0	0	0	0	0	0	0	0	0	0	0	0	0	0	2206	1552	0	0	0	0	0	0	0	0	0	0	0	0	0	0	0	0	0	0	0	0	0	0	0	0	0	0	0	0	3639	3839	0
3725.64	0	909	1020	1386	1111	1351	1965	1691	0	0	0	0	0	0	0	0	0	0	0	0	0	0	0	0	0	0	0	0	0	0	0	0	1038	0	0	0	0	0	0	0	0	0	0	0	0	0	0	0	0
3727.71	0	909	0	1386	1111	1351	1965	1691	0	0	0	0	0	0	0	0	0	0	0	0	0	0	0	0	0	0	0	0	0	0	0	0	1038	0	0	0	0	0	0	0	0	986	965	1047	0	0	0	0	0
3729.83	0	0	0	0	0	0	0	0	0	0	0	0	0	0	0	0	0	0	0	0	0	0	0	0	0	0	938	0	1636	2248	0	1951	1006	1476	1991	2113	0	0	0	0	0	986	965	1047	0	0	1860	1944	0
3732.38	0	0	0	0	0	0	0	0	1039	0	0	0	0	0	0	0	0	0	0	0	0	1006	0	0	0	0	0	0	1636	2248	0	1951	1006	1476	1991	2113	0	0	0	0	0	0	0	0	0	0	0	0	0
3734.29	0	0	0	0	0	0	0	0	1039	0	870	1134	0	1215	930	1363	919	0	0	0	0	1006	0	1123.5	0	0	0	0	0	0	0	1439	0	1360	1237	2264	1786	0	0	0	1870	1133	989	1535	3933	0	0	0	853
3736.18	3827	1246	0	4587	0	3300	4692	5238	0	0	870	0	0	1215	930	1363	919	856	0	1000	0	0	0	1123.5	1203	930	0	901	982	0	0	1439	0	1360	1237	2264	1786	1936	2228	0	1870	1133	989	1535	3933	978	915	909	853
3738.65	3827	1246	1302	4587	1056	0	0	0	0	0	0	0	0	0	0	0	0	856	0	1000	0	0	0	0	1203	930	0	901	0	0	0	0	0	0	0	0	0	0	0	0	0	0	0	0	0	0	0	909	0
3741.29	0	0	1302	0	0	1054	0	0	0	1252	0	0	0	0	0	0	0	0	0	0	0	0	0	471.5	0	0	0	0	0	0	0	0	0	0	0	0	0	0	0	0	0	0	0	0	0	0	0	0	0
3743.42	0	0	0	0	0	1054	0	0	0	1252	0	0	0	0	0	0	0	0	0	0	0	0	0	471.5	0	0	0	0	0	0	0	0	0	992	0	0	0	0	0	0	0	0	0	0	0	0	0	0	0
3746.42	0	0	0	0	0	0	0	0	0	0	0	0	0	0	0	0	0	0	0	0	0	0	0	0	0	0	0	0	0	0	0	0	0	0	0	0	0	0	0	0	0	0	0	0	0	0	2666	2774	0
3748.72	0	0	0	0	0	0	0	0	0	0	0	0	0	0	0	0	0	2090	0	0	0	0	0	0	0	0	0	0	0	0	0	0	0	0	0	0	0	0	0	0	0	0	0	0	7884	0	0	0	1688
3750.6	0	889	884	1905	1128	1026	1582	1512	0	0	0	0	0	0	0	0	3683	2090	0	0	0	0	0	0	0	0	0	0	0	0	0	2112	1513	1191	1767	2417	1739	0	0	0	806	0	0	0	7884	2356	0	0	1688
3752.57	1232	889	884	1905	1128	1026	1582	1512	0	0	0	0	0	0	0	0	3683	0	0	1200	0	782	0	524.5	0	0	0	0	0	0	0	2112	1513	1191	1767	2417	1739	968	1023	0	806	925	0	0	0	2356	0	0	0
3755.6	0	0	0	0	0	0	0	0	0	0	0	0	0	0	0	0	0	0	0	1200	0	0	0	0	0	0	0	1298	0	0	0	0	0	0	0	0	0	0	0	0	0	0	0	0	0	0	0	0	0
3757.82	0	0	0	0	0	0	0	0	0	1062	0	0	0	0	0	0	0	0	0	0	0	0	0	0	0	0	0	0	0	0	0	0	0	0	0	0	0	0	0	0	0	0	0	0	0	0	0	0	0
3759.78	0	0	0	0	0	0	0	0	0	1062	855	924	0	0	0	0	0	0	0	0	0	0	0	0	0	0	0	0	0	0	0	0	0	0	0	0	0	0	0	0	0	0	0	0	0	0	13246	13896	0
3761.9	0	0	0	0	0	0	0	0	0	0	855	924	0	0	0	0	0	0	0	0	915	0	0	0	0	0	0	0	0	0	0	0	0	0	0	0	0	0	0	0	0	0	0	0	0	0	13246	13896	0
3764.57	0	0	0	0	0	0	0	0	0	0	0	0	0	0	0	0	1109	0	0	0	974	0	0	0	0	0	0	0	0	0	0	0	0	0	0	0	0	0	0	0	0	0	0	0	1679	0	0	0	0
3767.01	0	0	0	0	0	0	0	0	0	0	0	0	0	0	0	0	1109	810	0	0	974	0	0	0	0	0	0	0	0	0	0	0	0	0	0	0	0	0	0	0	0	0	0	0	1679	0	0	0	0
3768.97	0	0	0	0	0	0	0	0	0	0	0	0	0	0	0	0	0	0	0	0	0	0	0	0	0	0	0	0	0	0	0	0	0	0	0	0	0	0	0	0	0	0	0	0	0	762	0	0	0
3771.02	0	0	0	0	0	0	0	0	0	0	0	0	0	0	0	0	0	0	0	0	0	0	0	0	0	0	0	0	0	0	0	0	0	1355	0	0	0	0	0	0	0	0	0	0	0	762	0	0	0
3772.98	0	0	0	0	0	0	0	0	0	0	0	0	0	0	0	0	0	0	0	0	0	0	0	0	0	0	0	0	0	0	0	0	0	1355	0	0	0	0	0	0	0	0	0	0	0	0	0	0	0
3775.16	0	0	0	0	0	0	0	0	0	0	0	0	0	0	0	0	0	0	0	0	0	1094	0	0	1153	938	1416	0	0	0	0	0	0	0	0	0	0	0	0	0	0	0	0	0	0	0	0	0	0
3777.25	771	859	670	0	0	0	0	922	0	0	0	0	0	0	0	0	0	0	0	0	0	1094	0	0	1153	938	1416	0	1438	2136	0	1224	0	871	1092	1371	0	0	0	0	0	0	0	0	0	1538	0	0	0
3779.23	771	859	670	0	0	0	0	922	0	0	0	0	0	0	0	0	0	0	0	0	0	0	0	0	0	0	0	0	1438	2136	0	1224	0	0	1092	1371	0	0	0	0	0	0	0	0	0	1538	2467	0	0
3781.22	0	0	0	0	0	0	0	0	0	0	0	0	0	0	0	0	0	0	0	0	0	0	0	0	0	0	0	0	0	0	0	0	0	0	0	0	0	0	0	0	0	0	0	0	0	0	2467	2610	0
3783.14	0	0	0	0	0	0	0	0	0	0	0	0	0	0	0	0	0	0	1160	1432	3084	1265	2695	0	1181	1853	1652	0	0	0	0	0	0	0	0	0	0	0	0	0	0	0	0	0	0	0	0	0	0
3785.5	0	0	0	0	0	0	0	0	0	0	0	0	0	0	0	0	0	0	1160	0	3084	1265	2695	0	1181	1853	1652	0	0	0	1685	999	0	0	0	1417	0	0	0	0	0	0	0	0	0	0	0	0	0
3787.9	0	0	0	0	0	0	0	0	1394	0	1375	830	0	0	0	692	0	0	0	0	0	0	0	0	0	0	0	0	0	0	1685	999	0	0	0	0	0	0	0	0	0	0	0	0	0	1933	0	0	0
3790.08	0	0	0	0	0	0	0	0	1394	0	1375	830	0	0	0	692	0	0	0	0	0	0	0	0	0	0	0	0	0	0	0	0	0	0	0	0	0	0	0	0	0	0	0	0	0	1933	0	0	0
3792.12	0	0	0	0	0	0	0	0	0	0	0	0	0	0	0	0	0	0	0	0	0	0	0	0	0	0	0	0	0	0	0	0	0	0	0	0	0	0	0	0	0	0	0	0	0	0	0	0	0
3794.02	0	1011	0	0	0	0	0	0	0	0	0	0	0	0	0	0	0	0	0	0	0	0	0	0	0	0	0	0	2166	2771	0	1230	0	0	1581	1618	0	0	0	0	0	0	0	0	0	2170	0	0	0
3796.11	886	1011	677	0	763	1051	0	0	1210	0	1626	0	0	0	815	0	0	0	0	0	0	0	0	0	0	0	0	0	2166	2771	965	1230	0	928	1581	1618	941	0	898	0	0	0	0	0	0	2170	0	0	0
3798.02	886	0	677	0	763	1051	0	0	1210	0	1626	0	0	0	815	0	0	0	0	0	0	0	0	0	0	0	0	0	0	0	0	0	0	928	0	0	941	0	898	0	0	0	0	0	0	0	0	0	0
3800.74	0	0	0	0	0	0	0	0	0	800	0	0	0	0	0	0	0	0	2014	1018	0	1907	1263	0	1621	1847	2227	978	0	0	0	0	0	0	0	0	0	938	1233	0	0	0	0	0	0	0	0	0	1326
3802.8	0	0	0	0	0	0	0	0	0	800	0	0	0	0	0	0	0	0	2014	1018	0	1907	1263	0	0	1847	2227	978	0	0	0	0	0	0	0	0	0	938	1233	0	0	0	0	0	1383	5493	0	1537	1326
3804.72	0	2704	1948	0	2256	0	0	0	0	0	0	0	0	0	0	0	0	0	0	0	0	0	0	0	0	0	0	0	0	0	0	0	0	0	0	0	0	0	0	0	0	0	0	0	1383	5493	1362	1537	0
3806.85	0	2704	1948	0	2256	0	0	0	0	0	0	0	0	0	0	0	1739	0	0	0	0	0	0	0	0	0	0	0	0	0	0	0	0	0	0	0	1716	1330	985	981	1578	0	0	0	0	0	0	0	0
3808.78	0	0	0	0	0	0	0	0	0	0	0	0	0	0	0	0	0	0	852	1781	0	1394	2142	0	0	0	0	1397	0	0	0	0	0	0	0	0	1716	1330	985	981	1578	0	0	0	0	0	0	0	0
3810.69	0	0	0	1715	0	0	1666	1803	0	0	0	0	0	0	0	0	0	0	852	1781	1521	1394	2142	0	0	1367	2365	1397	0	0	0	0	0	0	0	0	0	0	0	0	0	0	0	0	757	0	0	0	0
3812.75	2359	2222	1002	1715	2860	2327	1666	1803	0	0	0	0	0	0	0	0	0	0	0	0	0	0	0	0	0	0	0	0	0	0	0	0	0	0	0	0	0	0	0	0	0	0	0	0	757	0	0	0	0
3815.45	0	0	0	0	0	0	0	0	0	0	0	0	0	0	0	0	0	0	0	1141	0	0	0	1285	2546	0	0	0	0	0	0	0	0	0	0	0	2171	0	0	1727	0	0	0	0	0	0	0	0	0
3817.48	0	0	0	0	0	0	0	0	0	0	0	0	0	0	0	0	0	0	2418	1141	952	1575	3028	1285	2546	2728	2858	1410	0	0	0	0	0	0	0	0	2171	0	0	1727	0	0	0	0	0	0	0	943	0
3819.42	0	0	0	0	0	0	0	0	0	0	0	0	0	0	0	0	0	0	2418	0	952	1575	3028	0	0	2728	2858	0	0	0	0	0	0	0	0	0	0	0	0	0	0	0	0	0	0	0	823	943	0
3823.72	0	0	0	0	0	0	836	994	0	0	0	0	0	0	0	0	0	0	0	1597	0	0	0	0	944	0	0	0	0	0	0	0	0	0	0	0	0	0	0	0	0	0	0	0	0	0	0	0	0
3828.52	0	0	1690	0	2724	0	0	0	0	0	0	0	0	0	0	0	1162	0	0	0	0	0	0	0	0	0	0	0	0	0	0	0	0	0	0	0	0	0	0	0	0	0	0	0	3453	878	0	0	17626
3830.49	2555	3377	1690	2567	2724	2072	2639	1769	0	0	0	0	0	0	0	0	1162	0	0	0	0	0	0	0	0	0	0	0	0	0	0	0	0	0	0	0	0	0	0	0	0	0	0	0	3453	878	789	845	17626
3832.53	2555	3377	0	2567	0	2072	0	1769	0	0	0	0	0	0	0	0	0	0	0	0	0	0	0	0	0	0	0	0	0	0	0	0	0	0	0	0	0	0	0	0	0	0	0	0	0	0	789	845	0
3834.47	0	0	0	0	0	0	0	0	0	0	0	0	0	0	0	0	0	0	1930	1156	966	1209	939	1242.5	0	0	2123	1615	1372	939	2135	0	0	852	1171	0	1094	962	0	1466	1136	0	0	0	0	0	0	0	0
3836.42	0	0	0	0	0	0	0	0	0	0	0	0	0	0	0	0	0	0	1930	1156	966	1209	939	1242.5	1889	1547	2123	1615	1372	939	2135	1200	0	852	1171	1111	1094	962	0	1466	1136	0	0	0	0	0	0	0	0
3838.39	0	840	935	0	0	0	0	0	0	0	0	0	0	0	0	0	0	0	0	0	0	0	0	0	1889	1547	0	0	0	0	0	1200	0	0	0	0	0	0	0	0	0	0	0	0	0	3389	0	0	0
3840.68	0	840	935	0	0	0	0	0	0	0	0	0	0	849	0	741	1003	0	0	0	0	0	0	0	0	0	0	0	0	0	0	0	0	0	0	0	1299	0	0	0	0	0	0	0	0	0	0	0	0
3842.67	0	0	0	0	0	0	0	0	0	1606	0	0	0	849	0	741	1003	0	0	0	0	0	1263	0	0	0	848	0	0	0	0	0	0	0	0	0	1299	0	0	0	0	0	0	0	0	0	0	0	0
3844.64	0	0	0	0	0	0	0	0	0	1606	0	0	0	0	0	0	0	0	0	0	0	0	1263	955.5	0	0	0	0	0	0	0	0	0	0	0	0	0	0	0	882	0	0	0	0	0	0	0	0	0
3847.81	0	0	2225	0	791	0	0	0	0	0	0	0	0	0	0	0	0	0	0	0	0	0	0	0	0	0	0	0	0	0	0	0	0	0	0	0	0	0	0	0	0	0	0	0	0	0	0	0	0
3850.32	4158	0	0	5881	791	2531	1208	3945	1078	0	0	0	1402	0	0	1147	0	0	0	0	0	0	0	0	0	0	0	0	0	0	0	0	0	0	0	0	0	0	0	0	0	0	0	0	0	0	0	0	0
3852.41	4158	2325	2325	5881	0	2531	1208	3945	1078	0	0	0	1402	0	0	1147	0	0	5713	2419	1476	3883	2465	3745	5988	3901	5231	2689	3593	3839	10315	4175	4068	3998	3881	3149	1134	2959	2006	4313	3386	1031	0	0	0	0	0	0	0
3854.51	0	2325	2325	0	1650	0	0	0	0	0	0	0	0	0	0	0	0	0	5713	0	0	3883	2465	3745	5988	3901	0	2689	3593	3839	10315	4175	4068	3998	3881	3149	1134	2959	2006	4313	3386	0	0	0	0	0	0	0	0
3856.5	0	0	0	0	0	0	0	0	0	0	940	1386	0	2589	965	2597	0	0	0	0	0	0	0	0	0	0	0	0	0	0	0	0	0	0	0	0	0	0	0	0	0	0	0	0	0	1085	0	0	0
3858.82	0	0	0	0	0	0	0	0	0	2026	940	1386	0	2589	965	2597	0	0	0	0	0	0	0	0	0	0	0	0	0	0	0	0	0	0	0	0	0	0	0	0	0	0	0	0	0	0	0	0	0
3863.61	0	0	0	0	0	0	0	0	0	0	0	935	0	1373	0	1603	0	0	0	0	0	0	0	0	0	0	0	0	0	0	0	0	0	0	0	0	0	0	0	0	0	0	0	0	0	0	0	0	0
3865.54	0	0	685	0	0	0	0	0	0	0	0	0	0	1373	0	1603	0	0	0	0	0	0	0	0	0	0	0	0	0	0	0	0	1131	0	0	0	0	0	0	0	0	0	0	0	0	0	0	0	0
3868.41	0	0	0	0	0	0	0	0	0	0	0	0	0	0	0	0	0	0	0	0	0	0	0	0	0	841	0	0	0	0	0	0	1131	834	0	0	0	0	0	0	0	0	0	0	0	0	0	0	0
3870.9	0	1413	1456	0	1124	0	0	0	0	0	0	0	0	0	0	0	0	0	0	0	0	0	0	0	0	0	0	0	0	0	0	0	0	0	0	0	991	0	0	0	0	0	1229	1021	0	0	0	0	0
3872.84	0	1413	1456	0	1124	0	0	0	0	0	0	0	0	0	0	0	0	0	0	0	0	0	0	0	0	0	0	0	0	0	0	1528	0	0	0	0	991	0	0	0	0	0	1229	0	0	0	0	0	0
3874.93	0	0	0	0	0	0	0	0	0	0	0	0	0	0	0	0	1018	0	0	0	0	0	0	0	0	0	0	0	0	0	0	1528	0	0	0	0	0	0	0	0	0	0	0	0	0	0	0	0	0
3878.58	0	0	0	0	0	0	0	0	0	0	1136	1506	0	3061	828	3884	0	0	0	0	0	0	0	964.5	0	0	0	0	0	0	0	0	0	0	0	0	1769	0	0	0	973	970	1861	1705	0	0	0	0	0
3881.21	0	1141	1179	0	0	0	0	0	0	0	1136	1506	0	3061	828	3884	0	0	0	0	0	0	0	0	0	0	0	2018	0	0	0	0	0	0	0	0	1769	0	0	0	0	970	1861	1705	0	0	0	0	0
3883.18	0	1141	1179	0	0	0	0	0	0	0	0	0	0	0	0	0	0	0	0	0	1376	0	0	1238	0	0	0	2018	0	0	0	0	0	0	0	0	0	0	0	0	0	0	0	0	0	0	1220	1341	0
3886.42	0	0	0	0	0	0	0	0	0	0	0	0	0	1028	0	0	0	0	0	0	0	0	0	513	0	0	0	0	0	0	0	0	0	0	0	0	0	0	0	0	0	0	0	0	0	0	0	0	0
3888.98	0	0	0	0	0	0	0	0	0	0	0	0	0	1028	0	0	0	0	0	0	0	0	0	0	0	0	0	0	0	0	0	0	0	0	0	0	0	0	0	0	0	0	0	0	0	0	0	0	2319
3893.4	0	0	0	0	0	0	0	0	0	0	0	0	0	0	0	0	930	0	0	0	4429	2527	0	819.5	0	0	952	0	0	0	0	1355	0	0	913	996	0	0	0	0	0	0	0	0	0	0	0	0	0
3895.91	0	0	0	0	0	0	0	0	0	0	3581	4106	1160	8398	3352	14374	930	0	911	0	4429	2527	0	819.5	0	0	952	0	0	0	0	0	0	0	0	0	0	0	0	0	0	0	0	0	0	0	0	0	0
3898.04	0	0	0	0	0	0	0	0	0	0	3581	4106	1160	8398	0	14374	0	0	0	0	5362	2584	0	1234.5	0	0	0	0	0	0	0	0	0	0	0	0	0	0	0	0	0	0	0	0	0	0	0	0	0
3900.53	0	0	0	0	0	0	0	0	0	1003	0	0	0	0	0	0	0	0	0	0	5362	2584	0	1234.5	0	0	0	0	0	0	0	0	0	0	0	0	0	0	0	0	0	0	0	0	0	0	0	0	0
3902.72	0	0	0	0	0	0	0	0	0	0	0	0	960	0	0	0	0	0	0	0	0	0	0	0	0	0	0	0	0	0	0	0	0	0	0	0	0	0	0	0	0	0	0	0	0	0	0	0	1193
3905.73	0	0	0	0	0	0	0	0	0	0	0	0	960	0	0	0	0	1405	0	0	1245	973	0	501.5	0	0	0	0	0	0	0	0	0	0	0	0	0	0	0	0	0	0	0	0	0	0	0	0	0
3907.76	0	0	0	0	0	755	0	0	807	0	1337	1490	0	2009	0	1422	5940	1405	0	0	0	973	0	531	0	0	0	0	0	0	0	0	0	0	0	0	0	0	0	0	0	797	0	0	0	0	1431	1445	0
3909.74	0	0	0	0	0	755	0	0	0	11699	1337	1490	0	2009	0	1422	5940	0	0	0	0	0	0	1307.5	0	0	0	0	0	0	0	0	0	0	0	0	0	1657	1740	1319	1183	797	0	0	0	0	1431	1445	0
3911.86	0	0	0	0	0	0	0	0	0	0	0	0	0	0	0	0	0	0	0	0	0	0	0	747	0	0	0	0	0	0	0	0	0	0	0	0	0	1657	1740	1319	1183	0	0	0	0	0	0	0	0
3916.09	0	0	0	0	0	0	0	0	0	0	0	0	0	0	0	0	0	0	0	0	0	0	0	0	0	0	0	0	0	0	0	0	0	0	0	0	0	0	0	0	0	0	0	0	0	0	0	0	0
3919.49	0	0	0	0	0	0	0	0	0	0	0	0	0	0	0	0	0	0	0	0	0	0	0	0	0	0	0	0	0	0	0	0	0	0	0	0	0	0	0	0	0	0	0	0	0	0	0	0	0
3921.68	0	0	0	0	0	0	0	0	0	0	0	0	0	0	0	0	1103	3724	0	0	0	0	0	0	0	0	0	0	0	0	0	0	0	0	0	0	0	0	0	0	0	0	0	0	0	0	5219	5574	0
3923.91	0	0	0	0	0	0	0	0	0	1657	0	0	0	0	0	0	1103	3724	0	0	0	0	0	0	0	0	0	0	0	0	1338	0	0	0	0	0	0	0	0	0	0	0	0	0	0	0	5219	5574	0
3925.97	0	0	0	0	0	0	0	0	0	1657	0	0	0	0	0	0	0	0	0	0	0	0	0	0	0	0	0	0	0	0	1338	0	0	0	0	0	0	0	0	0	0	0	0	0	0	0	0	0	0
3930.76	0	2607	2865	0	2169	0	0	0	0	0	0	0	0	0	0	0	0	0	0	0	0	0	0	0	0	0	0	0	0	0	0	0	0	0	0	0	0	0	870	0	0	1774	1579	0	0	0	0	0	0
3932.83	0	0	0	0	2169	0	0	0	0	0	0	0	0	0	0	0	0	0	0	0	0	0	0	0	0	0	0	0	0	0	0	2185	0	0	2043	3286	0	0	870	0	0	1774	1579	0	0	0	0	0	0
3934.91	0	0	0	0	0	0	0	0	0	0	0	0	0	0	0	0	0	0	0	0	0	0	0	0	0	0	0	0	1268	1043	0	2185	0	0	2043	3286	0	0	0	0	0	0	0	0	0	0	0	0	0
3937.01	1937	2284	1390	1598	2224	2421	1618	1182	0	0	0	0	0	0	0	0	0	0	0	0	0	0	0	0	0	0	0	0	1268	1043	0	0	845	0	0	0	0	0	0	0	0	0	0	0	0	0	0	0	0
3940.2	0	0	0	0	0	0	0	0	0	970	0	0	0	0	0	0	0	0	0	1053	0	0	0	0	0	0	0	0	0	0	0	0	0	0	0	0	0	0	0	0	0	0	0	0	0	0	0	0	0
3942.45	0	2524	2210	0	2077	0	0	0	0	970	0	0	0	0	0	0	0	0	0	1053	0	0	0	0	0	0	0	0	0	0	1262	1460	0	0	946	1158	0	0	0	0	0	0	0	0	0	0	0	0	0
3946.44	0	0	0	0	0	0	0	0	0	0	0	0	0	0	0	0	0	0	0	0	0	0	0	416.5	0	0	0	0	0	0	0	0	0	0	0	0	0	2345	3120	0	1492	4540	4233	1798	0	0	0	0	0
3949.09	0	0	0	0	0	0	0	0	0	0	0	0	0	0	0	0	0	0	0	0	0	0	0	416.5	0	0	0	0	0	0	0	0	0	0	0	0	0	2345	3120	0	1492	4540	4233	1798	0	0	0	0	0
3952.5	0	0	0	0	0	0	0	0	0	0	0	0	0	0	0	0	1578	0	0	0	0	0	0	0	0	0	0	0	0	0	0	0	3037	1042	0	0	0	0	0	0	0	0	0	0	0	0	0	0	0
3954.73	0	0	0	0	0	0	0	0	0	0	0	0	0	0	0	0	0	0	0	0	0	0	0	0	0	0	0	0	0	0	0	0	3037	1042	0	0	0	0	0	0	0	0	0	0	0	0	0	0	0
3956.8	0	0	0	0	0	0	0	0	0	1099	0	0	0	0	0	0	0	0	0	0	0	0	0	0	0	0	0	0	0	0	0	0	0	0	0	0	0	0	0	0	0	0	0	0	0	0	0	0	0
3958.79	0	0	0	0	0	0	0	0	0	0	0	0	0	0	0	0	0	0	0	0	0	0	0	0	0	0	0	0	0	0	0	0	0	0	0	0	0	0	0	0	0	0	0	0	0	0	0	0	0
3961.31	0	909	0	0	0	0	0	0	0	0	0	0	0	0	0	0	0	0	0	0	0	0	0	0	0	0	0	0	0	0	0	0	0	0	0	0	0	0	0	0	0	0	0	0	0	0	0	0	0
3964.25	0	0	0	0	0	0	0	0	0	0	1344	1311	0	2291	910	1579	0	0	851	0	0	0	0	0	0	0	0	0	0	0	0	0	0	0	0	0	0	0	0	0	0	0	0	0	0	0	0	0	0
3967.29	0	0	0	0	0	0	0	0	0	0	0	0	0	0	0	0	0	0	0	0	0	0	0	0	0	0	0	0	0	0	0	0	0	0	0	0	0	0	0	0	0	0	0	0	0	0	0	0	0
3975.64	0	2550	1950	968	1905	0	884	722	0	0	0	0	0	0	0	0	1349	0	0	0	0	0	0	0	0	0	0	0	0	0	0	0	0	0	0	0	0	0	0	0	0	0	0	0	2097	2271	0	0	0
3977.64	0	2550	1950	968	1905	0	884	0	0	0	0	0	0	0	0	0	1349	0	0	0	0	0	0	0	0	0	0	0	0	0	0	0	0	0	0	0	0	0	0	0	762	0	0	0	2097	2271	0	0	0
3979.76	0	0	0	0	0	0	0	0	0	0	1945	1908	0	3939	1168	3545	0	0	2498	0	0	0	0	504	0	1320	1184	0	0	0	0	0	1295	0	0	1810	0	0	0	0	0	0	0	0	0	0	0	0	0
3981.78	0	0	0	0	0	0	0	0	0	0	1945	1908	0	3939	1168	3545	0	0	2498	0	2588	1910	0	1248	0	1320	1184	0	0	0	0	1256	1295	0	969	1810	0	0	0	0	0	0	0	0	0	0	0	0	0
3984.79	0	0	0	0	0	0	0	0	0	0	0	0	0	0	0	0	0	0	0	0	2588	0	0	0	0	0	0	0	0	0	0	0	0	0	0	0	0	0	0	0	0	0	0	0	0	0	0	0	0
3987.36	0	0	2807	0	2086	0	0	0	0	791	2599	3433	0	4037	1461	2574	0	0	0	0	0	0	0	0	0	0	0	0	0	0	0	0	0	0	0	0	0	0	0	0	0	0	0	0	0	0	0	0	1390
3989.56	0	2675	2807	0	2086	0	0	0	0	791	2599	3433	0	0	0	0	0	0	0	0	0	0	0	0	0	0	0	0	0	0	0	0	0	0	0	0	0	0	0	0	0	0	0	0	0	0	0	0	1390
3991.89	0	0	0	0	0	0	0	0	0	0	0	0	0	0	0	0	0	0	0	0	0	0	0	0	0	0	0	0	0	0	0	0	0	0	0	0	0	0	0	0	0	0	0	0	0	803	0	0	0
3995.35	0	0	857	0	0	0	0	0	0	0	0	0	0	0	0	0	0	0	0	0	0	0	0	0	0	0	0	0	0	0	0	0	0	0	943	1647	0	0	0	0	0	1038	0	0	0	803	0	0	0
3997.65	0	0	857	0	0	0	0	0	0	0	0	0	0	0	0	0	0	0	1472	0	8896	3168	0	4004	979	0	0	0	939	0	1230	1090	0	1138	943	1647	1015	2002	2440	1398	1099	1038	1334	0	0	0	0	0	0
3999.71	0	0	0	0	0	0	0	0	0	0	0	0	0	0	0	0	0	0	1472	0	8896	3168	0	4004	979	0	0	0	939	0	1230	1090	0	1138	0	0	1015	2002	2440	1398	1099	865	1334	1000	0	0	0	0	0
4001.73	0	0	0	0	0	0	0	0	995	0	0	8303	0	11845	4766	9628	0	0	0	0	0	0	0	0	0	0	0	0	0	0	0	0	0	0	0	0	0	0	0	0	0	865	0	1000	1178	0	0	0	0
4003.74	0	0	0	0	0	0	0	0	995	0	6579	8303	0	11845	4766	9628	892	0	0	0	0	0	0	0	0	0	0	0	0	0	0	0	0	0	0	0	0	0	0	0	0	0	0	0	1178	0	0	0	0
4005.89	0	0	0	0	0	0	0	0	0	0	0	0	0	0	0	0	892	0	0	0	0	0	0	0	0	0	0	0	0	0	0	0	0	0	0	0	0	0	0	0	0	0	0	0	0	0	0	0	0
4008.49	0	0	0	0	0	0	0	0	0	0	0	0	0	0	0	0	0	1055	0	0	0	0	0	0	0	0	0	0	0	0	0	0	0	0	0	0	0	0	0	0	0	0	0	0	0	0	0	0	0
4011.81	0	0	0	0	0	0	0	0	0	0	0	0	0	0	0	0	0	0	0	0	0	0	0	0	0	0	0	0	0	0	0	0	913	0	0	1417	0	0	0	0	0	0	0	0	0	0	0	0	0
4015.25	0	0	0	2117	0	0	2076	1404	0	0	0	0	0	0	0	0	0	0	0	0	0	0	0	1339	0	0	0	0	0	0	0	0	0	0	0	1417	0	1474	1381	1170	1157	0	0	0	0	0	0	0	0
4019.4	0	0	0	0	0	0	0	0	3016	0	24170	25514	2874	44191	19216	40766	4183	4878	0	0	0	0	0	0	0	0	0	0	0	0	884	0	0	0	0	0	0	0	0	0	0	0	0	0	16635	5193	0	0	0
4021.47	899	0	0	0	0	935	0	0	3016	0	24170	25514	2874	44191	0	40766	4183	4878	0	0	0	0	0	0	0	0	0	0	0	0	884	0	0	0	0	0	0	0	0	0	0	0	0	0	16635	5193	0	0	0
4023.58	899	0	0	0	0	935	0	0	0	0	0	0	0	0	0	0	0	0	0	0	898	0	0	0	0	0	0	0	0	0	0	0	0	0	0	0	0	0	0	0	0	0	0	0	0	0	0	0	0
4026.39	2271	1466	0	2420	1265	2813	2574	2893	0	0	0	0	0	0	0	0	0	0	0	849	0	0	0	0	0	0	0	949	0	0	0	0	0	0	0	0	0	0	0	0	0	0	0	0	0	0	0	0	0
4028.58	2271	1466	0	2420	1265	2813	2574	2893	0	0	0	0	0	0	0	0	0	0	0	849	0	0	0	0	0	0	0	949	0	0	0	0	0	0	0	0	0	0	0	0	0	0	0	0	3996	1022	0	0	0
4033.07	0	0	0	0	0	0	0	0	0	0	0	0	0	0	0	0	0	0	0	0	0	0	0	0	0	0	0	0	0	0	0	0	0	0	0	0	0	0	0	0	0	0	0	0	4371	0	1309	0	0
4035.39	0	852	0	0	0	0	0	0	0	0	0	0	0	0	0	0	1587	0	0	0	0	0	0	0	0	0	0	0	0	0	0	0	0	0	0	0	0	0	0	0	0	0	0	0	4371	0	1309	1501	1925
4037.46	0	852	0	0	0	0	0	0	0	0	0	0	0	0	0	0	1587	0	0	0	0	0	0	0	0	0	0	0	0	0	3740	0	0	0	0	0	0	0	0	0	0	0	0	0	0	957	0	0	1925
4039.63	0	771	0	0	0	0	0	0	0	0	2554	1997	0	5037	2283	2249	0	0	0	0	0	0	0	0	0	0	922	0	0	0	0	0	0	0	0	0	0	0	0	0	0	0	0	0	0	957	0	0	0
4041.68	0	771	0	0	0	0	0	0	0	0	2554	1997	0	5037	2283	2249	0	0	0	0	8394	4641	0	2078	0	0	922	0	0	0	0	0	0	0	0	0	0	0	0	0	0	0	0	0	0	0	0	0	0
4045.63	0	0	0	0	0	0	0	0	0	0	0	0	0	0	0	0	0	0	0	0	0	0	0	0	0	0	0	0	0	0	0	0	0	0	0	0	0	0	0	0	0	0	0	0	0	0	6313	6530	0
4047.86	0	0	0	1753	0	0	2880	1670	0	0	0	0	0	0	0	0	0	0	0	0	0	0	0	0	0	0	0	0	0	0	0	0	0	0	0	0	0	0	0	0	0	0	0	0	5722	1085	6313	6530	0
4050.05	1788	2775	1444	1753	2575	1501	2880	1670	0	0	0	0	718	0	0	0	0	0	0	0	0	0	0	0	0	0	0	0	0	0	0	0	0	0	0	0	0	0	0	0	0	0	0	0	5722	1085	0	0	3006
4052.17	1788	2775	1444	0	2575	1501	0	0	0	0	0	0	718	0	0	0	0	0	0	0	0	0	0	0	0	0	0	0	0	0	0	0	0	0	0	0	0	0	0	0	0	0	0	0	0	0	0	0	3006
4054.58	1749	0	0	920	0	1438	740	0	823	0	0	0	0	0	2090	0	0	0	0	0	0	0	0	1405.5	0	0	0	0	0	0	0	0	0	0	0	737	0	0	0	2043	0	0	0	0	1180	0	0	0	0
4056.79	1749	1728	1364	920	2275	1438	740	0	823	0	1054	813	0	2350	2090	1220	0	0	0	0	0	0	0	1405.5	0	0	0	0	0	868	0	0	0	0	0	737	0	0	0	2043	0	0	0	0	1180	734	0	0	0
4062.57	0	0	0	0	0	0	0	0	0	0	0	0	0	0	0	0	0	0	0	0	0	0	0	0	0	0	0	0	0	0	0	0	0	0	0	0	0	0	0	0	0	0	0	0	1838	0	1024	1201	0
4064.61	0	7250	4012	0	0	0	0	0	0	0	0	0	0	0	0	0	0	0	0	0	0	0	0	0	0	0	0	0	0	0	0	0	0	0	0	0	0	0	0	0	0	787	0	0	1838	0	1024	0	0
4066.99	2140	7250	4012	2383	6390	2534	2864	1902	0	0	0	0	0	0	0	0	0	0	0	0	0	0	0	0	0	0	0	0	1083	0	0	0	0	0	0	0	0	0	0	0	0	0	0	0	0	0	0	0	0
4069.7	2140	0	0	0	0	0	2864	0	0	0	0	0	0	0	0	0	0	0	0	0	0	0	0	0	0	0	0	0	1083	0	0	0	0	0	0	0	0	0	0	0	0	0	0	0	0	0	0	0	0
4071.98	0	0	0	0	0	0	0	0	0	0	855	0	0	1596	886	1061	0	0	781	0	0	831	0	536	0	0	0	0	1325	916	0	0	0	0	1277	0	0	0	0	0	0	0	0	0	0	0	0	0	0
4074.11	0	0	0	0	0	0	0	0	0	0	855	0	0	1596	0	1061	0	0	781	0	0	831	0	536	0	0	0	0	1325	916	0	928	0	0	1277	1544	0	0	0	0	0	0	0	0	0	0	0	0	0
4079.33	0	0	0	0	0	0	0	0	0	0	0	0	0	0	0	0	1702	883	0	0	0	0	0	0	0	0	0	0	0	0	1235	0	0	0	0	0	0	0	0	0	0	0	0	0	0	0	0	0	0
4081.67	0	0	0	0	0	0	0	0	0	0	0	0	0	0	0	0	1702	883	0	0	0	2122	0	0	0	0	799	1008	0	0	0	0	0	0	0	0	0	0	0	0	0	0	0	0	0	0	0	0	0
4083.76	0	0	0	0	1398	0	0	0	0	0	0	0	0	0	0	0	0	0	940	0	0	2122	0	0	0	788	799	0	0	0	0	0	0	0	0	0	0	0	0	0	0	0	0	0	0	0	0	0	0
4085.89	0	0	996	0	1398	0	0	0	0	0	957	725	0	1269	897	0	0	0	940	0	0	0	0	0	0	0	0	0	0	0	0	0	0	0	0	0	0	0	0	0	0	0	0	0	0	0	0	0	0
4090.02	2345	2857	0	4252	1475	3105	10478	4031	0	0	0	0	0	0	0	0	0	0	2296	0	1220	1131	0	0	0	999	0	1724	4291	2866	1221	4207	1192	2983	4617	6628	0	0	0	0	0	0	0	0	0	0	0	0	0
4093.01	0	0	0	0	0	0	0	4031	0	0	0	0	0	0	0	0	0	0	0	0	1220	0	0	0	0	999	0	0	4291	2866	1221	4207	1192	2983	4617	0	0	0	0	0	0	0	0	0	0	0	0	0	0
4097.15	0	0	0	0	0	0	0	0	0	0	0	0	0	0	0	0	0	0	0	0	2493	0	822	667	1592	0	0	0	0	0	0	0	0	0	0	1217	0	0	0	0	0	0	0	0	0	0	0	0	0
4099.26	0	0	0	0	0	0	0	0	0	0	0	0	0	0	0	0	1178	0	2440	0	2493	2490	822	667	1592	1056	1196	0	979	0	2814	0	0	0	1137	1217	0	0	0	0	0	0	0	0	0	1507	0	0	0
4101.47	0	0	708	0	1004	0	0	0	0	767	0	0	0	0	0	642	1178	0	2440	0	0	2490	0	0	0	1056	1196	0	979	0	2814	0	0	0	0	0	0	0	0	0	0	0	0	0	0	1507	0	0	0
4103.61	0	0	0	0	1004	0	0	0	0	767	0	0	0	0	0	642	0	0	0	0	0	0	0	3775	0	0	0	0	0	0	0	0	0	0	0	0	1751	5281	0	1882	5488	1824	3135	1076	0	0	0	0	0
4105.68	1591	2156	681	2968	1339	1489	4202	1859	0	0	0	0	0	0	0	0	0	0	0	1196	0	0	0	3775	0	0	0	0	842	0	0	0	0	935	0	0	1751	5281	7321	1882	5488	1824	3135	1076	0	0	0	0	823
4107.87	1591	2156	681	2968	1339	1489	4202	1859	0	0	0	0	797	0	0	0	0	0	0	1196	0	0	0	0	0	0	0	0	842	0	0	0	0	935	0	0	0	0	0	0	0	0	0	0	0	0	0	0	823
4112.1	0	0	0	0	0	0	0	0	0	0	0	0	0	0	0	0	0	0	3456	0	8172	0	2234	0	3269	0	0	1857	0	0	0	0	0	0	0	0	0	1886	1051	0	1693	1366	0	894	0	0	0	0	0
4114.24	0	0	0	0	0	0	0	0	0	1159	0	0	0	0	0	0	0	0	3456	0	8172	3820	2234	3145.5	3269	0	0	0	852	0	0	0	876	0	934	771	0	1886	1051	1535	1693	1366	0	894	0	0	0	0	0
4116.6	0	0	0	0	0	0	0	0	0	1159	0	0	0	0	0	0	0	755	0	0	0	0	0	475	0	0	0	0	852	915	0	0	876	0	934	771	0	0	0	1535	0	0	0	0	0	0	1052	861	0
4118.91	0	0	0	0	0	0	0	0	0	0	0	0	0	0	0	0	872	755	0	0	0	0	0	0	0	0	0	0	0	0	0	0	0	0	0	0	0	0	0	0	0	0	0	0	0	0	1052	0	0
4121.23	0	0	0	0	0	0	0	0	0	0	0	0	0	0	0	0	0	0	0	0	0	0	0	0	0	0	0	0	0	0	0	0	0	0	0	0	0	0	0	0	0	0	0	0	0	0	0	0	0
4127.58	0	0	0	0	0	0	0	0	0	0	0	0	0	0	0	0	0	915	0	0	0	0	0	0	0	0	0	0	0	0	0	0	0	0	0	0	0	0	0	0	0	0	0	0	0	1111	0	0	0
4135.13	0	0	0	0	0	0	0	0	0	0	0	0	0	0	0	0	0	0	0	933	2443	1007	0	404	0	0	0	825	0	0	0	0	0	0	0	0	0	0	0	0	0	0	0	0	0	0	0	0	0
4137.78	0	0	0	0	0	0	0	0	0	0	0	0	0	0	0	0	0	0	941	933	2443	1007	0	404	0	0	1073	0	0	0	0	0	0	0	0	0	0	0	0	0	0	0	0	0	0	1881	0	0	0
4140.04	0	1254	1155	0	1733	0	0	0	0	0	0	0	0	0	0	0	0	0	941	0	0	0	0	0	0	0	1073	0	0	0	0	0	0	0	0	0	0	0	0	0	0	0	0	0	693	1881	0	0	0
4142.58	0	0	0	0	0	0	0	0	0	0	1223	775	0	1792	1283	1300	0	0	0	0	0	0	0	0	0	0	0	0	0	0	0	0	0	0	0	0	0	0	0	0	0	0	0	0	0	0	0	0	0
4144.7	0	0	0	0	0	0	0	0	0	0	1223	775	0	1792	0	1300	0	0	0	0	0	0	0	0	0	0	0	0	0	0	0	0	0	0	0	0	0	0	0	0	0	0	0	0	0	0	0	0	0
4147.46	798	0	0	0	0	0	0	0	0	0	0	0	0	0	0	0	0	0	0	0	0	0	0	0	0	0	0	0	0	0	0	0	0	0	0	0	0	0	0	0	0	0	0	0	0	0	0	0	0
4153.1	0	0	0	0	0	0	0	0	0	0	0	0	0	0	0	0	0	806	0	0	0	0	0	0	0	0	0	0	0	0	0	0	0	0	0	0	0	0	0	0	0	0	0	0	0	1750	0	0	1247
4155.2	0	0	0	0	0	0	0	0	728	0	1131	0	2360	1552	792	1191	0	0	0	0	0	0	0	1509.5	0	848	0	0	0	0	0	1123	0	0	0	0	0	1168	1143	905	837	0	0	0	742	1750	0	0	1247
4157.36	1322	1000	1097	0	1724	1057	0	0	728	0	1131	0	2360	1552	792	1191	0	0	0	0	0	0	1505	1509.5	0	848	0	0	0	0	0	1123	0	0	895	1182	0	1168	1143	905	837	0	0	0	0	0	0	0	0
4159.86	1322	0	1097	0	0	0	0	0	0	0	0	0	0	0	0	0	0	0	0	0	0	0	1505	0	0	0	0	0	0	0	0	0	0	0	0	0	0	0	0	0	0	0	0	0	0	0	0	0	0
4162.69	0	957	690	0	1348	928	0	0	0	0	764	924	0	1194	0	0	0	0	0	0	0	0	0	0	0	0	0	0	0	0	0	0	0	0	0	0	0	0	0	0	0	0	0	0	1014	0	0	0	0
4164.91	0	957	690	1027	1348	928	1205	1567	0	0	764	924	0	1194	0	0	0	0	0	0	0	0	0	0	0	0	0	0	0	1342	0	0	0	0	0	0	1357	1009	1033	0	919	2955	2642	3114	1014	0	0	0	0
4167.14	0	0	0	1027	0	0	1205	1567	0	0	0	0	0	0	0	0	0	0	0	0	0	0	0	0	0	0	0	0	0	1342	0	0	0	0	0	0	1357	1009	1033	0	919	2955	2642	3114	0	5186	0	0	3570
4169.25	0	0	0	0	0	0	0	0	0	0	0	0	0	0	0	0	0	0	0	0	0	0	0	1249	0	0	0	0	0	0	0	0	1760	0	0	0	1256	1303	857	1620	1212	0	0	0	0	5186	0	0	3570
4171.54	0	0	0	0	0	0	0	0	0	0	0	0	0	0	0	0	0	0	0	0	0	0	0	1249	0	0	0	0	0	0	0	0	1760	0	0	0	1256	1303	857	1620	1212	0	0	0	0	0	0	0	0
4173.83	0	0	0	0	0	0	0	0	0	0	0	0	0	0	0	0	0	0	0	0	0	0	0	0	0	0	0	0	936	0	0	0	0	0	0	0	0	0	0	0	0	0	0	0	0	0	0	0	0
4176.3	0	1163	0	0	1453	0	0	0	0	0	0	0	0	0	0	0	0	0	0	0	0	789	0	0	0	0	0	0	936	0	0	0	0	0	0	0	0	0	0	0	0	0	0	0	0	0	0	0	0
4178.94	2552	1163	0	0	1453	0	0	0	0	0	2749	2934	0	4663	2163	2135	0	0	0	0	0	0	0	0	0	0	0	0	0	0	0	0	0	0	0	0	0	0	0	0	0	0	0	0	4410	0	0	0	0
4181.09	2552	1380	0	4072	1541	3462	4362	4579	0	0	2749	2934	0	4663	2163	2135	0	0	0	0	0	0	0	970	0	0	0	0	0	0	0	0	0	0	0	0	0	999	1578	0	0	0	0	0	4410	1308	0	0	0
4183.31	0	1380	0	4072	1541	0	4362	4579	0	1080	0	0	0	0	0	0	0	0	0	0	0	0	0	970	1006	0	0	1532	0	0	0	0	0	0	0	0	0	999	1578	0	0	0	0	0	0	0	0	0	0
4185.48	0	0	0	0	0	0	0	0	0	1080	0	0	0	0	0	0	0	0	0	0	0	0	0	0	1006	846	0	1532	0	0	0	0	0	0	0	0	0	0	0	0	0	0	0	0	0	0	0	0	0
4188.2	0	0	0	0	0	0	0	0	0	0	0	0	0	0	0	0	0	0	969	0	1896	0	0	0	0	0	0	0	0	0	0	0	0	0	0	0	0	0	0	0	0	0	0	0	0	0	0	0	0
4190.34	0	0	0	0	0	0	0	0	0	0	0	0	0	0	0	0	0	0	969	0	1896	1438	0	0	0	0	0	0	0	0	0	0	0	0	0	0	0	0	0	0	0	0	0	0	0	0	0	0	0
4193.11	5091	2852	1317	2931	3489	3693	2350	2135	0	0	0	0	0	0	0	0	0	0	0	0	0	0	0	0	0	0	0	0	0	931	888	0	0	0	0	0	0	0	0	0	0	0	0	0	0	0	0	0	0
4195.25	5091	2852	1317	2931	3489	3693	2350	2135	1397	0	13116	11544	1934	20720	12437	10765	3403	2021	0	0	0	0	0	0	0	0	0	0	0	931	888	0	0	0	0	0	0	0	0	0	0	0	0	0	7946	2112	0	0	1584
4197.53	0	0	0	0	0	0	0	0	1397	0	13116	11544	1934	20720	12437	10765	0	2021	0	0	0	0	0	0	0	0	0	0	0	0	0	0	1337	0	0	0	0	0	0	0	0	0	0	0	7946	0	0	0	1584
4199.68	0	0	0	0	0	0	0	0	0	1259	0	0	0	0	0	0	0	0	0	0	0	0	0	0	0	0	0	0	0	0	0	0	1337	0	0	0	0	0	0	0	0	0	0	0	0	0	0	0	0
4202.84	0	0	0	0	0	0	0	0	0	0	0	0	0	0	0	0	0	0	0	0	0	0	0	0	0	0	0	0	0	0	0	0	0	0	0	0	0	0	0	0	0	0	0	0	0	0	0	0	0
4209.2	1021	0	0	1015	0	0	0	0	0	0	0	0	0	0	0	0	0	0	0	0	0	0	0	0	0	0	0	0	0	0	0	0	0	0	0	0	0	0	0	1078	0	755	0	0	0	0	0	0	0
4211.36	1021	0	722	1015	1155	780	0	0	0	0	0	0	0	0	0	0	0	0	0	0	0	0	0	0	0	0	0	0	0	0	928	1751	0	0	0	0	775	0	0	1078	0	755	0	0	1651	0	0	0	0
4213.59	0	0	722	0	1155	780	0	0	0	0	0	0	0	0	0	0	0	0	0	0	0	0	0	0	0	0	0	0	0	0	928	1547	0	0	1192	1721	775	0	0	0	0	0	0	0	1651	0	0	0	0
4215.95	0	0	0	0	0	0	0	0	0	838	0	0	0	0	0	0	0	0	0	0	0	0	0	0	0	0	0	0	1025	0	0	1547	0	0	1192	1721	0	0	0	0	0	0	0	0	0	0	0	0	0
4218.82	1039	0	0	1539	0	1050	817	1183	0	0	0	0	715	0	0	0	0	0	0	0	0	0	0	0	0	0	0	0	0	1282	0	0	0	0	0	0	0	0	0	0	0	0	0	0	1085	0	1281	1370	0
4221.1	0	0	0	1539	0	1050	817	1183	0	0	0	0	715	0	0	0	0	1801	0	0	0	0	0	0	0	0	0	0	0	1282	0	0	0	0	0	0	0	0	0	0	0	0	0	0	1085	0	1281	1370	0
4223.55	0	0	0	0	0	0	0	0	0	0	874	902	0	0	689	1588	0	1801	0	0	0	0	0	0	0	0	0	0	0	0	0	0	0	0	0	0	0	0	0	0	0	0	0	0	0	851	0	0	0
4225.66	0	0	0	1048	0	699	1203	792	0	0	874	902	0	1659	689	1588	0	0	0	0	0	0	0	0	0	0	0	0	0	860	0	0	0	0	0	0	0	0	0	0	0	0	0	0	1516	851	0	892	0
4228.17	0	0	0	0	725	699	0	0	0	0	0	0	0	0	0	0	0	0	0	0	1385	0	0	0	0	0	0	0	0	860	0	0	0	0	0	0	0	0	0	0	0	0	0	0	0	0	0	892	0
4231	0	0	0	0	0	0	0	0	0	0	0	0	0	0	698	0	0	0	0	0	1385	0	0	0	0	0	0	0	981	0	0	1402	0	805	1522	2580	0	0	0	0	0	0	0	0	0	0	0	0	0
4233.16	0	0	0	0	0	0	0	0	1073	0	767	836	0	0	698	0	1319	0	0	0	851	0	0	0	0	0	0	0	981	0	0	0	0	805	1522	2580	0	0	0	0	0	0	0	0	0	0	0	0	0
4235.34	0	0	0	0	0	0	0	0	1073	0	767	836	0	0	0	0	1319	0	0	0	851	0	0	0	0	0	0	0	0	0	0	0	0	0	0	0	0	0	0	0	0	0	0	0	0	0	0	0	0
4242.9	0	0	0	0	0	0	0	0	0	0	0	0	0	0	0	0	0	0	0	860	0	0	869	0	0	0	0	0	0	0	0	0	0	0	0	0	0	0	0	0	0	0	0	0	0	0	0	0	0
4245.02	0	0	0	0	0	0	0	0	0	0	0	0	0	0	0	0	0	0	787	860	2957	1720	869	0	0	0	0	0	0	0	0	2671	0	0	855	0	0	0	0	0	0	0	0	0	0	0	0	0	0
4247.17	0	0	0	0	0	0	0	0	0	0	0	0	0	0	0	0	0	1260	787	0	2957	1720	0	1800	0	0	0	0	0	0	0	2671	0	0	0	0	894	2714	4207	0	1140	1203	2275	0	0	0	752	857	0
4249.61	0	0	0	0	0	0	0	0	941	0	0	0	0	0	0	0	0	1260	0	0	0	0	0	1800	0	0	0	0	0	0	0	0	0	0	0	0	0	2714	4207	0	1140	1203	2275	0	0	0	752	857	1026
4258.46	0	0	0	659	0	0	1125	688	0	0	0	0	0	0	0	0	0	0	0	0	0	0	0	0	0	0	0	0	0	0	0	0	0	0	0	0	0	0	0	0	0	0	0	0	0	0	0	0	0
4260.97	0	0	0	659	0	0	1125	0	0	0	0	0	0	0	0	0	0	0	1527	0	1358	1027	0	0	1038	0	813	0	0	0	0	0	0	0	0	0	0	0	0	0	0	0	0	0	0	0	0	0	0
4263.12	0	1214	1200	0	1228	0	0	0	0	0	0	0	0	0	0	0	0	0	1527	0	1358	1027	0	0	1038	0	813	0	0	0	0	0	0	0	0	0	0	0	0	0	0	0	0	0	0	0	0	0	0
4265.81	0	0	0	0	0	0	0	0	0	0	0	0	0	0	0	0	0	1181	0	0	0	0	0	0	0	0	0	0	0	0	0	0	0	0	0	0	0	0	0	0	0	0	0	0	0	0	0	0	0
4268.1	0	0	641	0	679	0	0	0	0	0	0	0	0	0	0	0	0	1181	0	0	0	0	0	0	0	0	0	0	0	0	0	0	0	0	0	0	0	0	0	0	0	0	0	0	0	0	0	0	0
4271.37	887	0	641	0	679	0	0	0	0	0	0	0	0	0	0	0	0	0	0	0	0	0	0	0	0	0	0	0	0	0	0	0	0	0	0	0	0	0	0	0	0	0	0	0	0	0	0	0	0
4273.68	887	0	0	2282	0	1021	2949	1647	1371	0	775	0	0	0	0	0	0	0	0	0	0	0	0	0	0	0	0	0	0	0	0	0	1027	0	0	0	0	0	0	0	0	0	0	0	2329	0	0	0	0
4275.86	0	2907	1411	2282	2335	1021	2949	1647	1371	0	775	686	0	0	0	0	0	0	0	0	0	0	0	0	0	0	0	0	0	0	0	0	1027	0	0	0	0	0	0	0	0	0	0	0	2329	685	1274	1342	0
4278.27	0	2907	1411	0	2335	0	0	0	0	1096	0	0	0	0	0	0	0	0	0	0	0	0	0	0	0	0	0	0	0	0	0	0	0	0	0	0	0	0	0	0	0	924	0	0	0	685	1274	1342	0
4282.55	0	0	0	0	0	0	0	0	0	0	0	0	871	0	0	0	0	0	0	0	0	0	1731	0	0	0	0	0	0	0	0	0	0	0	0	0	0	0	0	0	0	808	723	1350	646	0	953	1092	0
4284.71	0	0	0	0	0	0	0	0	0	955	0	0	871	0	0	0	0	0	0	0	0	0	1731	0	0	0	0	0	0	1013	0	0	0	0	0	0	0	0	0	0	0	808	723	1350	646	0	953	1092	0
4288.04	3550	0	0	4802	0	2264	1704	3060	0	0	0	0	0	0	0	0	0	0	0	0	0	0	0	0	0	0	0	0	0	0	0	0	0	0	0	0	0	0	0	0	0	0	0	0	0	0	0	0	0
4290.4	0	0	0	0	0	0	0	0	5587	0	4935	4517	0	2934	2936	2704	0	0	0	0	0	0	0	0	0	0	0	0	0	0	0	0	0	0	0	0	0	0	0	0	0	0	0	0	0	0	0	0	0
4294.05	0	0	0	0	0	0	0	0	0	0	0	0	0	0	0	0	0	0	0	0	0	0	0	0	0	0	0	0	0	0	0	869	0	0	0	0	0	0	0	0	0	0	0	0	0	0	0	0	0
4300.79	0	0	0	0	0	0	0	0	0	0	0	0	0	0	0	0	0	0	0	0	0	0	0	0	0	0	0	0	0	0	0	0	0	0	0	0	0	0	0	0	0	0	0	0	0	0	0	0	0
4303.03	3823	1587	915	3616	1418	3444	3457	3096	0	0	0	0	0	0	0	0	0	870	0	0	0	0	0	0	0	0	0	0	0	0	0	1092	0	0	0	0	0	0	0	0	0	0	0	0	0	0	0	0	0
4305.46	3823	1587	0	3616	1418	3444	3457	3096	0	0	0	0	0	0	0	0	0	870	0	0	0	0	0	0	0	0	0	0	0	0	0	0	0	0	0	0	0	0	0	0	0	0	0	995	0	0	0	0	0
4307.75	0	0	0	0	0	0	0	0	0	0	0	0	0	0	0	0	0	0	0	0	0	0	0	0	0	0	0	0	0	0	0	0	0	0	0	0	0	0	0	0	0	0	0	995	0	0	0	0	3677
4310.28	0	0	0	0	0	0	0	0	0	0	694	0	0	0	0	546	0	0	0	0	0	0	0	0	0	0	0	0	0	0	0	1115	0	0	0	0	0	0	0	0	0	0	0	0	0	0	0	0	0
4312.46	0	0	0	0	0	0	0	0	0	0	694	0	0	0	0	546	0	0	0	0	0	0	0	0	0	0	0	0	0	0	877	1115	0	0	0	0	0	0	0	0	0	0	0	0	0	0	0	0	0
4314.99	0	0	639	0	0	0	0	0	0	0	0	0	0	0	0	0	0	0	0	0	0	0	0	0	0	0	0	0	0	0	877	0	0	0	0	0	0	0	0	0	0	0	0	0	0	0	1316	1483	0
4319.4	0	0	0	0	0	0	674	0	0	0	0	0	0	0	0	0	0	0	0	0	0	0	0	0	0	0	0	0	0	0	0	0	0	0	0	0	0	0	0	0	0	0	0	0	0	0	0	0	0
4322.42	0	0	0	0	0	0	0	0	0	0	0	0	0	0	0	0	0	0	0	0	0	0	0	0	0	0	0	0	0	0	0	0	0	0	0	0	0	0	0	0	0	0	0	0	0	0	0	0	0
4327.94	0	0	0	0	0	0	0	0	0	0	0	0	818	0	0	0	0	0	0	956	1997	0	0	0	0	0	0	0	0	1008	0	0	0	0	0	0	0	0	0	0	0	0	0	0	0	0	0	0	0
4330.44	0	0	0	0	0	0	0	0	0	0	0	0	0	0	0	0	0	0	0	0	1997	0	0	0	0	0	0	0	0	1008	0	0	0	0	0	0	0	0	0	0	0	0	0	0	0	0	975	945	1415
4335.5	0	0	0	0	0	0	0	0	0	0	0	0	0	0	0	0	0	0	0	0	0	0	0	0	0	0	0	0	0	0	0	0	0	0	0	0	975	0	0	0	0	0	0	0	0	0	0	0	0
4337.87	0	0	0	0	0	0	0	0	0	0	0	0	0	0	0	0	0	0	0	0	0	0	0	0	0	0	0	0	0	0	0	0	0	0	0	0	0	0	0	0	0	0	0	0	0	0	0	0	0
4345.88	0	0	0	0	0	0	0	0	0	0	2636	1323	0	810	1301	985	0	0	0	0	0	0	0	0	0	0	0	0	0	0	0	0	0	0	0	0	0	0	0	0	0	0	0	0	0	0	0	0	0
4353.62	0	0	0	0	0	0	0	0	0	0	0	0	0	0	0	0	0	2046	0	0	0	0	0	0	0	0	0	0	0	0	0	0	0	0	0	0	0	0	0	0	0	0	0	0	955	0	0	0	0
4355.81	0	0	0	0	0	0	0	0	0	774	0	0	0	0	0	0	0	2046	0	0	0	0	1098	0	0	0	1051	0	0	0	0	0	0	0	0	0	0	0	0	0	0	0	0	0	955	0	0	0	0
4358.52	0	0	0	0	0	0	0	0	0	774	0	0	685	0	0	0	0	0	1072	0	0	1472	1098	0	1006	1053	1051	0	0	0	0	0	0	0	0	0	0	0	0	0	0	0	803	0	0	0	0	0	0
4360.79	0	0	0	0	0	0	0	0	0	0	0	0	0	0	0	0	0	0	1072	0	0	1472	0	0	1006	1053	0	0	0	0	1121	0	0	0	0	0	0	0	0	0	0	0	803	0	0	0	744	0	0
4365.65	0	0	0	0	0	0	0	0	0	0	0	0	0	0	0	0	0	0	0	0	0	0	0	0	0	0	0	0	0	0	0	0	0	0	0	0	0	0	0	0	0	0	0	0	0	0	0	0	944
4368.16	0	0	0	0	0	0	0	0	0	0	0	0	0	0	0	0	0	0	0	0	0	0	0	0	0	0	0	0	0	0	0	0	0	0	0	0	0	0	0	0	0	0	0	0	0	0	0	0	944
4370.57	0	0	0	0	0	0	0	0	0	0	0	0	0	0	0	0	0	0	0	0	0	0	0	0	0	0	0	0	0	0	0	0	0	0	0	0	0	0	0	0	0	0	0	0	0	0	0	0	0
4372.82	0	0	0	0	0	0	0	0	0	0	0	0	0	0	0	0	0	0	0	0	0	0	0	0	0	861	0	0	0	0	0	0	0	0	0	0	0	0	1261	0	0	0	0	0	0	0	0	0	0
4378.33	0	0	0	0	0	0	0	0	0	0	0	0	0	0	0	0	0	0	0	0	0	0	0	0	0	0	0	0	0	0	3316	0	0	0	0	0	0	0	0	0	0	0	0	0	0	0	0	0	0
4383.06	0	0	0	0	0	0	0	0	0	0	0	0	0	0	0	0	0	0	0	0	0	0	0	0	0	0	0	0	0	0	0	0	0	0	0	0	0	0	0	0	0	0	0	0	0	0	0	0	0
4386.78	0	0	0	748	0	0	1248	1023	0	0	0	0	0	0	0	0	0	0	0	0	0	0	0	0	0	0	0	0	0	0	0	0	0	0	0	0	0	0	0	0	0	0	0	0	0	0	0	0	0
4395.24	0	0	0	0	0	0	0	0	0	0	0	0	0	0	0	0	0	0	0	0	0	0	0	0	0	0	0	0	0	0	0	0	0	0	1087	938	0	0	0	0	0	0	0	0	0	0	0	0	0
4397.45	0	1902	2392	0	1731	0	0	0	0	0	0	0	0	0	0	0	0	0	0	0	0	0	0	0	0	0	0	0	0	0	0	2863	0	0	1087	938	0	0	0	0	0	0	0	0	0	0	0	0	0
4403.29	0	0	0	0	0	0	715	631	0	0	0	0	0	825	0	0	0	0	0	0	0	0	0	0	0	0	0	0	0	0	0	0	0	0	0	0	0	0	0	0	0	0	0	0	0	0	0	0	0
4405.6	0	0	0	0	0	0	715	631	0	0	0	0	0	0	0	0	0	0	0	0	0	0	0	0	0	0	0	0	0	0	0	0	0	0	0	0	0	0	0	0	0	0	0	0	0	0	0	0	0
4408.57	0	0	675	0	0	0	0	0	0	0	0	0	0	0	0	0	0	0	0	0	0	0	0	0	0	0	0	0	0	0	0	0	0	0	0	0	0	0	1006	0	0	0	0	0	0	1834	0	0	0
4411.33	0	879	641	0	850	0	0	0	0	0	0	0	0	0	0	0	0	0	0	0	0	0	0	0	0	0	0	0	0	0	0	0	0	0	0	0	0	0	1006	0	0	0	0	0	0	0	0	0	0
4413.62	0	879	641	0	0	0	0	0	0	0	0	0	0	0	0	0	0	0	0	0	0	0	0	0	0	0	0	0	0	0	0	0	0	0	0	0	0	0	0	0	0	0	0	0	0	0	0	0	0
4416.34	0	0	0	0	0	0	0	0	0	0	0	0	0	0	0	0	0	0	0	0	0	0	0	0	0	0	0	0	0	0	0	0	0	0	0	0	0	0	0	0	0	0	0	0	0	0	0	0	0
4419.08	0	0	0	0	0	0	0	0	0	0	0	0	0	0	0	0	0	0	0	0	0	0	0	0	0	0	0	0	0	0	0	0	0	0	0	0	0	0	0	0	0	0	0	0	0	0	0	0	0
4426.16	0	0	0	0	0	0	0	0	0	0	0	0	0	0	0	0	0	0	0	0	0	0	0	0	0	0	0	0	0	0	0	0	0	0	0	0	0	0	0	0	0	0	0	0	0	0	0	0	0
4428.57	0	0	0	0	0	0	0	0	0	0	0	0	0	0	0	0	0	0	0	0	0	0	0	0	0	0	0	0	0	0	0	0	0	0	0	0	0	0	0	0	0	0	0	0	0	0	0	730	0
4433.89	0	0	0	0	0	0	0	0	0	950	0	0	0	0	0	0	0	0	0	0	0	0	0	0	0	0	0	0	0	0	0	0	0	0	0	0	0	0	0	0	0	0	0	0	0	0	0	0	1114
4436.5	0	0	576	0	0	0	0	0	0	950	0	2464	0	0	905	1892	0	0	0	0	0	0	0	0	0	0	0	0	0	0	0	0	0	0	0	0	0	0	0	0	0	0	0	0	0	0	0	0	1114
4438.76	0	887	576	0	783	0	0	0	3583	0	2332	2464	0	891	905	1892	0	0	0	0	0	0	0	0	0	0	0	0	0	0	0	0	0	0	0	0	0	0	0	0	0	0	0	0	0	0	0	0	0
4441.53	735	887	0	0	783	751	0	0	0	0	0	0	0	0	0	0	0	0	0	0	0	0	0	0	0	0	0	0	0	0	0	0	829	0	0	0	0	0	0	0	0	0	0	0	0	0	0	0	0
4451.24	0	0	0	0	0	0	0	0	0	0	0	0	0	0	0	0	0	0	0	0	1328	832	0	0	0	0	0	0	0	0	0	0	0	0	0	0	0	0	0	0	0	0	0	0	0	0	0	0	0
4453.81	0	0	0	0	0	0	0	0	0	0	0	0	0	0	0	0	0	0	0	0	0	832	0	500	0	0	1047	0	0	0	0	0	0	0	0	0	0	0	0	0	0	0	0	0	0	0	0	0	0
4456.06	0	0	0	0	0	0	0	0	2071	0	960	1160	0	0	0	624	0	0	0	0	0	0	0	500	0	0	1047	0	0	0	0	0	0	0	0	0	755	988	775	1019	0	0	996	885	0	0	0	0	0
4458.29	0	0	0	0	0	0	0	0	2071	0	960	1160	0	0	0	624	0	0	0	0	0	0	0	0	0	0	0	0	0	0	0	0	0	0	0	0	755	988	775	1019	0	0	996	885	0	0	2770	3173	0
4460.74	0	0	0	0	0	0	0	0	0	1036	0	0	0	0	0	0	0	0	0	0	0	0	0	0	0	0	0	0	0	0	0	0	970	0	0	0	0	0	0	0	0	0	0	0	0	0	2770	3173	0
4463.62	0	0	0	0	0	0	0	0	1322	1036	0	0	0	0	0	0	0	0	0	0	0	0	0	442	0	0	0	0	0	0	0	0	0	0	0	0	1033	0	0	1556	963	1601	2325	3236	0	0	0	0	0
4466.16	0	0	0	0	0	0	0	0	1322	0	769	736	0	0	0	0	0	0	0	0	0	0	0	442	0	0	0	0	0	0	0	0	0	0	0	0	1033	0	0	1556	963	1601	2325	3236	0	1743	0	0	0
4469.17	0	0	0	0	0	0	0	0	1287	0	769	736	0	0	0	0	0	0	859	936	0	0	927	0	892	1526	839	0	0	0	0	0	0	0	0	0	0	0	0	0	0	0	0	0	0	1743	0	0	0
4471.53	0	0	0	0	0	0	0	0	0	0	0	0	0	0	0	0	0	0	859	0	0	0	927	0	892	1526	839	0	0	0	0	0	0	0	0	0	0	0	0	0	0	0	0	0	0	0	0	0	0
4474.78	0	0	0	0	0	0	0	0	0	0	0	0	0	0	0	0	0	0	0	0	0	0	0	0	0	0	0	0	0	0	0	0	0	0	0	0	0	0	0	0	0	0	0	0	0	0	0	777	0
4477.75	0	0	0	0	0	0	0	0	0	0	0	0	0	0	0	0	0	0	0	0	0	0	0	0	0	0	0	0	0	0	0	0	798	0	0	0	0	0	0	0	0	0	0	0	0	0	0	0	910
4480.04	0	0	0	0	0	0	0	0	3846	751	3299	2456	0	2569	2312	1439	0	0	0	0	0	0	0	0	0	0	0	0	0	0	0	0	0	0	0	0	0	0	0	0	0	0	0	0	0	0	0	0	910
4482.4	0	0	0	0	0	0	0	0	3846	0	3299	2456	1663	2569	2312	1439	0	0	0	0	0	0	0	0	0	0	0	0	0	0	0	0	839	0	0	0	0	0	0	0	0	0	0	0	0	0	0	0	0
4484.98	0	0	0	0	0	0	0	0	0	0	0	0	0	0	0	0	0	0	0	0	0	0	0	0	0	0	0	0	0	891	0	0	839	0	0	0	0	0	0	0	0	0	0	0	0	0	904	903	0
4491.19	0	0	0	0	672	0	893	0	0	0	0	0	0	0	0	0	0	0	0	0	0	0	0	0	0	0	0	0	1016	3125	1510	0	779	1314	0	0	0	0	0	0	0	0	0	0	0	0	0	0	0
4493.44	0	0	0	0	0	0	0	0	17494	0	12800	12633	1341	4759	4463	8252	0	0	0	0	0	0	0	0	0	0	0	0	1016	3125	1510	0	779	1314	0	0	0	0	0	0	0	0	0	0	944	0	2239	2140	774
4496.18	0	710	1209	0	1361	0	0	0	17494	0	12800	12633	1350	4759	4463	8252	0	0	0	0	0	0	0	0	0	0	0	0	0	0	0	0	0	0	0	0	0	0	0	0	0	0	0	0	944	0	0	0	774
4499.22	0	0	0	0	0	0	0	0	0	0	0	0	0	0	0	0	0	0	0	0	1200	0	1450	0	927	0	0	0	0	0	0	0	1738	0	0	0	0	0	0	0	0	0	0	0	0	0	0	0	0
4501.54	0	0	584	0	0	0	0	0	0	0	0	0	0	0	0	0	0	0	0	0	1200	0	1450	0	927	0	0	0	1164	1226	0	1210	1738	0	1372	1438	0	0	0	0	0	0	0	0	0	0	0	0	0
4508.62	0	0	0	0	0	0	0	0	1198	0	0	0	0	0	0	595	0	0	0	0	0	0	0	0	0	0	0	0	0	0	0	0	0	0	0	0	0	0	0	0	0	877	0	1481	0	0	0	0	0
4511	0	2408	2883	608	3550	651	0	0	1198	0	0	0	0	0	0	0	0	0	0	0	0	0	0	0	0	0	0	0	0	0	0	0	0	0	0	0	950	0	0	0	0	877	0	1481	0	0	0	0	0
4514.02	0	2408	2883	608	3550	0	0	0	0	0	0	0	0	0	0	0	0	0	0	0	0	0	0	0	0	0	0	0	0	0	0	0	0	0	0	0	0	0	0	0	0	0	0	0	0	0	0	0	0
4516.32	0	0	0	0	0	0	0	0	0	0	0	0	0	0	0	0	0	0	0	0	0	0	0	1895.5	0	0	0	0	0	0	0	0	0	0	0	0	2072	2648	0	898	0	2157	3931	1056	0	667	0	0	0
4518.6	0	0	0	0	0	0	0	0	0	0	0	0	0	0	0	0	0	0	0	0	0	0	0	1895.5	0	0	0	0	0	0	0	0	0	0	0	0	2072	2648	2459	898	1028	2157	3931	1056	0	667	0	0	0
4525.61	0	0	0	0	0	0	0	0	0	0	0	0	0	0	0	0	0	0	0	0	0	0	0	0	0	0	0	0	0	0	0	0	0	0	0	0	0	0	0	0	0	0	0	0	0	1108	0	0	0
4528.54	1945	4291	3446	0	6612	0	0	0	0	0	0	0	0	0	0	0	0	0	0	0	0	0	0	0	0	0	0	0	0	0	0	0	0	0	0	0	0	0	0	0	0	0	0	0	0	1108	0	0	0
4530.8	1945	4281	3446	2980	6612	2653	3445	3293	0	1103	0	0	738	0	0	0	0	0	0	784	0	0	0	523.5	0	0	0	0	0	0	0	0	0	0	0	0	0	0	0	0	0	0	0	0	1979	1022	0	0	0
4533.13	0	0	0	2980	0	0	3445	3293	0	1103	0	0	738	1049	0	0	2233	1094	0	784	0	0	0	523.5	0	0	0	0	0	0	0	0	0	0	0	0	0	0	0	0	0	0	0	0	0	1022	0	0	0
4535.68	0	0	0	0	0	0	0	0	0	0	0	0	0	1049	0	0	0	1094	0	0	847	0	0	0	765	0	0	0	0	0	0	0	0	0	0	812	0	0	0	0	0	0	0	0	0	0	0	0	0
4538.55	0	0	0	0	0	0	0	0	0	0	0	0	0	0	0	0	0	0	0	0	0	0	0	0	765	0	0	0	0	0	0	2788	0	0	1145	812	0	0	0	0	0	0	0	0	0	0	0	0	0
4540.93	0	0	0	0	0	0	0	0	0	0	0	0	836	0	0	0	0	0	0	0	0	0	0	0	0	0	0	768	0	0	0	2788	0	0	0	0	0	0	0	0	0	0	0	0	0	0	0	0	0
4543.22	0	0	0	0	0	0	0	0	0	0	0	0	836	0	0	0	0	909	0	1114	0	0	0	0	0	0	0	768	0	0	0	0	0	0	0	0	0	837	0	911	1145	0	0	0	0	0	0	0	0
4545.96	0	0	0	1088	1598	0	0	0	0	0	0	0	0	0	0	0	985	0	0	0	0	0	0	0	0	0	0	0	0	0	0	0	0	0	0	0	0	837	0	911	1145	0	0	0	0	0	1348	1588	0
4548.3	0	940	0	1088	1598	0	975	843	0	0	0	0	0	0	0	0	985	0	0	0	0	0	0	0	0	0	0	0	0	0	0	0	0	0	0	0	0	0	0	0	0	0	0	0	0	0	1348	1588	0
4551.83	0	0	0	0	0	0	0	0	0	0	0	0	646	0	0	0	0	0	0	0	0	0	0	0	0	0	0	0	0	0	0	989	0	0	0	0	0	0	0	0	0	0	0	0	0	659	0	0	0
4554.16	0	0	0	0	0	0	0	0	0	0	0	0	646	0	0	0	0	0	0	0	0	0	0	0	0	0	0	0	0	0	0	989	0	0	0	0	0	0	0	0	0	0	0	0	0	659	0	0	0
4556.52	0	0	0	0	0	0	0	0	0	0	0	0	0	0	0	0	0	0	0	0	0	0	0	0	0	0	0	0	0	0	0	0	0	0	0	0	0	0	0	0	0	0	0	0	0	0	0	0	0
4559.78	0	0	0	0	0	0	0	0	0	0	0	0	0	0	0	0	0	0	0	0	0	0	0	0	0	0	0	0	0	0	0	0	0	0	0	0	0	0	0	0	0	0	0	0	0	0	0	0	910
4566.47	0	2567	4136	0	2918	0	0	0	0	0	0	0	0	0	0	0	0	0	0	0	0	0	0	0	0	0	0	0	0	0	0	0	0	0	0	0	0	0	0	0	0	0	0	0	0	0	0	0	0
4568.9	0	2567	4136	0	2918	0	0	0	0	0	0	0	0	0	0	0	0	0	0	0	0	0	0	0	0	0	0	0	0	0	0	0	0	0	0	0	0	0	0	0	0	0	0	0	0	0	0	0	0
4571.25	0	0	0	0	0	0	0	0	0	0	0	0	0	0	0	0	0	0	0	0	0	0	0	0	0	0	0	0	0	0	0	0	0	0	0	0	0	0	0	0	0	0	0	0	0	0	0	0	1063
4575.3	0	0	0	0	0	0	0	0	0	732	0	0	0	0	0	0	0	0	1678	0	0	1681	0	1214.5	1877	1027	0	756	0	0	1365	0	0	975	835	878	0	980	969	0	787	0	720	0	0	0	0	0	1063
4577.7	0	0	0	0	0	0	0	0	0	0	0	0	0	0	0	0	0	0	1678	985	0	1681	0	1214.5	1877	1027	0	756	0	0	1365	0	0	975	835	878	0	980	969	0	787	0	720	0	0	0	0	0	0
4580.03	0	0	0	0	0	0	0	0	0	0	0	0	0	0	0	0	0	0	0	0	0	0	0	0	0	0	0	0	0	0	0	0	0	0	0	0	825	0	0	0	0	815	0	1636	0	0	0	0	0
4583.5	0	1547	708	0	1322	0	0	0	0	0	0	1000	666	811	1401	0	0	0	0	0	0	0	0	924	0	0	0	1140	0	0	0	0	0	0	0	0	1009	899	0	0	0	1572	0	1316	0	0	0	0	0
4585.86	0	0	708	0	0	0	0	0	1156	0	2450	1000	666	811	1401	1494	0	0	0	0	0	0	0	924	0	0	0	1140	0	0	0	0	782	785	0	0	1009	899	0	0	0	1572	0	1316	0	0	0	0	0
4588.46	0	0	0	0	0	0	0	0	1156	0	0	0	0	0	0	0	0	0	0	0	0	0	0	0	0	0	0	0	0	0	0	0	782	0	0	0	0	0	0	0	0	0	0	0	0	1000	0	0	1270
4591.48	0	0	0	0	0	0	0	0	0	0	0	0	0	0	0	0	0	0	0	0	0	0	0	0	0	0	0	0	0	0	0	0	0	0	0	0	0	0	0	0	0	0	0	0	0	0	0	0	0
4596.1	0	0	0	0	0	0	0	0	0	0	0	0	0	0	0	0	0	0	0	0	0	0	0	0	0	0	0	0	0	0	0	0	0	0	0	0	0	0	0	0	0	0	0	0	0	0	0	0	0
4598.88	0	1505	1191	0	728	0	0	0	0	0	0	0	0	0	0	0	797	0	0	881	0	0	0	0	1227	835	802	0	0	0	0	0	0	0	0	0	0	0	0	0	0	0	0	0	0	0	0	0	0
4602.22	0	1505	1191	0	728	0	0	0	0	0	0	0	0	0	0	0	797	0	0	0	0	0	0	0	0	0	802	0	0	0	0	0	0	0	0	0	0	0	0	0	0	0	0	0	0	0	0	0	0
4604.78	0	831	0	0	0	0	0	0	0	0	0	0	0	0	0	0	0	0	0	0	0	0	0	0	0	0	0	0	0	0	0	0	0	0	0	0	0	0	0	0	0	0	0	0	654	0	834	905	0
4607.34	0	831	0	0	0	0	0	0	0	0	0	0	0	0	0	0	0	0	0	0	0	0	0	0	0	0	0	0	0	0	1179	0	0	0	0	0	0	0	0	0	0	0	0	0	654	0	834	905	0
4610.71	0	0	0	0	0	0	0	0	0	0	0	0	0	0	0	0	0	0	0	0	0	0	0	0	0	0	0	0	0	0	0	0	0	0	0	0	0	0	0	0	0	0	0	0	0	0	0	0	0
4613.14	0	0	0	0	0	0	0	0	0	0	0	0	0	0	0	0	0	0	0	0	0	0	0	0	0	0	0	0	0	0	0	0	0	0	0	0	0	0	0	0	0	0	0	0	0	0	0	0	0
4616.04	0	0	0	0	0	0	0	0	0	0	0	0	0	0	0	0	0	0	0	0	0	0	0	0	0	0	0	0	0	0	0	0	0	0	0	0	0	0	0	0	0	0	0	0	0	0	0	0	0
4618.69	0	0	0	0	0	0	0	0	0	0	0	0	0	0	0	0	0	0	0	0	0	0	0	0	0	0	0	0	0	0	0	0	0	0	0	0	0	0	0	0	0	0	0	0	0	0	0	0	0
4622.74	0	769	676	0	654	0	0	0	0	0	0	0	0	0	0	0	0	0	0	0	0	0	0	0	0	0	0	0	0	0	0	0	0	0	0	0	0	0	0	0	0	0	0	0	0	0	0	0	0
4626.68	0	0	0	0	0	0	1277	0	0	0	0	0	0	0	0	0	0	0	1311	0	0	0	0	2119	0	0	0	0	1400	937	0	1329	1285	1210	1535	1267	1620	3470	3374	1535	2044	1874	1671	1809	0	0	0	0	0
4629	0	0	0	0	0	0	1277	0	0	0	0	0	0	0	0	0	0	0	1311	0	0	0	0	2119	0	0	0	0	1400	937	0	1329	1285	1210	1535	1267	1620	3470	3374	1535	2044	1874	1671	1809	0	0	0	0	0
4631.82	0	0	0	0	0	0	0	0	0	0	0	0	0	0	0	0	0	0	0	0	0	0	0	0	0	0	0	0	0	0	0	0	0	0	0	0	0	0	0	0	0	0	0	0	0	0	0	0	824
4634.46	0	0	0	0	0	0	0	0	0	0	0	0	0	0	0	0	0	0	0	0	0	0	0	0	0	0	0	0	0	0	0	0	0	0	0	0	0	0	0	0	0	0	0	0	0	0	0	0	0
4637.54	0	0	0	0	0	0	0	0	0	0	0	0	0	0	0	0	0	0	0	0	0	0	0	0	0	0	0	0	0	0	0	0	0	0	0	0	0	0	0	0	0	0	0	0	1194	688	0	0	0
4640.42	627	0	0	0	0	0	0	0	0	0	0	0	0	0	0	0	0	0	0	0	0	0	0	0	0	0	0	0	0	0	0	0	0	0	0	0	0	0	0	0	0	0	0	0	1194	688	0	0	2168
4643	627	0	0	0	0	0	1154	642	0	0	0	0	0	0	0	0	0	0	3024	0	0	714	0	6639.5	970	697	0	1417	4904	3877	2631	4233	2718	4570	5256	4720	2755	10988	11369	3334	6692	4840	8805	3807	0	0	3597	3639	2168
4645.42	0	0	0	0	0	0	1154	642	0	0	0	0	0	0	0	0	0	0	3024	0	976	714	0	6639.5	970	697	0	1417	4904	3877	2631	4233	2718	4570	5256	4720	2755	10988	11369	3334	6692	4840	8805	3807	0	0	0	0	0
4648.89	0	0	0	0	0	0	0	0	713	0	732	782	0	604	0	0	0	1220	0	0	0	0	0	0	0	0	0	0	0	0	0	0	0	0	0	0	0	0	0	0	0	0	0	0	0	0	0	0	0
4654.16	0	0	0	0	0	0	0	0	717	3677	0	0	0	0	0	0	2154	0	0	0	0	0	0	0	0	0	0	0	0	0	0	0	0	0	0	0	0	0	0	0	0	0	0	0	1181	735	0	0	0
4656.52	0	0	0	0	0	0	0	0	717	3677	0	0	0	0	0	0	2154	0	0	0	0	0	0	0	0	0	0	0	0	0	763	0	0	0	0	0	0	0	0	0	0	0	0	0	1181	735	5555	5477	0
4659.68	0	0	0	0	0	0	0	0	0	0	0	0	0	0	0	0	0	0	0	0	0	0	0	0	0	0	0	0	0	0	763	0	0	1406	0	0	0	1177	0	756	711	0	0	0	0	0	5555	5477	0
4662.23	0	0	829	0	0	0	0	0	0	0	0	0	0	0	0	0	1091	0	0	0	0	0	0	0	0	0	0	0	2193	1596	0	0	0	1406	1036	1233	0	1177	1458	756	711	868	0	911	0	666	0	0	1000
4664.59	0	1323	829	0	777	0	0	0	2052	2182	2525	1648	944	2581	1252	659	1091	2496	0	0	816	0	0	0	0	0	720	0	2193	1596	0	0	0	0	1036	1233	899	0	1458	0	0	868	1645	911	0	666	0	0	1000
4667.02	0	1323	0	0	0	0	0	0	2052	2182	2525	1648	944	2581	1252	659	0	2496	0	0	816	0	0	0	0	0	720	0	0	0	0	0	1507	0	0	0	899	0	0	0	0	0	1645	0	0	0	0	0	0
4669.51	0	0	0	0	0	0	0	0	0	0	0	0	0	0	0	0	0	0	0	0	0	0	0	0	0	0	0	0	0	0	0	0	0	0	0	0	0	0	0	0	0	0	0	0	0	0	0	0	0
4672.04	0	0	0	0	0	0	0	0	0	0	828	0	0	0	0	0	0	0	0	0	0	0	0	797	1031	0	0	0	0	0	3448	0	949	0	0	0	0	0	0	949	0	0	0	0	0	0	0	0	0
4674.71	0	0	0	0	0	0	0	0	0	0	828	0	0	0	0	0	0	0	0	0	0	0	0	797	1031	0	0	0	0	0	3448	787	0	0	0	1031	0	0	0	949	0	0	0	0	0	0	5480	5243	0
4677.06	0	0	0	0	0	0	0	0	1568	0	664	0	0	794	0	0	0	0	0	0	0	0	0	0	0	0	0	0	0	0	0	0	0	0	0	1031	0	0	0	0	0	0	0	0	0	0	5480	5243	940
4679.92	783	0	0	934	0	622	0	966	0	0	664	0	0	794	0	0	0	0	0	0	0	0	0	0	0	0	0	0	0	0	0	0	0	0	0	0	0	1136	0	0	0	0	0	0	1036	710	0	0	940
4682.31	783	0	0	934	0	622	0	966	0	0	0	0	0	0	0	0	0	0	0	0	0	0	0	0	0	0	0	0	0	0	0	0	0	0	0	0	1400	1136	938	1215	0	1393	2930	1684	0	710	0	0	0
4685.39	0	0	0	0	0	0	0	0	0	0	0	0	0	0	0	0	0	0	0	0	0	0	0	1844.5	0	0	0	1320	0	0	0	1081	2075	680	0	0	0	0	0	0	0	0	0	0	0	724	0	0	1584
4687.82	0	0	0	0	0	0	0	0	0	0	0	0	0	0	0	0	0	0	0	0	0	0	0	1844.5	2439	998	0	1320	0	0	12775	1081	2075	680	0	0	0	779	0	1810	764	0	0	0	0	724	0	0	1584
4690.54	0	0	0	0	0	0	0	0	0	0	0	0	0	0	0	0	0	0	0	0	0	0	0	0	2439	0	0	0	0	0	12775	0	0	0	0	0	0	779	0	1810	764	0	0	0	0	0	0	0	0
4692.98	0	0	0	0	0	0	0	0	4758	0	2435	1583	820	2245	639	1862	0	0	0	0	0	0	0	0	0	0	0	0	0	0	0	0	0	0	0	0	0	0	0	0	0	0	0	0	0	0	0	0	0
4697.03	18581	2511	1410	22980	2255	12972	10111	20703	0	0	0	0	0	0	0	0	0	0	0	0	0	0	0	2144	0	0	0	0	0	0	0	0	0	0	0	0	2197	1728	1295	2465	1328	997	0	799	6480	3523	0	0	4224
4699.48	18581	2511	1410	22980	2255	12972	10111	20703	0	946	0	0	0	0	0	0	0	0	0	0	0	0	0	2144	0	0	0	0	0	0	0	0	0	0	1068	0	2197	1728	1295	2465	1328	997	0	799	6480	3523	0	0	0
4702.47	0	0	0	0	0	0	0	0	0	946	0	0	0	0	0	0	0	0	0	0	0	0	0	0	0	0	0	0	0	0	0	958	0	0	1068	1361	0	0	0	0	0	0	0	0	0	0	0	0	0
4705.57	0	0	0	0	0	0	0	0	0	0	0	0	1984	0	0	0	0	0	0	0	1065	0	0	0	0	0	0	0	0	0	1070	0	0	0	0	0	0	0	0	0	0	0	0	0	0	0	0	0	0
4708.34	0	0	0	0	0	0	0	0	7739	0	4467	2842	1984	3681	1385	3391	0	0	0	0	1065	0	0	0	0	0	0	0	0	0	0	0	0	0	0	0	0	0	0	0	0	0	0	0	0	0	0	0	0
4712.31	3021	1322	940	2686	1416	1705	0	2572	0	0	0	0	0	0	0	0	0	0	0	0	0	0	0	0	0	0	0	0	0	0	0	0	0	0	0	0	0	0	0	0	0	0	0	0	1861	0	1389	1665	1786
4714.69	3021	1322	0	2686	1416	1705	2509	2572	0	1699	4271	0	1481	3611	0	0	1056	958	0	0	0	0	0	0	0	0	0	0	0	0	0	0	0	0	0	0	0	0	0	0	0	0	0	0	1861	2469	1389	1665	1786
4717.07	0	1375	828	0	1712	0	0	0	7474	1699	4271	2699	1481	3611	0	3791	1056	958	0	0	0	0	0	0	0	0	0	0	0	0	0	0	0	0	0	0	0	0	0	0	0	0	0	0	1508	2469	0	0	0
4719.62	0	1375	828	0	1712	0	0	0	0	0	4664	0	1284	3387	1402	3791	0	0	0	0	0	0	0	0	0	0	0	0	0	0	0	0	0	0	0	0	0	0	0	0	0	0	754	0	1508	0	0	0	0
4722.2	0	0	0	0	0	0	0	0	0	0	4664	0	1284	3387	0	0	0	0	0	899	0	0	0	0	0	0	0	0	0	0	0	0	0	0	0	0	0	0	0	0	0	0	754	0	0	0	0	0	823
4724.64	0	0	0	0	0	0	0	0	0	0	0	0	0	0	0	0	0	0	0	899	5314	3309	0	1459.5	0	0	0	0	0	0	0	0	0	0	0	0	0	0	0	0	0	0	0	0	0	0	0	0	823
4727.6	2156	1548	1519	0	2190	1498	0	0	0	0	0	0	0	0	0	0	0	0	0	0	0	0	0	0	0	0	0	0	0	0	0	0	0	0	0	0	0	0	0	0	0	0	0	0	1079	0	1540	1882	0
4730.1	2156	1548	1519	1432	2190	1498	1431	1174	0	0	0	0	3239	0	4284	10341	0	0	0	0	0	0	0	0	0	0	0	0	0	0	0	0	0	0	0	0	0	0	0	0	0	0	0	0	0	0	1540	1882	0
4732.55	0	0	0	1432	0	0	1431	0	20538	0	12347	8076	3239	9258	4284	10341	0	0	0	0	0	0	0	0	0	0	0	0	0	0	0	0	0	0	0	0	0	0	0	0	0	0	0	0	0	0	0	0	0
4735.97	0	0	0	0	0	0	0	0	0	0	0	0	0	0	0	0	0	0	0	0	0	0	0	0	0	0	0	0	0	0	0	0	0	0	0	0	0	0	0	0	0	0	0	0	0	0	0	0	0
4738.54	0	0	0	0	0	0	0	0	0	805	0	0	1603	3524	0	0	0	0	0	0	0	0	0	0	0	0	0	0	0	0	0	0	0	0	0	0	0	0	0	0	0	0	0	782	0	0	0	0	0
4740.95	0	0	0	0	0	0	0	0	0	805	0	0	1603	3524	0	0	771	0	1840	1939	1550	2428	1479	1142.5	2086	3622	3222	1854	2863	2586	2757	0	0	2758	2002	1966	909	746	768	1070	0	979	0	782	0	1937	0	0	0
4743.68	0	0	0	0	0	0	0	0	0	0	0	0	0	0	0	0	771	0	1840	0	1550	2428	1479	1142.5	2086	3622	3222	1854	2863	2586	2757	1644	1545	2758	2002	1966	909	746	768	1070	0	979	0	0	0	0	0	0	1189
4748.34	0	0	0	0	0	0	0	0	62803	0	45630	28462	10040	30511	23336	39284	0	0	0	0	0	0	0	0	0	0	0	0	0	0	0	0	0	0	0	0	0	0	0	0	0	0	0	0	0	0	0	0	0
4751.16	0	0	0	0	0	0	0	0	0	0	0	0	0	0	0	0	0	0	0	0	0	0	0	0	0	0	0	0	0	0	0	0	0	753	939	796	0	0	0	0	0	0	0	0	0	0	0	0	1806
4754.41	0	0	0	0	0	0	0	0	0	0	0	0	1635	0	0	0	0	0	0	0	0	0	0	0	0	0	0	0	0	0	0	0	0	753	939	796	0	0	0	0	0	0	0	0	0	0	0	0	1806
4760.94	0	0	0	0	0	0	0	0	0	0	0	0	0	0	0	0	0	0	0	0	0	0	0	946	0	0	0	0	0	0	4210	0	0	0	0	0	0	0	0	1318	0	0	0	0	0	0	0	0	0
4763.38	0	0	0	0	0	0	0	0	0	0	0	0	0	0	0	0	0	2209	0	0	0	0	0	946	0	0	0	0	0	0	0	0	0	0	0	0	0	808	0	1318	838	0	0	0	0	0	0	0	0
4765.86	0	0	0	0	0	0	0	0	0	0	0	0	0	0	0	0	0	2209	0	0	0	0	0	0	0	0	0	0	0	0	0	0	0	0	0	0	0	808	0	0	838	0	0	0	0	0	0	0	0
4770.64	0	0	0	0	0	0	0	0	1282	0	891	589	0	0	779	878	0	0	0	0	0	0	0	0	0	0	0	0	0	0	0	0	0	0	0	0	0	0	0	0	0	0	0	0	0	0	0	0	0
4773.26	0	0	0	0	0	0	0	0	1282	0	891	589	0	0	779	0	0	0	0	845	0	0	0	0	0	0	0	1030	0	0	0	0	0	0	0	0	0	0	0	0	0	0	0	0	0	0	0	0	0
4776.22	0	0	0	0	0	0	0	0	0	0	0	0	0	0	0	0	0	0	0	845	997	0	0	0	0	0	0	1030	0	0	0	0	0	0	0	0	0	0	0	0	0	0	0	0	0	0	0	0	0
4779.52	0	0	0	0	0	0	0	0	1145	0	894	1383	2144	0	0	1152	1198	5180	0	0	0	0	0	0	0	0	0	0	0	0	0	0	0	0	0	0	0	0	0	0	0	0	0	0	0	0	0	0	0
4786.8	0	0	0	0	0	0	0	0	1230	670	0	0	0	0	0	0	0	1080	0	0	0	0	0	0	0	0	0	0	0	0	0	0	0	0	0	0	0	0	0	0	0	0	0	0	0	0	0	0	0
4789.23	0	0	0	0	0	0	0	0	1214	670	875	671	0	0	748	969	0	1080	0	0	0	0	0	1601	0	0	0	0	0	0	0	0	0	0	0	0	0	824	0	0	0	0	0	0	0	0	0	0	0
4791.65	0	0	0	0	0	0	0	0	1198	0	875	671	0	0	748	969	0	0	0	0	0	0	0	1601	0	0	0	0	0	0	0	0	0	0	0	0	0	824	0	0	0	0	0	0	0	0	0	0	0
4796.33	0	0	0	0	0	0	0	0	0	903	0	0	0	0	0	0	0	0	0	0	0	0	0	0	0	841	666	0	0	0	0	0	0	0	0	0	0	0	0	0	0	0	0	0	0	0	0	0	0
4799	0	0	0	0	0	0	0	0	0	903	0	0	0	0	0	0	0	0	0	0	0	0	0	0	1256	841	666	1677	0	0	0	0	0	0	0	0	0	0	0	0	0	0	0	0	0	0	0	0	0
4802.11	0	0	0	0	0	0	0	0	0	0	0	0	0	0	0	0	0	0	0	0	0	0	0	465	0	0	0	1677	0	0	0	0	0	0	0	0	0	0	0	0	0	0	0	962	0	0	0	0	0
4804.58	0	0	0	0	0	0	0	0	0	0	683	766	906	986	737	721	0	3231	0	0	0	0	0	465	0	0	0	0	0	0	0	0	0	0	0	0	0	0	0	0	0	0	0	962	0	0	0	0	0
4807	0	0	0	0	0	0	0	0	0	861	683	766	906	986	737	721	0	3231	0	0	0	0	0	0	0	0	0	0	0	874	0	0	0	0	0	0	0	0	0	0	0	0	0	0	0	0	0	0	1533
4811.8	0	0	0	0	0	0	0	0	0	0	0	0	0	0	0	0	0	0	0	0	0	0	0	0	0	0	0	0	0	0	0	0	0	0	0	0	0	0	0	0	0	0	0	0	0	0	0	0	0
4814.23	0	0	0	0	0	0	0	0	0	0	0	0	0	0	0	0	0	0	0	0	0	0	0	0	0	0	0	0	0	0	0	0	0	0	0	0	0	0	0	0	0	0	0	0	0	0	0	0	0
4817.05	0	0	0	0	0	0	0	0	0	0	0	0	0	0	710	0	0	0	0	0	0	0	0	0	0	0	0	1780	0	0	0	0	0	0	0	0	0	0	0	0	0	0	0	0	930	678	3015	2867	0
4819.5	0	0	0	0	0	0	0	0	1155	0	1362	1070	2065	1239	710	702	1791	3102	0	2516	1078	0	1700	2528.5	3613	0	0	1780	851	1551	1816	702	1490	1507	0	0	830	793	0	1459	978	977	1266	3612	930	678	3015	2867	0
4821.96	0	0	0	0	0	0	0	0	1155	1632	1362	1070	2065	1239	0	702	1791	3102	0	2516	1078	0	1700	2528.5	3613	0	0	0	851	1551	1816	702	1490	1507	0	0	830	793	0	1459	978	977	1266	3612	743	0	0	0	0
4824.76	0	0	0	0	704	0	0	0	0	0	0	0	0	0	0	0	0	0	0	0	0	0	0	0	0	0	0	0	1000	1250	0	0	0	0	0	0	0	0	0	0	0	0	0	0	743	0	0	0	2391
4827.55	0	0	0	0	704	0	0	0	0	0	0	0	0	0	0	0	0	0	0	0	0	0	0	0	0	0	0	0	1000	1250	0	0	1814	0	0	0	0	0	0	0	0	0	0	0	0	0	0	0	0
4830.08	0	0	0	0	0	0	0	0	586	0	0	0	0	0	0	0	0	0	0	0	0	0	0	0	0	0	0	0	0	0	0	0	1814	0	0	0	0	0	0	0	0	0	0	0	0	0	0	0	0
4833.09	0	0	0	0	0	0	0	0	0	0	0	0	0	0	0	0	0	0	0	0	0	0	0	0	0	0	0	0	0	0	0	0	0	0	0	0	0	0	0	0	0	0	0	0	0	0	0	0	0
4835.53	882	0	0	654	0	0	0	626	0	0	0	0	0	0	0	0	0	1495	0	0	792	0	1020	0	2049	906	0	0	0	0	0	841	0	0	0	0	1070	777	0	0	0	0	721	0	0	0	0	0	0
4840.85	0	0	0	0	0	0	0	0	0	0	0	0	0	0	0	0	0	0	0	0	0	0	0	0	0	0	0	0	0	0	1298	0	0	0	0	0	0	0	0	0	0	0	0	0	0	0	0	0	0
4843.6	0	0	0	0	0	0	0	0	0	0	0	0	0	0	0	0	0	0	0	0	0	0	0	844.5	0	0	0	0	0	0	0	0	0	0	0	0	0	850	0	1150	0	0	0	0	0	0	0	0	0
4846.2	0	0	0	0	0	0	0	0	0	0	0	0	0	0	0	0	0	2546	0	0	0	0	0	844.5	0	0	0	0	0	0	0	0	0	0	0	0	0	850	0	1150	0	0	0	0	0	0	0	0	0
4848.76	0	0	0	0	0	0	0	0	0	0	0	0	0	0	0	0	0	2546	0	1181	0	0	0	881	2578	0	0	0	0	0	0	0	0	0	0	0	0	0	0	0	0	1120	1436	1300	0	0	0	0	0
4851.21	0	0	0	0	0	0	0	0	0	0	0	0	0	0	0	624	0	0	0	1181	0	0	0	881	2578	0	0	0	0	899	0	0	726	0	0	0	1415	1445	943	0	921	1120	1436	1300	0	1032	0	0	0
4853.64	0	0	0	0	0	0	0	0	1777	0	1458	1022	0	1394	0	624	0	0	0	0	1423	0	0	0	0	0	0	0	0	899	0	0	726	0	0	0	1415	1445	943	0	921	0	0	0	0	1032	0	0	0
4856.41	0	0	0	0	0	0	0	0	0	0	0	0	0	0	0	0	0	0	1307	1589	1423	1195	1669	0	3398	1759	1364	1901	0	0	5767	0	1073	0	0	0	0	0	0	0	0	0	0	0	0	0	0	0	0
4858.86	0	0	0	0	0	0	0	0	0	0	0	0	0	0	0	0	0	6425	0	1589	0	1195	1669	2433	3398	1759	1364	1901	0	0	5767	0	1073	0	0	0	0	2407	1170	3004	1436	0	0	0	0	0	0	0	0
4861.57	0	0	0	0	0	0	0	0	0	0	0	0	784	0	0	843	0	6425	0	0	0	0	0	2433	0	0	0	0	0	0	0	0	0	0	0	0	0	2407	1170	3004	1436	1252	0	745	0	0	0	0	0
4865.54	741	0	0	0	0	606	0	0	0	1136	0	0	784	0	0	0	0	0	0	0	0	0	0	0	0	0	0	0	0	0	0	0	0	0	0	0	0	0	0	0	0	0	0	0	0	0	0	0	672
4868.2	741	0	0	0	0	606	0	0	8139	1136	8170	5486	2045	7043	3464	3941	0	0	0	0	0	0	0	0	0	0	0	0	0	0	0	0	0	0	0	0	1912	0	1096	0	0	1459	1285	1658	0	0	0	0	0
4871.85	0	0	0	0	0	0	0	0	8139	0	8170	5486	2045	7043	0	0	0	0	2534	4040	1541	999	2686	2659.5	10749	3899	2746	1516	0	0	21814	2086	2683	0	869	0	1912	2767	1099	3783	2717	0	0	0	0	0	0	0	0
4874.29	0	0	0	0	0	0	0	0	0	760	0	0	0	0	0	2564	0	0	2534	4040	0	999	2686	2659.5	10749	3899	2746	1516	0	0	21814	2086	2683	0	869	0	0	2767	1103	3783	2717	0	0	0	0	0	1538	1729	0
4876.74	0	0	0	0	0	0	0	0	0	760	0	0	0	0	0	2564	709	19204	0	0	0	0	0	0	0	0	0	0	0	0	0	0	0	0	0	0	0	0	0	0	0	0	0	0	0	0	1538	1729	0
4879.25	0	0	0	0	0	0	0	573	0	0	770	0	1725	2194	1364	0	0	19204	0	0	0	0	0	0	0	0	0	0	0	0	0	0	0	0	0	0	0	0	0	0	0	0	0	0	0	0	0	0	0
4882.15	0	0	0	0	0	0	0	573	0	1902	0	0	1725	2194	1364	0	0	0	0	0	0	0	0	0	0	0	0	0	0	0	0	0	0	0	0	0	0	0	0	0	0	0	0	0	0	0	0	0	0
4885.13	0	0	0	0	0	0	0	0	0	1902	0	0	0	0	0	0	0	0	0	0	0	0	0	0	0	0	0	0	0	0	0	0	0	0	0	0	0	0	0	0	0	0	0	0	0	699	0	0	0
4889.21	0	0	0	0	0	0	0	0	0	0	0	0	0	0	0	0	0	0	8381	15064	3562	2741	10189	0	42044	14310	10225	5258	0	0	1394	0	0	0	0	0	0	0	0	0	0	0	0	0	639	610	2469	2669	0
4891.7	0	0	0	0	0	0	0	0	0	0	0	0	612	0	0	0	0	0	8381	15064	3562	2741	10189	0	42044	14310	10225	5258	0	0	1394	0	0	0	0	0	0	0	0	0	0	0	0	0	639	610	2469	2669	0
4894.35	0	0	0	0	0	0	0	0	854	0	657	0	612	580	0	0	0	0	0	0	0	0	0	0	0	0	0	0	0	0	0	0	0	0	0	0	0	0	0	0	0	0	0	0	0	0	0	0	1128
4897.29	0	0	0	0	0	0	0	0	0	0	657	0	0	580	0	0	0	0	0	0	0	0	0	0	0	0	0	0	0	0	1351	0	0	0	0	0	0	0	0	0	0	0	0	0	0	0	0	0	1128
4900.37	0	0	0	0	0	0	0	0	0	3849	0	0	1236	0	0	0	0	0	0	0	0	0	0	0	0	0	0	0	0	0	0	0	693	0	0	0	0	0	0	0	0	0	0	0	0	0	0	0	1007
4902.85	842	729	1126	1032	875	0	0	0	0	3849	0	0	1236	0	0	0	0	0	0	1368	0	0	774	0	0	1350	1225	0	0	0	0	0	693	0	0	0	0	0	0	0	0	0	0	0	0	0	0	0	1007
4905.55	842	729	1126	1032	875	0	0	936	0	0	0	0	0	0	0	0	0	0	683	1368	0	0	774	0	2920	1350	1225	0	0	0	0	0	0	0	0	0	0	0	0	0	0	0	0	0	0	0	0	0	0
4908.09	0	0	0	642	0	0	0	936	1038	0	0	0	3640	595	0	844	1060	772	0	0	0	0	0	0	2920	0	0	0	0	0	0	0	0	0	0	0	0	0	0	0	0	0	0	0	0	0	0	0	0
4910.57	0	0	0	642	0	0	0	0	1038	0	1152	832	3640	595	0	844	1060	772	0	778	0	0	0	0	0	0	0	0	0	0	0	0	0	0	0	0	0	0	0	0	0	0	0	0	0	0	0	0	0
4913.3	0	0	0	0	0	0	0	0	0	0	0	0	0	0	0	0	0	0	0	0	0	0	0	1016	0	0	0	0	0	0	0	0	0	0	0	0	0	1049	704	1137	0	0	0	0	0	0	0	0	0
4915.85	0	0	0	0	0	0	0	0	0	0	0	0	1466	0	0	0	0	0	0	0	0	0	0	1016	0	0	0	0	0	0	0	0	0	0	0	0	0	1049	704	1137	650	0	0	0	0	0	0	0	0
4918.63	0	0	0	0	0	0	0	0	561	0	0	0	1466	0	0	533	0	0	0	0	0	0	0	0	0	0	0	0	0	0	0	0	0	0	0	0	0	0	0	0	0	0	0	0	0	0	0	0	4077
4921.64	0	0	0	0	0	0	0	0	0	0	0	0	0	0	0	0	0	0	0	0	0	0	0	0	0	0	0	0	0	0	0	0	0	0	0	0	1222	875	939	0	0	0	0	0	0	0	0	0	0
4924.21	0	0	0	0	0	0	0	0	0	0	0	0	1193	0	0	0	849	788	0	0	0	0	0	0	0	0	0	0	0	0	0	0	0	0	0	0	1222	875	939	0	0	0	836	0	0	0	0	0	0
4928.27	0	0	0	0	0	0	0	0	0	0	0	0	1193	0	0	0	0	788	0	0	0	0	0	0	0	0	0	0	0	0	0	0	0	0	0	0	0	0	0	0	0	0	0	0	0	0	0	771	0
4930.76	0	0	0	0	0	0	0	0	0	0	0	0	0	0	0	0	0	0	0	0	0	0	0	2402	0	0	0	0	0	0	0	0	0	0	0	0	0	2445	1452	2349	1068	1316	0	1152	0	0	0	771	0
4934.42	0	0	0	0	0	0	0	0	1470	0	1253	0	2711	987	676	1380	0	0	0	0	0	0	0	0	0	0	0	0	0	0	0	0	0	0	0	0	0	0	0	0	0	0	0	0	0	0	0	0	18178
4937.25	0	0	0	0	0	0	0	0	1470	0	1253	849	2711	987	676	1380	0	0	0	0	0	0	0	0	0	0	0	0	1319	1057	0	0	0	679	0	615	0	0	0	0	0	0	0	0	0	0	0	0	0
4939.89	0	0	0	0	0	0	1003	0	0	0	0	0	0	0	0	0	0	0	0	0	0	0	0	0	0	0	0	0	1319	1057	0	0	0	679	0	615	0	0	0	0	0	0	0	0	0	0	0	0	0
4942.47	0	0	0	0	0	0	1003	0	0	0	0	0	0	0	0	0	0	0	0	0	0	0	0	0	0	0	0	0	0	0	0	0	0	0	0	0	0	0	0	0	0	0	0	0	0	0	0	0	0
4945.03	0	0	0	0	0	0	0	0	0	751	0	0	0	0	0	0	0	0	0	0	0	0	0	0	0	0	0	0	0	0	753	0	0	0	0	0	0	0	0	0	0	0	0	0	0	0	0	0	0
4948.83	0	0	0	0	0	0	0	0	0	0	0	0	0	0	0	0	0	0	0	0	1599	0	715	774.5	0	0	0	0	0	0	0	0	0	0	0	0	0	777	0	0	0	0	0	0	0	0	0	0	2308
4951.78	0	0	0	0	0	0	0	0	5806	0	6174	3139	7767	4122	3716	4908	1132	2494	0	0	0	0	0	774.5	0	0	0	0	0	0	0	0	0	0	0	0	957	777	0	0	0	838	1236	0	0	0	0	0	2308
4955.79	0	0	0	0	0	0	806	0	0	0	0	0	0	0	0	0	0	0	812	0	826	0	0	0	0	0	0	0	0	0	0	0	0	0	0	0	957	0	0	0	0	0	0	0	782	0	0	0	0
4958.36	1019	1154	806	0	851	1328	806	0	0	0	0	0	0	0	0	0	0	0	812	0	0	0	0	0	0	0	0	0	0	0	0	0	0	0	0	0	0	0	0	0	0	0	0	0	782	0	0	0	0
4961.37	1019	0	0	0	851	0	0	0	0	0	0	0	0	0	0	0	0	0	0	0	0	0	0	0	0	0	0	0	0	0	0	0	0	0	0	0	0	0	0	0	0	0	0	0	0	0	0	0	0
4963.88	0	0	0	0	0	0	0	0	0	0	0	0	0	0	0	0	0	0	0	0	0	0	0	0	0	0	0	0	0	0	0	0	0	0	0	0	0	0	0	0	0	0	0	0	0	0	0	0	0
4966.53	0	0	0	0	0	0	0	0	545	0	0	0	5099	0	637	0	1127	0	0	0	0	0	0	0	0	0	0	0	0	0	0	0	0	0	0	0	0	0	0	0	0	0	0	0	0	0	0	0	1449
4969.56	0	0	0	0	0	0	0	0	545	0	1191	0	5099	837	637	0	1127	0	0	0	0	0	0	0	0	0	0	0	0	0	0	0	0	0	0	0	0	0	0	0	0	0	0	0	0	0	0	0	0
4972.35	0	0	0	0	0	0	0	0	633	0	0	0	0	837	0	0	0	0	0	0	1168	0	0	0	0	0	0	0	0	0	0	0	0	0	0	0	0	0	0	0	0	0	0	0	0	0	0	0	0
4975.23	0	0	0	0	0	0	0	0	0	0	0	0	725	0	0	0	0	0	0	0	1168	0	0	0	0	0	0	0	0	0	0	0	0	0	0	0	0	0	0	0	0	0	0	0	0	0	0	0	0
4977.77	0	0	0	0	880	0	0	0	0	844	0	0	725	0	0	0	0	0	0	0	0	0	0	0	0	0	0	0	0	0	0	0	0	0	0	841	0	0	0	0	0	0	0	0	0	0	0	0	0
4980.44	0	1173	828	0	880	0	0	0	0	844	0	0	0	0	0	0	0	0	0	0	0	0	0	0	0	0	0	0	0	0	0	0	0	0	0	841	0	0	0	0	0	0	0	0	0	0	0	0	0
4983.11	0	1173	0	0	0	0	0	0	0	0	0	0	0	0	0	0	0	0	0	0	0	0	0	0	0	0	0	0	0	0	0	0	0	0	0	0	0	0	0	0	0	0	0	0	0	0	0	0	0
4987.03	0	0	0	0	0	0	0	0	0	0	0	0	0	0	0	0	0	0	0	0	0	0	0	0	0	0	0	0	0	0	0	0	0	0	0	0	0	800	0	0	0	924	1072	793	0	0	996	1335	0
4989.98	0	0	0	0	0	0	0	0	0	0	0	0	0	0	0	0	0	0	0	0	0	0	0	0	0	0	0	0	0	0	0	0	0	0	0	0	0	800	805	0	0	924	1072	793	0	0	996	1335	0
4992.48	0	0	0	0	0	0	0	0	0	0	0	0	948	0	0	0	949	0	0	0	0	0	0	0	0	0	0	0	975	901	0	0	0	0	1209	0	0	0	805	0	0	0	0	0	644	928	828	983	0
4995.16	0	0	0	0	0	0	0	0	0	0	809	0	948	0	0	0	949	0	0	0	0	0	0	0	0	0	0	0	975	901	0	839	0	0	1209	1513	0	0	0	0	0	0	0	0	644	928	828	983	0
4997.68	0	0	0	0	0	0	0	0	0	643	809	730	0	0	0	0	0	743	0	0	0	0	0	0	0	0	0	0	0	0	0	839	0	0	0	0	0	0	0	0	0	0	0	0	0	0	0	0	0
5000.55	0	0	0	0	0	0	0	0	0	643	0	0	0	0	0	0	0	0	0	0	0	0	0	0	0	0	0	0	711	0	0	0	1433	0	712	0	1049	943	0	0	972	1504	2038	1450	0	0	0	0	0
5003.38	0	0	0	0	0	0	0	0	0	0	0	0	0	0	0	0	0	0	2291	667	1733	1867	1727	0	1919	3250	1776	1407	711	0	0	0	1433	0	712	0	1049	943	1304	0	972	1504	2038	1450	0	0	0	0	0
5006.03	0	0	0	0	0	0	0	0	0	0	0	0	0	0	0	0	0	0	2291	750	1733	1867	1727	351.5	1919	3250	1776	1407	0	0	0	0	0	0	0	0	0	0	0	0	0	935	1184	929	0	0	0	0	0
5008.56	0	0	0	0	0	0	0	0	0	0	0	0	0	0	0	0	0	0	0	0	0	0	0	351.5	0	0	0	0	908	687	0	0	0	0	1307	765	0	0	0	0	0	935	1184	929	858	0	0	0	0
5011.71	0	0	0	0	0	0	0	0	0	0	1047	844	1536	1000	681	618	704	2374	0	0	0	0	0	0	0	0	0	0	908	687	0	0	0	0	1307	765	0	0	0	0	0	0	0	0	858	0	674	816	0
5015.7	0	0	0	0	0	0	0	0	0	1449	0	0	0	0	0	0	0	0	0	0	0	0	0	0	0	0	0	0	0	0	0	0	0	0	1185	883	0	0	0	0	0	0	0	0	0	0	674	0	0
5018.3	0	0	0	0	0	0	0	0	0	0	0	0	0	0	0	0	0	0	0	0	0	0	0	0	0	840	0	0	1429	0	783	909	2570	0	1185	883	0	0	0	0	0	0	0	0	0	0	0	0	0
5022.02	0	0	0	0	0	0	0	0	0	0	0	0	0	0	0	0	0	0	0	1024	0	0	0	0	0	840	0	841	0	0	783	0	0	0	0	0	0	0	0	0	0	0	0	0	0	0	0	0	0
5024.6	0	0	0	0	0	0	0	0	0	0	0	0	0	0	0	0	0	0	0	1024	0	0	0	0	0	0	0	841	0	0	0	0	1241	0	0	0	0	0	0	0	0	0	0	0	0	0	0	0	0
5027.55	0	0	0	0	0	0	661	0	1439	979	3634	0	3333	3513	2696	2015	2756	6070	0	0	0	0	0	0	0	0	0	0	0	0	0	0	1241	0	0	0	0	0	0	0	0	0	0	0	0	0	1533	1815	0
5030.07	0	0	0	0	0	0	661	0	1439	979	3634	2698	3333	3513	2696	2015	2756	6070	0	0	0	0	0	0	0	0	0	0	0	0	0	0	0	0	0	0	0	0	0	0	0	0	0	0	0	0	1533	1815	0
5034.21	0	0	0	0	0	0	0	0	0	0	0	0	0	0	0	0	0	0	0	0	0	0	0	0	872	0	0	0	0	0	0	0	1361	0	0	0	0	0	0	0	0	0	0	0	0	0	0	0	0
5043.84	0	0	0	0	0	0	0	0	0	0	0	0	0	0	0	0	0	0	0	0	0	0	0	0	0	0	0	0	1100	950	1004	667	3597	0	1329	1043	0	0	0	0	0	0	0	0	0	0	0	0	0
5047.16	0	0	0	0	0	0	0	0	0	0	0	0	0	0	0	0	0	0	0	0	0	0	0	0	0	0	0	0	1100	1168	1004	1100	0	0	1329	0	0	0	0	0	0	0	0	0	0	0	0	0	0
5050.45	0	0	0	0	0	0	0	0	0	0	0	0	0	0	0	0	0	0	0	0	1064	643	0	0	2167	0	0	0	0	1168	0	1100	0	0	0	0	0	0	0	0	0	0	0	0	0	0	0	0	0
5062.06	0	0	0	0	0	0	0	0	563	0	0	0	1178	0	0	0	1049	883	0	0	0	0	0	0	0	0	0	0	0	0	0	0	0	0	0	0	0	0	0	0	0	0	0	0	0	0	813	918	0
5064.65	0	0	0	0	0	0	0	0	0	0	0	0	0	0	0	0	0	883	0	0	0	0	0	0	0	0	0	0	0	0	0	0	0	0	0	0	0	0	0	0	0	0	0	0	0	0	813	918	0
5070.82	0	0	0	0	0	0	0	0	0	0	650	0	0	0	0	0	0	0	0	0	0	0	0	0	0	0	0	0	0	0	0	0	0	0	0	0	0	0	0	0	0	0	0	0	0	0	0	0	0
5073.43	0	0	0	0	0	0	0	0	652	0	650	0	0	0	0	462	0	0	0	0	0	0	0	0	0	0	0	0	0	1423	0	0	0	704	0	0	0	0	0	712	0	0	0	0	0	0	0	0	0
5076.16	0	0	0	0	0	0	0	0	652	0	0	0	0	0	0	462	0	0	0	0	0	0	0	0	0	0	0	0	0	1423	0	0	0	704	0	573	0	0	0	712	0	0	0	0	0	0	0	0	0
5079.14	0	0	0	0	0	0	0	0	0	0	0	0	0	0	0	0	0	0	0	0	0	0	0	0	0	0	0	0	0	0	675	0	0	0	0	0	0	0	0	0	0	0	0	0	0	0	0	0	0
5082.09	0	0	0	0	0	0	0	0	0	0	0	0	0	0	0	0	0	799	0	0	0	0	0	0	0	0	0	0	0	0	0	0	0	0	0	0	0	0	0	0	0	0	0	0	0	0	0	0	0
5087.76	0	0	0	0	0	0	0	0	0	0	0	0	0	0	0	0	0	0	0	0	0	0	0	0	0	0	871	0	0	769	0	0	0	0	0	0	1467	0	0	0	0	0	0	728	0	0	0	0	0
5090.67	0	0	0	0	0	0	0	0	0	639	0	0	0	0	0	0	0	0	815	0	0	0	0	350	0	0	871	0	0	769	0	0	0	0	0	0	1467	1039	1240	0	624	0	0	728	0	1506	0	0	0
5093.51	0	0	0	0	0	0	0	0	0	639	0	0	0	0	0	0	0	0	0	0	0	0	0	350	0	0	0	0	0	0	0	0	0	0	0	0	0	1039	1240	0	0	0	0	0	0	1506	0	0	0
5096.88	0	0	0	0	0	0	0	0	0	0	0	0	0	0	0	0	0	0	839	0	0	0	941	0	1272	780	1048	806	0	0	0	0	0	0	0	0	0	0	0	0	0	0	0	0	0	0	0	0	770
5099.67	0	0	0	0	0	0	0	0	0	0	0	0	0	0	0	0	0	0	839	0	0	0	941	1827	0	780	1048	806	0	0	0	0	767	0	0	0	770	1728	896	1804	1418	0	0	0	0	0	0	0	770
5102.32	0	0	0	0	0	0	0	0	0	0	0	0	0	0	0	0	0	0	0	0	0	0	0	1827	0	0	0	0	0	0	0	0	767	0	0	0	770	1728	896	1804	1418	0	0	0	0	0	0	0	0
5105.54	0	0	0	0	0	0	0	0	0	1005	0	0	0	0	0	0	0	0	0	0	0	0	0	0	0	0	828	0	0	0	0	0	0	0	0	0	0	0	0	0	0	0	0	0	0	0	0	0	0
5108.18	0	714	598	0	789	916	0	0	0	1005	0	0	0	0	0	0	0	0	0	0	0	0	0	0	0	0	0	0	0	0	0	0	0	0	0	0	0	0	1680	0	0	0	0	0	0	0	0	0	0
5112.01	774	714	0	0	789	0	0	0	0	0	0	0	0	0	0	0	0	0	0	0	0	0	0	0	0	0	0	0	708	0	0	0	0	0	0	677	0	0	0	0	0	0	1003	0	1256	0	0	0	0
5114.57	0	0	0	0	0	0	0	0	0	0	0	0	0	0	0	0	0	0	0	2186	1130	0	1091	7707	1298	1468	0	7015	708	1176	0	2478	5309	1094	1587	677	4527	7846	4696	9548	5949	3304	1003	3009	1256	621	0	0	4670
5118.59	0	0	770	520	0	0	0	0	0	0	0	559	0	0	0	0	0	0	0	0	0	0	0	0	0	0	0	0	0	0	0	0	0	0	0	0	0	0	0	0	0	0	0	0	0	0	0	0	0
5121.16	0	1035	770	520	1000	0	0	0	0	0	0	559	0	0	0	0	0	0	0	0	0	0	0	0	0	0	0	0	0	0	0	0	0	0	0	0	0	0	0	0	0	0	0	0	0	0	0	0	0
5127.08	0	0	0	579	0	0	821	580	0	0	0	0	0	0	0	0	0	0	0	0	0	0	0	0	0	0	0	0	0	0	0	0	0	0	0	0	0	0	0	0	0	0	0	0	0	0	1136	1331	0
5129.73	0	0	0	579	0	0	821	580	0	0	0	0	0	0	0	0	832	0	0	0	0	0	0	1838	0	0	0	0	957	0	930	1299	1379	0	940	876	1107	2312	1487	2130	1716	766	845	839	3272	1149	0	1331	836
5132.49	0	0	0	0	0	0	0	0	0	0	0	0	0	0	0	0	832	0	0	0	0	0	0	1838	0	0	0	0	957	2269	930	1299	1379	1222	940	876	1107	2312	1487	2130	1716	766	845	839	3272	1149	0	0	0
5135.08	0	2135	1347	852	1494	720	1345	548	0	0	0	0	0	0	0	0	0	0	0	0	0	0	0	0	0	0	0	0	0	2269	0	0	0	1222	0	1087	0	0	0	0	0	0	0	0	0	0	0	0	0
5138.21	0	2135	1347	852	1494	720	1345	548	0	0	0	0	0	0	0	0	0	0	0	0	0	0	0	0	0	0	0	0	970	0	0	1000	0	0	1482	1087	0	0	0	0	0	0	0	0	0	0	0	0	0
5141.53	0	0	0	0	0	0	0	0	0	0	0	0	0	0	0	0	0	0	0	1343	0	0	815	388	0	0	0	2133	0	0	0	0	0	0	0	0	0	859	0	1255	0	0	0	0	0	0	0	0	722
5144.16	0	0	0	581	0	0	761	0	0	0	0	0	0	0	0	0	686	0	0	1343	859	0	815	388	958	958	613	2133	0	0	0	0	0	0	0	0	0	859	0	1255	0	0	0	0	1985	0	0	0	722
5146.73	0	0	0	581	0	0	761	0	0	0	0	0	0	0	0	0	686	0	0	0	859	0	0	0	958	958	613	0	0	0	0	0	0	0	0	0	0	0	0	0	0	0	0	0	1985	0	0	0	0
5150.2	0	0	0	0	0	0	0	0	0	0	0	0	2526	0	0	0	0	0	0	0	0	0	0	0	0	0	0	0	0	0	0	0	0	0	0	1050	0	0	0	0	0	0	0	0	0	0	0	0	0
5153.2	0	0	0	0	0	0	0	0	0	0	0	0	0	0	0	0	0	2987	0	0	0	0	0	0	0	0	0	0	964	963	0	0	0	0	0	1050	0	0	0	0	0	0	0	0	0	0	0	0	0
5156.03	0	0	0	0	0	0	0	0	0	0	0	0	0	0	0	0	0	2987	0	0	0	0	0	1810	0	0	0	0	964	0	0	0	917	0	680	584	710	1660	845	1963	1494	0	0	0	0	0	0	0	0
5158.62	0	0	0	0	0	0	0	0	0	0	0	0	0	0	0	0	0	0	0	0	0	0	788	1810	0	0	0	0	0	0	0	706	917	0	680	584	710	1660	845	1963	1494	0	0	0	950	0	740	693	0
5161.56	0	0	0	0	0	0	0	0	0	0	0	0	0	0	0	0	0	0	0	0	0	0	788	0	0	0	0	0	0	0	0	0	0	0	0	0	0	0	0	0	0	0	0	0	950	0	740	693	0
5164.16	0	0	0	0	0	0	0	0	0	0	0	0	669	0	0	0	0	0	865	0	0	0	0	0	683	902	872	0	0	0	0	0	0	0	0	0	0	0	0	0	0	0	0	0	0	0	0	0	0
5169.11	0	0	0	0	0	0	0	0	0	0	0	0	0	0	0	0	0	0	865	0	0	0	0	0	0	0	0	0	0	0	0	0	0	0	0	0	0	0	0	0	0	0	0	0	0	0	0	0	0
5172.27	0	0	0	0	0	0	0	0	0	0	0	0	620	0	0	0	0	0	0	0	0	0	0	0	0	0	0	0	0	0	0	0	0	0	0	0	1248	0	0	728	0	848	862	1198	0	0	0	0	0
5175.44	0	0	0	0	0	0	0	0	0	0	0	0	620	0	0	0	1421	0	0	0	0	0	0	0	0	0	0	0	0	0	0	0	0	0	0	0	1248	0	0	0	0	848	862	1198	0	0	1053	1159	0
5178.05	0	0	0	0	0	0	0	0	0	0	0	0	0	0	0	0	0	0	0	0	0	0	0	0	0	0	0	0	4438	5183	2755	1648	2012	5815	2125	2893	0	0	0	0	0	0	0	0	0	0	1053	1159	0
5184.21	0	0	0	0	0	0	0	0	0	0	0	0	0	0	0	0	0	0	1137	0	0	870	0	0	677	859	0	740	0	0	0	1155	0	0	816	0	641	0	0	718	0	0	0	0	0	716	0	0	0
5186.98	0	0	0	0	0	0	0	0	0	0	0	0	0	0	0	0	0	0	1137	0	0	870	0	0	677	859	0	740	0	0	0	1155	0	0	816	0	641	0	0	718	0	0	0	0	0	716	0	0	0
5199.97	0	0	0	673	0	593	0	0	0	0	0	0	0	0	0	0	0	0	0	0	1865	1179	0	605.5	0	0	0	0	0	0	0	0	0	0	0	0	0	0	0	0	0	0	0	0	0	0	0	0	0
5202.64	0	1260	1029	673	1226	593	0	0	0	0	0	0	0	0	0	0	0	0	782	0	1865	1179	0	0	0	845	0	0	0	0	0	0	0	0	0	0	0	0	0	0	0	0	0	0	0	0	0	0	0
5205.67	0	1260	1029	0	1226	0	0	0	0	0	0	0	0	0	0	0	0	0	782	0	0	0	0	0	0	845	0	0	0	0	0	0	691	0	0	0	0	0	0	0	0	789	1198	0	0	0	0	0	0
5211.77	0	0	0	0	0	0	0	0	0	0	0	0	0	0	0	0	0	0	0	0	0	0	0	0	0	0	0	0	0	0	0	0	0	0	0	0	0	0	0	0	0	0	0	0	0	0	0	0	960
5214.49	0	0	510	0	0	0	0	0	0	0	0	0	0	0	0	0	0	0	0	0	0	0	0	1818	0	0	0	0	0	0	0	0	0	0	0	0	1291	2202	1919	1229	947	1613	1378	1031	0	0	0	0	0
5218.93	0	0	510	0	0	0	0	0	0	0	0	0	0	0	0	0	0	0	0	0	0	0	0	0	0	0	0	0	0	0	0	0	0	0	0	0	1291	0	1919	0	0	0	0	0	0	612	0	0	0
5221.88	0	0	0	0	0	0	0	0	0	0	0	0	0	0	0	0	0	0	0	0	0	0	0	0	0	0	0	0	0	0	0	0	0	0	0	0	0	0	0	0	0	0	0	0	0	612	0	0	0
5228.27	0	0	0	0	0	0	0	0	0	0	0	0	0	0	0	0	0	0	0	0	0	0	0	0	0	0	0	0	0	0	0	0	0	0	0	0	1197	0	0	0	0	0	0	0	0	0	0	0	3446
5231.09	0	0	0	0	0	0	0	540	0	0	0	0	0	0	588	0	0	0	0	0	0	0	0	0	0	0	0	0	0	0	0	0	0	0	0	0	0	0	0	0	0	0	0	0	0	0	0	0	0
5233.71	0	0	0	0	0	0	0	540	0	0	997	0	998	1158	588	431	2535	2093	0	0	0	0	0	2838.5	0	0	0	0	0	0	0	0	0	0	0	0	5358	5756	4421	2444	2710	2157	2008	1817	1427	0	987	1215	0
5236.8	0	0	0	0	0	0	0	0	0	0	997	0	998	1158	0	431	0	2093	0	0	0	0	0	2838.5	0	0	0	0	0	0	0	0	0	0	0	0	5358	5756	4421	2444	2710	2157	2008	1817	1427	0	987	1215	0
5241.77	0	0	0	0	0	0	0	0	0	0	0	0	0	0	0	0	0	0	0	0	0	0	0	0	0	0	0	0	0	0	0	0	0	0	0	0	0	0	0	0	0	0	0	0	0	0	0	0	0
5244.8	0	0	0	0	0	0	0	0	0	0	0	0	0	0	0	0	0	0	811	0	0	0	0	0	0	0	637	0	0	0	823	0	0	0	0	0	0	0	0	0	0	0	0	0	0	0	0	0	0
5248.35	6023	1283	467	9680	960	6269	6721	10166	0	0	0	0	0	0	0	0	0	0	811	0	0	0	0	503.5	0	0	0	0	0	0	0	0	0	0	0	0	0	0	0	914	0	1629	0	1589	0	0	0	0	0
5251.26	6023	1283	467	0	960	6269	0	0	0	0	0	0	0	0	0	0	0	0	0	0	0	0	0	503.5	0	0	0	0	0	0	0	0	0	0	0	0	1381	1994	1500	914	1392	1629	890	1589	0	0	0	0	0
5254.89	0	1055	915	0	1221	0	0	0	0	0	0	0	0	0	0	0	0	0	0	0	0	0	0	0	0	0	0	0	0	0	0	0	0	0	0	0	0	0	0	0	0	0	890	0	608	0	0	0	0
5257.84	0	1055	915	0	1221	0	0	0	0	0	0	0	0	0	0	0	0	0	3128	1038	974	2312	1735	0	2120	1844	3285	1025	0	0	0	0	0	0	0	0	0	0	0	0	0	0	0	0	608	0	0	0	0
5260.82	599	0	0	583	0	0	0	786	0	0	0	0	0	0	0	0	0	0	3128	1038	974	2312	1735	0	2120	1844	3285	1025	0	0	0	0	0	0	0	0	0	0	0	0	0	0	0	0	0	0	0	0	0
5274.46	0	0	0	601	0	0	0	0	0	0	0	0	0	0	0	0	0	0	0	0	0	0	0	630.5	0	0	0	926	0	0	0	0	0	0	0	0	0	0	0	0	0	0	0	0	0	0	0	0	0
5277.14	0	0	0	601	0	0	0	0	0	0	0	0	1049	0	0	514	0	0	0	0	0	0	0	1256.5	0	0	0	926	0	0	0	0	1057	0	0	0	0	956	672	949	0	0	0	0	0	0	0	0	0
5282.2	0	0	0	0	0	0	0	0	0	0	0	0	1049	0	0	0	0	0	0	0	0	0	0	0	0	0	0	0	0	0	0	0	0	0	0	0	0	0	0	0	0	0	0	0	0	0	0	0	0
5285.99	0	0	0	0	0	0	0	0	0	0	0	0	0	0	0	0	0	0	0	0	0	0	0	0	0	0	0	0	0	0	0	1377	0	0	1000	607	0	0	0	0	0	0	0	0	0	0	0	0	0
5288.95	0	0	0	0	0	0	0	0	0	0	0	0	0	0	0	0	0	0	0	0	0	0	0	0	0	0	0	0	0	0	0	1377	0	0	1000	0	0	0	0	0	0	0	0	0	0	0	0	0	1134
5292.47	0	0	0	0	0	0	0	0	0	0	0	0	0	0	0	3285	0	0	0	0	0	0	0	0	0	0	0	0	0	0	0	0	0	0	0	0	0	0	0	0	0	0	0	0	0	0	0	0	0
5295.13	0	0	0	0	0	0	0	0	1528	0	2283	1486	5913	1852	1804	3285	0	0	0	0	0	0	0	0	0	0	0	0	0	0	0	0	0	0	0	0	0	0	0	0	0	0	0	0	0	0	0	0	0
5298.52	0	0	0	0	0	0	0	0	0	0	0	0	0	0	0	0	0	0	0	0	0	0	0	0	0	0	0	0	0	0	0	0	0	0	0	0	0	0	0	0	0	0	0	0	0	0	0	0	0
5301.94	0	0	0	0	0	0	0	0	0	0	0	0	0	0	0	0	0	0	0	0	0	0	0	0	0	0	0	0	0	0	0	0	835	0	845	0	0	0	0	0	0	0	0	0	0	0	665	0	0
5304.67	520	0	0	0	0	548	0	0	0	0	0	0	0	0	0	0	0	0	0	0	0	0	0	0	0	0	0	0	0	0	0	0	835	0	845	0	0	0	0	0	0	0	0	0	860	1064	665	743	4362
5307.87	520	0	0	0	0	548	0	0	0	0	0	0	0	0	0	0	0	0	0	0	0	0	0	0	0	0	0	0	0	0	0	0	0	0	0	0	0	0	0	0	0	0	0	0	860	1064	0	0	0
5313.69	3515	0	0	6984	0	3375	4340	5536	0	0	0	0	0	0	0	0	0	0	0	0	0	0	0	0	0	0	0	0	0	0	0	0	0	0	0	0	0	0	0	0	0	0	0	0	0	0	0	0	0
5317.37	3515	0	0	6984	0	3375	4340	5536	0	0	0	0	0	0	0	0	0	0	0	0	0	0	0	644.5	0	0	0	0	0	0	622	0	0	651	0	0	1061	0	0	0	0	0	0	0	0	0	0	0	0
5320.08	0	0	0	0	0	0	0	0	0	0	0	0	0	0	0	0	0	0	0	0	0	0	0	1293	0	0	0	829	0	854	622	0	684	651	0	0	1061	1110	745	1074	892	0	0	0	0	1592	3983	4698	1338
5329.64	888	0	0	910	0	0	0	839	0	0	0	0	0	0	0	0	0	0	0	0	0	0	0	0	0	0	0	0	0	0	0	0	0	0	0	0	0	0	0	0	0	0	0	0	0	0	0	0	0
5335.24	0	0	0	0	0	0	0	0	0	0	0	0	0	0	0	0	0	0	0	0	0	0	0	0	0	0	0	0	0	0	0	0	0	0	0	0	0	0	0	0	0	0	0	0	0	0	0	0	1380
5337.93	0	0	0	0	0	0	0	0	0	0	0	0	0	0	0	0	0	0	0	0	0	0	0	0	0	0	0	0	0	0	0	0	0	0	0	0	0	0	0	0	0	0	0	0	0	0	0	0	0
5346.36	0	0	0	0	0	0	0	0	0	0	0	0	0	0	0	0	0	0	0	0	0	0	0	0	0	0	0	0	0	0	0	0	0	0	0	0	0	0	0	0	0	0	0	0	0	0	0	0	0
5349.24	0	0	0	0	0	0	0	555	0	0	0	0	0	0	0	0	0	0	0	0	0	0	0	0	0	0	0	0	0	0	0	0	0	0	0	0	0	0	0	0	0	0	0	0	0	0	0	0	0
5366.02	0	0	0	0	0	0	0	0	0	0	0	0	0	0	0	0	0	0	0	0	0	0	0	0	0	0	0	0	0	0	0	0	0	0	0	0	0	0	0	0	0	0	0	0	0	0	0	0	0
5369.05	0	0	0	0	0	0	0	0	0	0	0	0	0	0	0	0	0	0	0	0	0	0	0	0	0	0	0	0	0	0	0	0	0	0	0	0	0	0	0	0	0	0	0	0	0	0	0	0	0
5371.88	0	0	0	0	0	0	0	0	0	0	0	0	0	0	0	0	0	0	0	0	0	0	0	0	0	0	0	0	0	0	0	0	0	0	0	0	0	0	0	0	0	0	0	0	0	0	0	0	1056
5374.62	0	0	0	0	0	0	0	0	0	0	0	0	0	0	0	0	0	0	0	0	0	0	0	0	0	0	0	0	0	0	0	0	0	0	0	0	0	0	0	0	0	0	0	0	0	0	0	0	1056
5377.98	0	0	0	0	0	0	0	0	0	0	0	0	0	0	0	0	824	0	0	0	0	0	0	0	0	0	0	0	0	0	0	0	0	0	0	0	0	0	0	0	0	0	0	0	0	0	0	0	0
5380.92	0	0	0	0	0	0	0	0	0	1282	0	0	0	0	0	0	824	0	0	0	0	0	0	801.5	0	0	0	0	0	0	0	0	0	0	0	0	645	0	0	939	0	919	0	929	0	0	0	0	0
5383.7	0	0	0	0	0	0	0	0	0	1282	0	0	0	0	0	0	0	0	0	0	0	0	0	1495.5	0	0	0	0	0	0	0	0	0	0	0	537	645	1366	1654	939	719	919	740	929	0	0	0	0	0
5393.83	0	0	0	0	0	0	0	0	0	0	0	0	0	0	0	0	0	0	0	0	0	0	0	0	0	0	0	0	0	0	0	0	0	0	0	0	0	0	0	0	0	0	0	0	0	0	0	0	0
5398.61	0	0	0	0	0	0	0	0	0	699	0	0	0	0	0	0	0	0	0	0	0	0	0	0	0	0	0	0	0	0	796	0	0	0	0	0	0	0	0	0	0	0	0	0	0	0	0	645	0
5414.42	0	596	0	0	832	0	0	0	0	0	0	0	0	0	0	0	0	0	0	0	0	0	0	0	0	0	0	0	0	0	0	760	0	0	703	622	0	0	0	0	0	0	0	0	0	0	0	0	0
5417.17	0	596	0	0	832	0	0	0	0	0	0	0	0	0	0	0	0	0	0	0	0	0	0	0	0	0	0	0	0	0	0	760	0	0	0	0	0	0	0	0	0	0	0	0	0	0	0	0	0
5434.3	0	0	0	0	0	0	0	0	0	0	0	0	0	0	0	0	0	0	0	0	0	0	0	0	0	0	0	0	0	0	0	0	0	0	0	0	0	0	0	0	0	0	0	0	0	0	0	0	1197
5437.07	0	0	0	0	0	0	0	0	0	0	0	0	0	0	0	0	0	0	0	1930	683	0	864	327	0	0	722	952	0	0	730	0	0	0	0	0	0	1385	950	1148	2011	0	0	924	0	0	0	0	1197
5443.21	0	0	0	0	0	0	0	0	0	0	0	0	0	0	0	0	0	0	0	0	0	0	0	0	0	0	0	0	0	0	0	0	0	0	0	0	647	0	0	0	0	0	0	875	0	0	0	0	0
5447.28	0	0	0	0	0	0	0	0	0	0	0	0	0	0	0	0	0	0	0	0	0	0	0	0	0	0	0	0	0	0	0	9313	0	0	4404	1476	647	0	0	0	0	0	0	875	0	0	0	0	0
5450.02	0	0	0	0	0	0	0	0	0	0	0	0	0	0	0	0	0	0	0	0	0	0	0	0	0	0	0	0	0	0	0	9313	0	0	4404	0	0	0	0	0	0	0	0	0	0	0	0	0	0
5453.77	986	766	0	1342	839	1231	1235	1135	0	0	0	0	0	0	0	0	0	0	0	0	0	0	0	0	0	0	0	0	0	0	0	0	0	0	0	0	0	0	0	0	0	708	0	1469	604	0	0	0	0
5463.19	0	0	0	0	0	0	1164	774	0	0	0	643	0	934	0	0	0	0	0	0	0	0	0	0	0	0	0	0	0	0	0	1009	0	0	0	0	0	0	0	0	0	0	0	0	0	0	0	0	0
5465.96	0	0	0	0	0	0	1164	0	0	0	0	0	0	0	0	0	0	0	0	0	0	0	0	0	0	590	0	0	0	0	0	1009	0	0	0	0	0	0	0	0	0	0	0	0	0	1317	0	0	0
5469.29	1188	1142	555	1178	1331	1475	1381	0	0	0	0	0	0	0	0	0	0	0	0	0	0	0	1324	0	0	590	0	0	0	691	0	1040	0	0	0	0	0	0	0	0	0	0	0	0	0	1317	0	0	0
5472.07	1188	1142	555	1178	1331	1475	1381	1147	0	0	0	0	0	0	0	0	0	0	0	0	0	0	0	0	0	0	0	0	0	691	0	0	0	0	0	0	0	0	0	0	0	0	0	0	0	0	0	0	0
5478.27	0	0	0	0	0	0	714	0	0	0	1619	1613	1511	2727	1617	1141	0	0	0	0	0	0	0	0	0	0	0	0	0	0	0	0	0	0	0	0	0	0	0	0	0	0	0	0	0	0	0	0	0
5485.22	0	0	0	0	0	0	0	0	0	0	0	0	0	0	0	0	0	0	0	0	0	0	621	0	678	0	0	0	0	0	0	0	0	0	0	0	0	0	0	0	0	0	0	0	0	2747	0	0	0
5488	0	0	0	496	551	0	0	0	0	0	0	0	0	0	0	0	0	0	0	0	0	0	621	0	678	0	0	0	0	0	0	0	0	0	0	0	0	0	0	0	0	0	0	0	0	2747	0	0	0
5492.34	0	0	0	0	0	0	0	0	0	0	0	0	0	0	0	0	0	0	0	0	1557	1100	0	472	0	0	0	0	0	0	0	0	0	0	0	0	0	0	0	0	0	0	0	0	0	0	0	0	0
5495.62	0	0	0	0	0	0	0	0	0	0	718	928	1656	941	828	990	0	0	788	0	0	0	0	783	657	810	0	0	0	0	0	0	0	0	0	0	0	637	0	676	0	0	0	0	0	0	0	0	0
5498.63	0	0	0	0	0	0	0	0	0	0	718	0	1656	941	828	990	0	0	788	0	0	0	0	311	657	810	0	0	0	0	0	0	0	0	0	0	0	637	0	676	0	0	0	0	0	0	0	0	0
5501.75	0	0	0	0	0	0	0	0	0	0	0	0	0	0	493	0	0	0	0	0	895	718	1960	0	690	774	866	0	0	0	0	0	0	0	0	0	0	0	0	0	0	0	0	0	0	0	0	0	0
5504.57	0	0	0	0	0	0	0	0	0	0	0	0	0	0	493	0	0	0	0	0	0	718	1960	0	690	774	866	0	0	0	0	0	0	0	0	0	563	0	0	0	0	0	0	0	0	629	0	0	0
5519.45	0	0	0	0	0	0	0	0	0	0	0	0	0	0	0	0	0	0	0	0	0	0	0	0	0	0	0	0	0	0	0	0	0	0	0	0	0	0	0	0	0	0	0	0	0	0	0	0	0
5522.29	0	0	0	0	0	0	0	0	0	0	0	0	0	0	0	0	0	0	0	0	0	0	0	0	0	0	0	0	0	0	0	0	0	0	0	0	0	0	774	819	937	0	0	0	0	0	0	0	0
5525.21	0	0	0	479	0	0	0	640	0	0	0	0	0	0	0	0	0	0	1601	1445	3044	1575	6652	901	1928	2300	2846	625	0	0	676	0	0	0	0	0	0	1215	774	819	937	0	0	0	0	0	0	0	0
5528.11	0	0	0	479	0	0	939	640	0	0	0	0	0	0	0	0	0	0	1601	1445	3044	1575	6652	0	1928	2300	2846	625	0	0	676	626	752	528	0	0	0	0	0	0	0	0	0	0	0	0	0	0	0
5534.35	0	0	0	0	0	0	0	0	0	0	0	0	0	0	0	0	0	0	0	0	0	0	0	0	0	0	0	0	0	0	0	0	0	0	0	0	0	0	0	0	0	0	0	0	0	0	0	0	0
5537.32	0	0	0	0	0	0	0	0	0	0	0	0	0	0	0	0	0	0	0	0	0	0	0	0	0	0	0	0	0	0	0	0	0	0	0	0	0	0	0	0	0	0	0	0	0	0	0	0	0
5540.28	0	0	437	0	0	0	0	0	0	0	0	0	0	0	0	0	0	0	0	0	0	0	1272	0	0	0	0	0	0	0	0	780	0	0	568	567	0	0	0	0	0	0	0	0	0	0	0	0	0
5543.14	1530	759	437	3349	726	2634	6373	3690	0	0	0	0	0	0	0	0	0	0	0	0	0	0	1272	0	0	0	0	0	0	0	0	780	0	0	568	567	0	0	0	0	0	0	0	0	0	0	0	0	0
5548.8	0	0	0	0	0	0	0	0	0	0	0	0	0	0	0	0	0	0	0	0	0	0	0	0	0	0	0	0	0	0	0	1089	0	0	0	0	0	0	0	0	0	0	0	0	900	0	980	1105	0
5553.05	0	0	0	0	0	0	0	0	0	0	0	0	0	0	0	0	0	0	0	0	0	0	958	0	0	0	0	0	0	0	0	0	0	0	0	0	0	0	0	0	0	0	0	0	949	0	0	0	0
5566.22	542	582	505	0	750	931	0	0	0	0	0	0	0	0	0	0	0	0	0	0	0	0	0	0	0	0	0	0	0	0	0	0	0	0	0	0	0	0	0	0	0	0	0	0	3393	1215	3031	3515	0
5569.26	542	582	505	0	750	931	1136	0	0	0	0	0	0	0	0	0	0	0	0	0	0	0	583	0	0	0	0	0	0	0	0	0	0	0	0	0	0	0	0	0	0	0	0	0	3393	1215	0	0	0
5572.5	0	0	0	0	0	0	1136	0	0	0	0	0	0	0	0	0	0	0	0	0	0	0	0	0	0	0	0	0	0	0	0	0	0	0	0	0	0	0	0	0	0	0	0	0	0	0	0	0	0
5576.14	0	0	0	0	0	0	0	0	0	0	0	0	0	0	0	0	0	0	0	0	0	0	0	0	0	0	0	0	2285	1332	599	721	1760	991	1108	748	0	0	0	0	0	0	0	0	0	0	0	0	0
5582.5	2303	2470	2108	1050	3347	3061	1201	755	0	0	0	0	0	0	0	0	0	0	0	0	0	0	0	0	0	0	0	0	0	0	0	0	0	0	0	0	0	0	0	0	0	766	747	0	2626	627	0	0	0
5585.4	2303	2470	2108	1050	3347	3061	1201	755	0	0	0	0	0	0	0	0	0	0	0	0	0	0	0	0	0	0	0	0	0	0	0	0	0	0	0	0	0	0	0	0	0	766	747	0	2626	627	0	0	0
5600.7	751	893	0	765	1353	742	753	511	0	0	0	0	0	0	0	0	0	0	0	0	0	0	0	0	0	0	0	0	0	0	0	0	0	0	0	0	0	0	0	0	0	0	0	0	781	0	0	0	0
5603.94	0	0	0	0	0	0	0	0	0	0	0	564	650	586	0	391	0	0	0	0	0	0	0	0	0	0	0	0	0	0	0	0	0	0	0	0	0	0	0	0	0	0	0	0	750	0	0	0	0
5606.81	0	0	0	0	0	0	0	0	0	0	655	564	650	586	0	391	0	0	0	0	0	0	0	0	0	0	0	0	0	0	0	919	0	0	810	0	0	0	0	0	0	0	0	0	750	0	0	0	0
5610.7	0	0	0	0	0	0	0	0	0	0	0	0	0	0	0	0	0	0	0	0	0	0	0	0	0	0	0	0	0	0	0	919	0	0	810	0	0	931	670	0	0	1402	0	1393	0	0	0	0	0
5621.36	0	0	0	0	0	0	0	0	754	0	2912	2756	3041	3124	2297	2139	0	0	0	0	0	0	0	0	0	0	0	0	0	0	0	0	0	0	0	0	0	0	0	0	0	0	0	0	0	0	0	0	0
5631.99	0	0	0	0	0	0	0	0	0	0	0	0	0	0	0	0	0	0	0	0	0	0	0	0	0	0	0	0	0	0	0	1587	0	599	1705	2191	0	0	0	0	0	0	0	0	0	0	0	0	1675
5637.97	0	0	0	0	0	0	0	0	0	0	0	0	0	0	0	0	0	0	659	0	0	598	0	0	622	0	0	596	0	0	0	0	0	0	0	0	0	0	0	0	0	0	0	0	0	0	0	0	0
5643.27	0	0	0	0	0	0	0	0	0	0	0	0	0	0	0	0	0	0	659	0	0	0	0	0	0	0	0	0	0	0	0	0	978	0	0	0	0	0	0	0	0	0	0	0	0	0	0	0	0
5649.54	0	0	484	0	0	0	0	0	0	0	0	0	0	0	0	0	0	0	0	0	0	0	0	0	0	0	0	0	0	0	0	0	0	0	0	0	0	0	0	0	0	0	0	0	0	0	0	0	0
5652.63	0	0	484	0	0	0	0	0	0	0	0	0	0	0	0	0	0	0	0	980	0	0	0	0	0	0	0	2025	0	0	0	0	0	0	0	0	0	0	0	0	0	0	0	0	0	0	0	0	0
5655.64	0	0	0	0	0	0	0	0	0	0	0	0	0	0	0	0	0	0	1977	980	0	1551	1128	0	2446	1506	1496	2025	0	0	0	0	0	0	0	0	0	0	0	0	0	0	0	0	0	0	0	0	0
5658.47	0	0	0	0	0	0	0	0	0	0	0	0	0	0	0	0	0	0	1977	0	0	1551	1128	0	2446	0	1496	0	0	0	0	0	0	0	0	0	0	0	0	0	0	0	0	0	0	0	0	0	0
5662.93	0	0	0	0	0	0	0	0	1116	0	0	419	672	0	0	393	0	0	0	0	0	0	0	0	0	0	0	0	0	0	0	0	0	0	0	0	0	0	0	0	0	0	0	0	0	0	0	0	544
5665.91	0	0	0	0	0	0	0	0	1116	0	0	419	672	0	0	393	0	0	0	0	0	0	0	0	0	0	0	0	0	0	0	0	0	0	0	0	0	0	0	0	0	0	0	0	0	0	1268	1578	0
5673.99	0	0	0	0	0	0	0	0	0	0	0	0	0	0	0	0	0	0	0	0	0	0	0	0	0	0	0	0	0	0	0	0	0	0	0	0	0	0	0	0	0	0	0	0	0	0	0	0	0
5677.13	0	0	0	0	0	0	0	0	0	0	0	0	0	0	0	0	0	0	0	0	0	0	0	0	0	0	0	0	0	0	0	0	0	0	0	0	0	0	0	0	0	0	0	0	0	0	0	0	0
5682.5	0	0	0	0	0	0	0	0	0	0	0	0	0	0	0	0	0	0	0	0	0	0	0	1227	0	0	0	0	0	0	0	0	0	0	0	0	0	1099	595	1296	1110	0	0	0	0	0	0	0	0
5685.49	0	0	0	0	0	0	0	0	0	0	0	0	0	0	0	0	0	0	0	0	0	0	0	1227	0	0	0	0	0	0	0	0	0	0	0	0	0	1099	595	1296	1110	0	0	0	0	0	0	0	0
5696.46	555	593	0	0	558	526	0	0	0	0	0	0	0	0	0	0	0	0	664	581	0	0	0	0	0	0	594	0	0	0	0	0	0	0	0	0	0	0	0	0	0	0	0	0	502	0	0	0	0
5700.6	0	593	0	0	558	0	0	0	0	0	0	0	728	0	0	0	0	0	664	0	0	0	0	287	0	0	0	0	0	0	0	0	0	0	0	0	0	0	0	618	0	0	0	0	0	0	0	0	0
5704.5	0	0	0	0	0	0	0	0	0	0	0	0	0	0	0	0	0	0	0	0	0	0	0	287	0	0	0	0	0	0	0	0	0	0	0	0	1120	0	0	0	0	0	0	0	0	0	0	0	0
5708.36	0	0	0	645	0	0	0	558	0	0	0	0	0	0	0	0	0	0	0	0	2062	2429	0	678	0	0	0	0	0	0	0	0	0	0	0	0	1120	0	0	0	0	0	0	0	0	0	0	0	0
5712.23	0	0	0	645	0	0	0	558	0	0	0	0	0	0	0	0	0	0	0	0	0	0	0	0	0	0	0	0	0	0	0	0	0	0	0	0	0	0	0	0	0	0	0	0	0	0	0	0	0
5718.45	0	0	0	0	0	0	0	0	0	0	0	0	0	0	0	0	0	0	1481	0	0	1040	0	767	0	667	1126	0	0	0	808	0	0	0	0	0	0	781	607	725	0	0	673	0	0	0	0	0	0
5722.7	473	0	0	0	0	542	0	0	0	0	0	0	0	0	0	0	648	0	0	0	0	0	0	0	0	0	0	0	0	0	808	0	0	0	0	0	0	781	607	0	0	0	673	0	0	0	0	0	0
5734.65	0	0	0	0	0	0	0	0	0	0	0	0	0	0	0	0	0	0	5173	935	974	3799	1933	0	2557	2901	4567	753	0	0	0	0	0	0	0	0	0	0	0	0	0	0	0	0	0	0	0	0	0
5737.79	1901	1006	0	920	1121	2052	1454	868	0	0	0	0	0	0	0	0	0	0	5173	0	974	3799	0	0	2557	2901	0	0	0	0	0	0	0	0	0	0	0	0	0	0	0	0	0	0	908	0	0	0	0
5742.56	0	0	0	0	0	0	0	0	0	0	0	0	0	0	0	0	0	0	0	0	0	0	0	0	0	0	0	0	0	0	0	0	0	0	0	0	0	0	0	0	0	0	0	0	0	0	0	0	0
5745.84	0	535	409	0	733	0	0	0	0	0	0	0	0	0	0	0	0	0	0	0	0	0	0	748	0	0	0	534	0	0	0	0	0	0	0	0	0	778	0	0	0	0	0	0	620	0	0	0	1854
5748.86	0	535	409	0	733	0	0	0	0	0	0	0	0	0	0	0	0	0	1047	0	0	0	0	748	748	775	920	534	0	0	0	0	0	0	0	0	0	778	0	0	0	0	0	729	0	0	0	0	1854
5752.28	1365	722	0	877	772	1304	1477	712	0	0	0	0	0	0	0	0	0	0	1047	0	0	0	739	0	748	775	920	0	0	0	0	0	0	0	0	0	0	0	0	0	0	0	0	729	638	0	0	0	0
5756.2	1365	722	0	877	772	1304	1477	712	0	0	0	0	0	0	0	0	0	0	0	0	0	0	0	0	0	0	0	0	716	0	0	530	0	0	815	621	0	0	0	0	0	0	0	0	638	0	0	0	0
5760.11	0	0	0	0	0	0	0	0	0	0	0	0	0	0	0	0	0	0	0	0	0	0	0	0	0	0	0	0	0	0	0	0	0	0	0	0	0	0	0	0	0	0	0	0	2542	0	0	0	0
5763.07	2484	1879	1192	936	2212	3626	1383	887	0	0	0	0	0	0	0	0	1686	0	0	0	0	0	0	0	0	0	0	0	0	0	0	0	0	0	0	0	0	0	0	0	0	0	0	0	2542	1398	0	0	0
5766.11	2484	1879	1192	0	2212	3626	0	887	0	0	0	0	0	0	0	0	1686	628	0	0	0	0	0	0	0	0	0	0	0	0	0	0	0	0	0	0	0	0	0	0	0	0	0	0	0	1398	0	0	0
5769.45	0	0	0	0	0	0	0	0	0	0	0	0	0	0	0	0	0	628	0	0	0	0	0	0	0	0	0	0	0	0	0	0	0	0	0	0	0	0	0	0	0	0	0	0	0	0	0	0	0
5778.71	9039	4729	2335	2657	5586	12764	3873	2400	0	0	0	0	0	0	0	0	0	0	0	0	0	0	0	0	0	0	0	0	0	0	0	0	0	0	0	0	0	0	0	0	0	0	0	0	6761	2547	0	0	0
5781.75	9039	4729	2335	2657	5586	12764	3873	2400	0	0	0	0	0	0	0	0	2149	0	0	0	0	0	0	0	0	0	0	0	0	0	0	0	0	0	0	0	0	0	0	0	0	0	0	0	6761	2547	0	0	0
5787.33	0	0	569	0	0	0	0	0	0	0	0	0	0	0	0	0	0	0	0	0	0	0	0	0	0	0	0	0	0	0	0	0	0	0	0	0	0	0	0	0	0	0	0	0	0	0	0	0	0
5790.59	0	0	569	0	0	0	0	0	0	0	0	0	0	0	0	0	0	0	0	0	0	0	0	0	0	0	0	0	0	0	0	0	0	0	0	0	0	0	0	0	0	0	0	1041	0	0	0	0	0
5793.49	0	0	1032	3148	0	0	3951	2159	401	721	578	507	1106	674	0	347	0	0	0	637	0	0	0	0	0	0	0	0	0	0	0	0	0	0	0	0	0	0	0	0	0	0	0	1041	5183	0	731	789	0
5796.46	6793	4143	1032	3148	4468	7027	3951	2159	401	721	578	507	1106	674	0	347	2077	1136	0	0	0	0	0	0	0	0	0	0	0	0	0	0	0	0	0	0	0	0	0	0	0	0	0	0	5183	1228	731	789	0
5799.84	0	0	0	0	0	0	0	0	0	0	0	0	0	0	0	0	2077	0	0	0	0	0	0	0	0	0	0	0	0	0	0	600	0	0	0	0	0	0	0	0	0	0	0	0	0	1228	0	0	0
5802.77	0	0	0	0	0	0	0	0	0	0	0	0	0	0	0	0	0	0	0	0	0	0	0	0	0	0	0	0	0	0	0	600	0	0	0	0	0	0	0	0	0	0	0	0	0	0	0	0	0
5806.54	0	2729	895	0	0	0	0	0	0	0	0	0	0	0	0	0	0	0	0	0	0	0	0	0	0	0	0	0	0	0	0	0	0	0	0	0	0	0	0	0	0	0	0	0	0	0	0	0	699
5811.07	3032	2203	0	1811	2115	2389	1831	1005	0	0	0	0	0	0	0	0	0	0	0	0	0	0	0	0	0	0	0	0	0	0	0	0	0	0	0	0	0	0	0	0	0	0	0	0	1730	0	0	0	0
5814.02	3032	0	0	1811	2115	2389	1831	1005	0	0	509	0	1518	491	439	571	1023	0	0	0	0	0	0	0	0	0	0	0	0	0	0	0	0	0	0	0	0	0	0	0	0	0	0	0	1730	0	0	0	0
5819.14	0	0	0	0	0	0	0	0	0	0	0	0	0	0	0	0	0	0	0	0	0	960	0	0	0	0	0	0	0	0	0	0	0	0	0	0	0	0	0	0	0	0	0	618	0	0	0	0	0
5822.27	0	0	0	0	0	0	0	0	0	0	0	0	0	0	0	0	0	0	0	0	1066	960	0	436	0	0	0	0	0	0	0	0	0	0	0	0	0	0	0	0	0	0	0	618	0	0	0	0	0
5826.05	824	596	0	785	712	837	768	0	0	0	0	0	0	0	0	0	0	0	0	0	0	0	0	0	0	0	0	0	0	0	0	825	0	0	526	0	0	0	0	0	0	0	0	0	0	0	0	0	0
5829.05	824	596	0	785	712	837	768	0	0	0	0	0	0	0	0	0	552	0	0	0	0	0	0	0	0	0	0	0	0	0	0	825	0	0	526	0	0	0	0	0	0	0	0	0	0	0	0	0	0
5833.68	0	0	0	0	0	0	0	0	0	0	0	0	0	0	0	0	0	0	0	0	0	0	0	0	0	0	0	0	851	732	0	1316	568	0	1202	1090	0	0	617	0	0	719	0	837	0	0	0	0	0
5836.6	0	0	0	0	0	0	0	0	0	0	0	0	0	0	0	0	0	0	0	0	0	0	0	389.5	0	0	0	0	0	732	0	1316	568	0	1202	1090	0	950	617	651	0	719	0	837	0	0	0	0	0
5839.9	0	568	398	0	641	0	0	0	0	0	0	0	0	0	0	0	0	0	0	0	0	0	0	0	0	0	0	0	0	0	0	0	0	0	0	0	0	0	0	0	0	0	0	0	0	0	0	0	0
5843.61	0	568	398	0	641	0	0	0	0	0	0	0	0	0	0	0	0	0	0	0	0	0	0	0	0	0	0	0	0	0	0	1285	0	0	624	0	0	0	0	0	0	0	0	0	0	0	0	0	0
5846.71	0	0	0	0	0	0	0	0	0	0	0	0	0	0	0	0	0	0	644	0	0	623	0	319.5	0	0	0	0	0	0	0	1285	0	0	0	0	0	0	0	0	490	0	0	0	0	0	0	0	0
5850.18	0	523	0	0	580	0	0	0	0	0	0	0	0	0	0	0	0	0	644	0	0	623	979	319.5	0	0	0	0	0	0	0	0	0	0	0	0	0	0	0	0	490	0	0	0	0	0	0	0	0
5853.75	0	523	0	0	580	0	0	0	0	0	0	0	0	0	0	0	0	0	0	0	665	0	979	0	0	0	0	0	0	0	0	0	0	0	0	0	0	0	0	0	0	0	0	0	0	0	0	0	0
5862	0	0	0	0	0	0	0	0	0	0	0	0	0	0	0	0	0	0	2230	746	1161	2008	1446	321	1839	1531	1944	0	0	0	0	0	0	0	0	0	0	0	0	0	0	0	0	0	0	0	0	0	0
5865.03	0	0	0	0	0	464	0	834	0	0	0	0	0	0	0	0	0	0	2230	778	1291	2008	1446	321	1839	1531	1944	813	0	0	0	0	0	0	0	0	0	820	564	0	528	0	0	703	0	0	0	0	0
5867.98	0	0	0	589	0	464	1515	834	0	0	0	0	0	0	0	0	0	0	0	810	1291	0	0	0	0	0	0	813	0	0	0	788	0	0	865	1057	0	820	564	0	528	0	0	703	0	0	0	0	0
5872.27	0	0	0	0	0	0	0	0	0	0	0	0	0	0	0	0	0	0	0	0	0	0	0	0	0	0	0	0	0	0	0	788	0	0	0	0	0	0	0	0	0	0	0	0	0	0	0	0	0
5875.4	0	0	0	0	0	0	0	0	0	0	0	0	0	0	0	0	0	0	0	0	0	0	0	0	0	0	0	0	0	0	0	0	0	0	0	0	0	0	0	0	0	0	0	0	0	0	0	0	0
5879.23	0	0	0	0	0	0	0	0	0	0	0	0	0	0	0	0	603	0	641	0	0	0	0	280.5	659	530	593	0	1493	2067	1496	0	763	1535	588	0	0	0	0	0	0	0	0	0	0	0	0	0	0
5882.43	0	0	0	0	0	0	0	0	0	0	0	0	0	0	0	0	603	0	641	0	0	0	0	605	0	530	0	0	1493	2067	1496	520	763	1535	588	499	0	1340	1594	0	1003	0	767	0	0	0	0	0	0
5889.85	0	0	0	0	0	0	0	0	0	0	0	0	0	0	0	0	0	0	0	0	0	0	0	0	0	0	0	0	0	0	0	0	0	0	0	0	0	0	0	0	0	0	0	0	0	0	0	0	0
5893.38	0	0	0	0	0	0	0	0	0	0	0	0	0	0	0	0	0	0	0	0	0	674	0	0	0	0	489	0	0	0	0	0	0	0	0	0	0	0	0	0	0	0	0	0	0	0	0	0	0
5896.56	0	0	0	0	0	0	0	0	0	0	0	0	0	0	0	0	0	0	739	0	0	674	0	0	0	0	489	927	0	0	0	0	0	0	0	0	0	0	0	0	0	0	0	0	577	0	0	0	0
5899.75	0	0	0	0	0	0	0	0	0	0	0	0	0	0	0	0	0	0	0	0	0	0	0	0	0	0	0	927	0	0	0	0	0	0	0	0	0	0	0	0	0	0	0	0	577	0	0	0	0
5907.03	0	0	0	0	0	0	0	0	0	0	0	0	0	0	0	0	0	0	0	0	0	0	0	0	0	0	0	0	1044	760	674	0	1052	676	0	0	0	0	0	0	0	0	0	0	0	0	0	0	0
5911.74	512	0	0	0	0	0	0	0	0	0	0	0	0	0	0	0	0	0	0	0	0	0	0	0	0	0	0	0	0	0	0	0	0	0	0	0	0	0	0	0	0	0	0	0	0	0	0	0	0
5914.72	512	0	0	950	0	483	906	904	0	0	0	0	0	0	0	0	0	526	0	0	0	0	0	0	0	0	0	0	0	0	0	0	0	0	0	0	0	0	0	0	0	0	0	0	0	0	0	0	0
5920.56	0	0	0	0	0	0	0	0	0	0	0	0	0	0	0	0	0	0	0	0	0	0	0	0	0	0	0	0	0	0	0	0	0	0	0	0	0	0	0	0	0	500	1049	1375	0	0	0	0	0
5925.3	0	0	0	0	770	0	494	0	0	0	0	0	0	0	0	0	0	0	0	0	0	0	0	0	0	0	0	0	0	0	0	0	0	0	0	0	0	0	0	0	0	0	0	0	0	0	0	0	0
5928.77	0	0	0	0	770	0	0	0	0	0	0	0	0	0	0	0	0	0	0	0	0	0	0	0	0	0	0	0	0	0	0	0	0	0	0	0	0	0	0	0	0	0	0	0	0	0	0	0	0
5931.74	0	0	0	0	0	0	0	0	0	0	0	0	0	0	0	0	0	945	0	0	0	0	0	0	0	0	0	0	0	0	0	0	0	0	0	0	0	0	0	0	0	0	0	0	0	0	0	0	0
5934.86	0	0	0	0	0	0	0	0	0	0	0	0	0	0	0	0	0	945	0	0	0	0	0	0	0	0	0	0	1535	1615	870	0	1609	0	0	0	0	0	0	0	0	0	0	0	0	0	0	0	0
5937.88	0	0	0	0	0	0	0	0	0	0	0	0	0	0	0	0	0	0	0	0	0	0	0	0	0	0	0	0	0	1615	870	0	1609	693	0	435	0	0	0	0	0	0	0	0	0	483	0	0	0
5941.07	0	536	0	0	1073	0	0	0	0	0	0	0	0	0	0	0	0	0	0	494	878	0	1241	0	0	0	0	0	0	0	0	0	0	0	0	435	0	0	0	0	0	0	0	0	0	483	0	0	0
5944.11	0	536	0	0	1073	0	0	0	0	0	0	0	1068	0	0	0	0	0	0	494	878	0	1241	0	0	0	0	0	0	0	0	0	0	0	764	0	0	0	0	0	0	0	0	0	0	0	0	0	0
5947.21	0	0	0	0	0	0	0	0	0	0	0	0	1068	0	0	0	0	0	0	0	0	0	0	0	0	0	0	0	1389	1200	0	0	2159	661	764	0	0	0	0	0	0	0	0	0	0	0	0	0	0
5950.28	0	0	0	0	0	0	0	0	0	0	0	0	0	0	0	0	0	0	0	0	0	0	0	0	0	0	0	0	1389	1200	995	0	2159	661	0	0	0	0	0	0	0	0	0	0	1029	1352	2564	2771	0
5953.39	0	0	0	0	0	0	0	0	2323	0	3021	2930	2979	2130	1049	1287	1860	2431	0	0	0	0	0	0	0	0	0	0	0	0	0	0	0	0	0	0	0	0	0	0	0	0	0	0	1029	1352	2564	2771	0
5956.7	0	0	0	0	750	0	0	0	2323	0	3021	2930	2979	2130	1049	1287	1860	2431	0	0	0	0	0	0	0	0	0	0	0	0	0	0	0	0	0	0	0	0	0	0	0	0	0	0	553	0	0	0	0
5960.14	0	0	0	0	750	0	0	0	0	0	0	0	0	0	0	0	0	0	0	0	0	0	0	0	0	0	0	0	0	0	0	0	0	0	0	0	0	0	0	0	0	0	0	0	553	0	0	0	0
5963.89	0	0	0	0	0	0	0	0	0	0	0	0	0	0	0	0	0	0	0	0	0	0	0	0	0	0	0	0	10582	11122	3628	2442	11276	3224	5462	2919	0	0	0	0	0	0	0	0	0	0	1104	1352	0
5967.02	0	0	0	0	0	0	631	0	0	0	0	0	1047	0	0	0	0	0	0	0	718	536	0	0	0	0	0	0	10582	11122	3628	2442	11276	3224	5462	2919	0	0	0	0	0	0	0	0	797	0	1104	1352	516
5970.03	0	936	688	0	1225	0	631	0	826	0	737	572	1047	542	0	493	685	1375	0	0	718	536	0	0	0	0	0	0	0	0	0	0	0	0	0	0	0	0	0	0	0	0	0	0	797	0	0	0	516
5973.04	0	936	688	0	1225	0	0	0	826	0	737	572	0	542	0	493	0	1375	0	0	0	0	0	0	0	0	0	0	0	0	0	0	0	0	0	0	0	0	0	0	0	0	0	0	0	0	0	0	0
5978.61	0	0	0	0	0	0	0	0	0	0	0	690	0	0	0	0	0	0	0	0	0	0	0	0	0	0	0	0	2504	2893	1553	0	3214	1172	1020	505	0	0	0	689	0	0	0	0	0	0	1223	1501	0
5982.88	0	0	0	0	0	0	0	0	1221	0	1319	862	2344	1117	0	963	1155	3041	0	0	4768	3909	0	1565.5	0	0	0	0	2504	2893	1553	0	0	1172	0	0	0	0	0	0	0	0	0	0	575	0	0	1501	0
5986.09	1441	911	603	539	1248	1431	915	445	1221	0	1319	862	2344	1117	0	963	1155	3041	0	0	4768	3909	0	1565.5	0	0	0	0	0	0	0	0	0	0	0	0	0	0	0	0	0	0	0	0	575	0	0	0	0
5989.97	0	0	0	539	0	1431	915	522	0	659	0	0	0	0	0	0	0	0	0	0	0	0	0	0	0	0	0	0	2239	0	0	0	0	0	880	0	0	0	0	0	0	0	0	0	0	0	0	0	0
5993.44	0	0	0	0	0	0	0	522	0	659	0	0	0	0	0	0	0	0	0	0	0	0	0	0	0	0	0	0	2396	3252	1314	0	3109	1305	990	602	0	0	0	0	0	0	0	0	0	0	787	1040	0
5999.03	0	0	0	0	0	0	0	0	0	0	0	0	697	0	0	0	0	1254	0	719	0	0	0	0	0	0	0	770	0	0	0	0	0	0	0	0	0	0	0	0	0	0	0	0	0	0	0	677	0
6002.06	0	0	0	0	0	0	0	0	0	0	0	0	697	0	0	0	0	1254	1316	719	925	1192	960	0	1079	1088	1038	770	0	0	1535	636	0	0	863	419	0	0	0	0	0	0	0	0	0	0	584	677	0
6005.35	0	0	0	0	0	0	0	0	0	0	0	0	0	0	0	0	0	0	1316	0	925	1192	960	0	1079	1088	1038	0	1435	1436	1535	636	1600	648	863	419	0	0	0	0	0	0	0	0	0	0	0	0	0
6008.8	1550	0	0	2366	0	2248	4355	2411	0	0	0	0	0	0	0	0	0	0	0	0	0	0	0	0	0	0	0	0	0	1436	0	0	1600	648	0	0	0	0	0	0	0	0	0	0	0	0	1238	1456	0
6011.82	0	0	0	2366	0	2248	4355	2411	597	0	533	404	516	0	0	0	0	788	0	0	0	0	0	0	0	0	0	0	0	0	0	0	0	0	0	0	0	0	0	0	0	0	0	0	0	0	1238	1456	0
6015.75	0	0	0	0	0	0	0	0	597	0	533	404	0	0	0	0	0	815	0	1734	0	0	0	0	0	0	0	1683	0	0	0	0	0	0	0	0	0	0	0	0	0	0	0	0	0	0	861	0	0
6018.98	0	0	0	0	0	0	0	0	0	0	0	0	0	0	0	0	0	0	4231	1734	2665	3843	3249	0	4341	3627	3663	1683	0	0	0	0	0	0	0	0	0	0	0	0	0	0	0	0	0	0	1020	0	0
6022.04	0	0	0	0	0	0	485	0	0	0	0	0	0	0	0	0	1168	0	4231	0	0	3843	3249	0	4341	3627	3663	0	1141	1083	796	0	1271	653	0	0	0	0	0	0	0	0	0	0	0	0	1020	1163	0
6025.44	531	544	0	0	634	744	485	0	461	0	526	0	0	0	0	0	1168	1176	0	0	0	0	0	0	0	0	0	0	1141	1083	0	0	0	657	814	553	0	0	0	0	0	0	0	0	0	0	0	1163	0
6028.61	531	544	0	0	634	744	0	0	461	0	526	0	0	0	0	0	0	1176	0	0	0	0	0	0	0	0	0	0	0	0	0	0	0	0	814	553	0	0	0	0	0	0	0	0	0	0	0	0	0
6035.34	0	0	0	0	0	0	0	0	0	0	0	0	0	0	0	0	0	0	764	0	0	529	598	0	786	578	725	0	0	0	0	0	0	0	0	0	0	0	0	0	0	0	0	0	0	0	0	879	0
6038.37	0	0	0	0	0	0	0	0	0	0	0	0	0	0	0	0	0	0	0	0	0	529	598	0	786	578	725	0	0	0	0	0	0	0	0	0	0	0	0	0	0	0	0	0	0	0	760	879	0
6041.79	0	588	0	0	762	0	0	0	0	0	784	492	653	498	0	679	985	1222	0	0	0	0	0	0	0	0	0	0	0	0	0	0	0	0	0	0	0	0	0	0	0	0	0	0	662	0	0	0	0
6045.47	0	588	0	0	762	0	0	0	1096	0	784	492	653	498	0	679	985	1222	0	0	0	0	0	0	0	0	0	0	0	0	0	0	0	0	0	0	0	0	0	0	0	0	0	0	662	0	0	0	0
6052.43	0	0	0	0	0	0	728	0	0	0	0	0	0	0	0	0	0	0	0	0	0	0	0	0	0	0	0	0	0	0	0	0	0	0	0	0	0	0	0	0	0	0	0	0	0	0	0	0	0
6055.85	0	0	0	0	0	0	728	0	0	0	0	0	0	0	0	0	0	0	0	0	0	0	0	0	0	0	0	0	0	0	0	0	0	0	0	0	0	0	0	0	0	0	0	0	0	0	0	0	0
6081.78	0	0	0	0	0	0	0	0	0	0	0	0	0	0	0	0	0	0	0	0	0	0	0	0	0	0	0	0	0	0	0	0	0	0	0	0	0	0	0	0	0	0	0	0	0	0	0	0	0
6094.28	0	0	0	0	0	0	0	0	0	0	0	0	0	0	0	0	0	0	0	0	0	0	0	0	0	0	0	0	0	0	0	0	0	0	0	0	0	0	0	0	0	0	0	0	0	425	0	0	0
6098.27	0	0	0	0	0	0	0	0	0	0	0	0	0	0	0	0	0	0	0	0	0	0	0	0	0	0	0	0	0	0	0	0	558	0	0	0	0	0	0	0	0	0	0	0	0	425	0	0	0
6101.71	0	0	0	0	0	0	0	0	0	0	0	0	0	0	0	0	0	0	0	0	0	0	0	0	0	0	0	0	0	563	0	0	558	0	0	0	0	0	0	0	0	0	0	595	0	0	0	0	0
6105.04	0	0	0	0	0	0	0	0	0	0	0	0	0	0	0	0	0	0	0	0	0	0	0	0	0	0	0	0	0	563	0	0	0	0	0	0	0	0	0	0	0	0	0	0	0	0	0	0	0
6109.22	0	0	0	0	0	0	0	0	0	0	0	0	0	0	0	0	0	0	0	0	0	0	0	0	0	0	0	0	0	0	0	0	0	0	0	0	0	0	0	0	0	0	0	920	0	0	0	0	0
6112.98	0	0	0	0	0	0	0	0	0	0	0	0	0	0	0	0	0	0	0	0	0	0	0	0	0	0	0	0	0	0	0	0	0	0	0	0	0	0	0	0	0	0	556	920	0	0	0	0	0
6116.09	0	0	0	0	0	0	0	0	0	0	0	0	0	0	0	0	0	0	0	0	0	0	0	0	0	0	0	0	0	0	0	0	0	0	0	0	0	0	0	0	0	0	0	0	0	0	0	0	0
6120.43	0	0	0	0	0	0	0	0	0	0	521	548	0	0	0	362	0	538	0	0	0	0	0	0	0	0	0	0	0	0	0	0	0	0	0	0	0	0	0	0	0	0	0	0	0	0	0	0	0
6128.92	0	0	0	0	0	0	0	0	0	0	0	0	0	0	0	0	0	0	0	0	0	0	0	294	0	0	0	0	1933	2051	1233	0	1069	808	710	0	546	0	0	0	0	0	0	573	0	0	0	0	0
6132.09	0	0	0	0	0	0	0	0	0	0	0	0	0	0	0	0	0	0	0	0	0	0	0	294	0	0	0	0	1933	2051	1233	0	1069	808	710	0	0	0	0	0	0	0	0	573	0	0	0	0	0
6146.1	0	0	0	0	0	0	0	0	0	0	0	0	0	0	0	0	0	0	0	0	0	0	0	0	0	0	0	0	612	1059	545	0	0	0	0	0	0	0	0	0	0	0	0	0	0	0	0	0	0
6151.04	0	0	0	0	0	0	0	0	0	0	0	0	0	0	0	0	0	0	0	0	677	0	0	0	0	0	0	0	0	1059	0	0	0	0	0	0	0	0	0	0	0	0	0	0	0	0	0	0	0
6154.61	0	985	352	0	995	0	0	0	0	0	0	0	0	0	0	0	0	0	0	0	677	0	0	0	0	0	0	0	0	0	0	0	0	0	0	0	0	0	0	0	0	0	0	0	0	0	0	0	0
6161.74	0	0	0	0	0	1144	0	631	0	0	0	0	0	0	0	0	0	0	0	0	0	0	0	0	0	0	0	0	0	563	597	0	0	0	0	0	0	0	0	0	0	0	0	0	0	0	0	0	0
6165.17	0	0	0	0	0	0	0	631	0	0	0	0	0	0	0	0	0	0	580	0	0	0	0	0	0	0	0	0	0	563	597	0	0	0	0	0	0	0	0	0	0	0	0	0	0	0	0	0	0
6169.57	0	0	0	0	0	1569	1288	0	0	0	0	0	0	0	0	0	0	0	0	0	0	0	0	0	0	0	0	0	689	0	0	0	563	0	0	410	0	0	0	0	0	0	0	0	0	0	0	0	0
6172.74	0	653	0	0	787	0	1288	0	0	0	0	0	0	0	0	0	0	0	0	0	0	0	0	0	0	0	0	0	689	0	0	0	563	0	578	410	0	0	0	0	0	0	0	0	0	0	0	0	0
6175.93	0	653	354	0	787	0	0	0	0	0	0	0	0	0	0	0	0	0	0	0	0	0	0	0	0	0	0	0	0	0	0	0	0	0	578	0	0	0	0	0	0	0	0	0	0	0	0	0	0
6180.58	0	0	0	0	0	0	0	0	0	0	0	0	0	0	0	0	0	0	936	0	0	519	0	0	764	557	767	0	0	0	0	0	0	0	0	0	0	0	0	0	0	0	0	0	0	0	0	0	0
6188.45	0	0	0	0	486	0	0	0	0	0	0	0	0	0	0	0	0	0	0	0	0	0	0	0	0	0	0	0	672	600	0	0	642	0	0	0	0	0	0	0	0	0	0	0	0	0	0	0	0
6192.23	0	0	0	0	486	0	0	0	0	0	0	0	0	0	0	0	0	0	0	0	619	0	0	0	0	0	0	0	0	0	0	0	0	0	0	0	0	0	0	0	0	548	619	0	0	0	0	0	0
6197.41	0	0	0	0	0	0	0	0	0	0	0	0	0	0	0	0	0	0	0	0	0	0	0	0	0	0	0	0	0	0	0	0	0	0	0	0	0	0	0	0	0	548	619	0	0	0	0	0	0
6200.91	0	0	0	0	0	0	0	0	0	0	0	0	0	0	0	0	0	0	0	0	0	0	0	0	0	0	0	0	0	0	0	0	0	0	0	0	1215	923	544	786	1010	804	699	1388	0	0	0	0	0
6204.47	0	0	0	0	0	0	0	0	0	0	0	0	0	0	0	0	0	0	0	0	0	0	0	0	0	0	0	0	0	0	0	0	0	0	0	0	1215	0	544	786	0	804	699	0	0	0	0	0	0
6208.29	0	0	0	0	0	0	0	0	0	0	0	0	0	0	0	0	0	0	0	0	0	0	0	0	0	0	0	0	0	0	0	0	0	0	0	0	0	0	0	0	0	0	0	0	0	0	0	0	0
6211.7	0	0	0	0	0	0	0	0	0	0	0	0	746	0	0	0	0	0	0	0	0	0	0	0	0	0	0	0	0	0	0	0	0	0	0	0	0	0	0	0	0	0	0	0	0	0	0	0	0
6219.06	0	0	0	0	0	0	0	0	0	0	0	0	0	0	0	0	0	0	0	0	691	0	0	0	0	0	0	0	0	0	0	0	0	0	0	0	0	0	0	0	0	0	0	0	0	0	0	0	0
6222.97	0	0	0	0	0	0	0	0	0	0	0	0	539	0	0	0	0	0	0	0	0	0	0	0	0	0	0	0	0	0	0	0	0	0	0	0	0	0	0	0	0	0	0	0	0	0	0	0	0
6231.98	0	0	0	0	0	0	0	0	0	0	0	0	0	0	0	0	0	0	0	0	0	0	0	0	0	0	0	0	0	0	0	0	0	0	0	0	0	0	0	0	0	0	0	0	0	0	0	0	0
6235.88	0	0	0	0	0	0	0	0	0	0	0	0	0	0	0	0	0	0	0	0	0	0	0	0	0	0	0	0	0	0	0	0	0	0	0	0	0	0	0	0	0	0	0	0	0	1623	0	0	783
6239.27	0	0	0	0	0	0	0	0	0	0	717	0	1779	444	522	0	0	715	0	0	0	0	0	256.5	0	0	0	0	0	0	0	0	0	0	0	0	781	1083	663	1024	877	0	0	0	0	1623	0	0	783
6242.91	0	0	0	0	0	0	0	0	0	0	0	0	0	0	0	0	0	715	0	1218	1087	0	657	256.5	836	593	449	1514	0	0	0	0	746	0	0	0	781	1083	663	1024	877	0	0	0	0	0	0	0	0
6248.55	0	0	317	0	439	0	0	0	0	0	452	0	657	0	375	0	0	550	0	0	0	0	0	0	0	0	0	0	0	0	0	0	0	0	0	0	0	0	0	0	0	0	0	0	0	0	0	0	594
6252.21	0	0	317	0	439	0	0	0	0	0	0	0	657	0	0	0	0	550	0	0	0	0	0	0	0	0	0	0	0	0	0	0	0	0	0	0	0	0	0	0	0	0	0	0	0	0	0	0	594
6256.79	0	0	0	0	0	0	0	0	0	0	0	0	0	0	0	0	0	0	0	0	0	0	0	2613	0	0	0	0	0	0	0	0	0	0	0	0	3915	4245	2738	2996	2623	1826	1265	2997	0	0	0	0	0
6263.42	0	0	0	0	0	0	0	0	0	0	0	0	0	0	0	0	0	0	0	0	0	0	0	0	0	0	0	0	0	0	0	0	0	0	0	0	0	0	0	0	0	0	0	0	0	0	0	0	0
6266.61	0	0	0	0	0	397	0	0	0	0	0	0	0	0	0	0	0	0	0	0	0	0	0	0	0	0	0	0	0	0	0	0	0	0	0	0	0	0	0	0	0	0	0	0	568	602	0	0	0
6272.04	0	0	0	0	0	0	0	0	0	0	0	0	0	0	0	0	0	0	0	0	0	0	0	0	0	0	0	0	0	0	0	0	0	0	0	0	604	0	0	571	774	0	0	609	0	0	0	0	0
6275.63	0	0	0	0	0	0	0	0	0	0	0	0	0	0	0	0	0	0	0	0	0	0	0	0	0	0	0	0	0	0	0	0	0	0	0	0	604	0	0	571	774	0	0	609	0	0	0	0	0
6280.32	0	0	0	381	0	449	658	0	0	0	0	0	0	0	0	0	0	0	0	0	0	0	0	0	0	0	0	0	0	0	0	0	0	0	0	0	0	0	0	0	0	0	0	0	0	0	0	0	0
6284.66	0	0	0	381	0	449	658	0	0	0	0	0	0	0	0	0	0	0	0	0	0	0	0	762.5	0	0	0	0	0	0	0	0	0	0	0	0	1489	1024	620	992	1086	1148	598	2029	0	0	0	0	0
6289.14	0	0	0	0	0	0	0	0	0	0	0	0	0	0	0	0	0	0	0	0	0	0	0	0	0	0	0	0	0	0	0	0	0	0	0	0	0	1024	620	815	1086	0	598	0	0	0	0	0	0
6293.03	0	0	0	0	0	0	0	0	0	0	0	0	0	0	0	0	0	0	0	0	0	0	0	0	0	0	0	0	0	0	0	0	0	0	0	0	0	0	0	0	0	0	0	0	0	0	0	0	0
6300.39	0	0	0	0	0	0	0	0	0	0	0	0	0	0	0	0	0	0	0	0	0	0	0	0	0	0	0	0	0	0	0	0	0	0	0	0	0	0	0	0	0	0	0	0	655	0	0	0	0
6305.32	0	0	0	0	0	0	0	0	0	0	0	0	0	0	0	0	0	0	0	0	0	0	0	0	0	0	0	0	0	0	0	0	0	0	0	0	0	0	0	0	0	0	0	0	0	0	0	0	0
6308.98	0	0	0	0	0	0	0	0	0	0	0	0	0	0	0	0	0	0	0	0	0	0	0	0	0	0	0	0	0	0	0	0	0	0	0	0	0	0	0	0	0	0	0	0	0	424	0	0	0
6314.84	0	0	0	0	0	0	0	0	0	0	0	0	0	0	0	0	0	0	0	0	0	0	0	0	0	0	0	0	778	829	0	0	0	0	0	0	0	0	0	0	0	0	0	0	416	0	0	0	0
6318.06	0	429	0	0	513	542	0	0	0	0	0	0	0	0	0	0	0	0	0	0	0	0	0	0	0	0	0	0	778	829	0	0	0	0	0	0	0	0	0	0	0	0	0	0	416	383	0	0	0
6321.32	0	429	0	0	513	0	0	0	0	0	0	0	0	0	0	0	0	0	0	0	0	0	0	0	0	0	0	0	0	0	0	0	0	0	0	0	0	0	0	0	0	0	0	0	0	383	0	0	0
6325.11	0	0	0	0	0	0	0	0	0	0	0	0	0	0	0	0	1012	0	0	0	0	0	0	0	0	0	0	0	0	0	0	0	0	0	0	0	0	0	0	0	0	0	552	0	0	0	0	0	427
6333.69	776	726	295	590	923	685	672	487	0	0	0	0	504	0	0	0	0	0	0	0	0	0	0	0	0	0	0	0	0	0	0	0	0	0	0	0	0	0	0	0	0	0	0	0	0	0	0	0	0
6340.34	0	0	0	0	0	0	0	0	0	0	0	0	0	0	0	0	0	0	0	0	0	0	0	0	0	0	0	0	0	0	0	0	0	0	0	0	0	0	0	0	0	0	582	556	0	0	0	0	0
6343.58	0	0	0	0	0	0	0	0	0	0	0	0	0	0	0	0	809	0	0	0	0	0	0	0	0	0	0	0	0	0	0	0	0	0	0	0	0	0	0	0	0	0	0	556	0	0	0	0	0
6348.07	0	412	0	0	613	0	0	0	0	0	0	362	0	0	0	0	0	0	0	0	0	0	0	0	0	0	0	0	0	0	0	448	0	0	0	0	0	0	0	0	0	0	0	0	0	0	0	0	0
6363.06	0	0	0	0	0	0	0	0	0	0	0	0	0	0	0	0	0	0	0	0	0	0	0	0	0	0	0	0	0	0	0	0	0	0	0	0	760	604	0	0	0	789	1327	683	0	0	0	0	0
6376.18	0	0	0	0	0	0	0	0	0	0	0	0	0	0	0	0	0	0	0	0	0	0	0	0	0	0	0	0	0	0	0	0	0	0	0	0	0	0	0	0	0	0	0	0	0	0	0	0	0
6379.51	0	695	0	0	0	0	0	0	0	0	0	0	0	0	0	0	0	0	0	0	0	0	0	0	0	0	0	0	0	0	0	0	0	0	0	0	1220	1766	0	900	1017	1866	2509	2108	522	0	0	0	0
6382.79	0	695	0	0	0	0	0	0	0	0	0	0	0	0	0	0	0	0	0	0	0	0	0	0	0	0	0	0	0	0	0	0	0	0	0	0	1220	1766	939	900	1017	1866	2509	2108	0	0	0	0	0
6387.75	0	0	0	0	0	0	0	0	0	0	0	0	0	0	0	0	0	0	0	0	0	0	0	0	580	0	0	0	0	0	0	0	0	0	0	0	0	0	0	0	0	0	0	0	0	0	0	0	0
6391.08	0	0	0	0	0	0	0	0	0	0	0	0	0	0	0	0	0	0	0	0	0	0	0	0	580	0	0	0	0	0	0	0	0	0	0	0	0	0	0	0	0	0	0	0	0	0	0	0	0
6400.77	0	0	0	0	0	0	412	0	0	0	0	0	0	0	0	0	0	0	0	0	0	0	0	0	0	0	0	0	0	0	0	0	0	0	0	0	0	634	672	0	0	0	0	0	0	0	0	0	0
6404.07	0	0	0	0	0	0	0	0	0	0	0	0	0	0	0	0	0	0	0	0	0	0	0	0	0	0	0	0	0	0	0	0	0	0	0	0	0	634	672	0	0	0	0	0	0	436	0	0	0
6407.55	0	0	0	0	0	0	0	0	0	0	0	0	0	0	0	0	0	0	0	0	0	0	0	0	0	0	0	0	0	0	0	0	0	0	0	0	0	0	0	0	0	0	0	0	0	0	0	0	0
6412.38	0	0	0	0	0	0	0	0	0	0	0	0	0	0	0	0	0	0	0	0	0	0	0	0	0	0	0	0	0	0	0	0	0	0	0	0	0	0	0	0	0	0	0	0	0	0	0	0	0
6415.59	373	0	0	0	0	0	2020	907	0	0	0	0	0	0	0	0	0	0	0	0	1284	662	0	0	0	541	469	0	0	0	0	0	0	0	0	0	0	0	0	0	0	0	0	0	0	0	0	0	0
6419.05	373	0	0	0	0	0	2020	907	0	0	0	0	0	0	0	0	0	0	853	0	1284	662	493	0	0	541	469	0	0	0	0	0	0	0	0	0	0	0	0	0	0	0	0	0	0	0	0	0	0
6422.3	0	0	0	0	0	0	0	0	0	0	0	0	0	0	0	0	0	0	0	0	0	0	493	0	0	0	0	0	0	0	0	0	0	0	0	0	490	696	501	0	580	0	0	889	0	0	0	0	0
6430.4	0	0	0	0	0	0	0	0	0	0	0	0	0	0	0	0	0	0	0	0	0	1245	0	0	0	0	574	0	0	0	0	0	654	0	0	0	0	0	0	0	0	0	0	0	0	0	0	0	0
6433.71	0	0	0	0	0	0	0	0	0	0	0	0	0	0	0	0	0	0	1021	576	2384	1245	570	0	0	561	574	544	0	0	0	0	654	0	0	0	0	0	0	0	0	0	0	0	0	0	0	0	0
6437.41	0	0	0	0	0	0	0	0	0	0	0	0	0	0	0	0	0	0	0	576	2384	0	0	323.5	0	0	0	0	0	0	0	0	0	0	0	0	0	620	0	0	530	1172	0	1056	0	0	0	0	0
6440.66	0	0	0	0	0	0	0	0	0	0	0	0	0	0	0	0	0	0	0	0	0	0	0	0	0	0	0	0	0	0	0	0	0	0	0	0	0	620	0	0	530	1172	0	1056	0	0	0	0	0
6446.55	0	0	0	0	0	0	0	0	0	0	0	612	713	579	0	371	0	630	0	0	0	0	0	0	0	0	0	0	1110	793	0	468	1220	0	912	0	0	0	0	0	0	0	0	0	0	0	0	0	0
6449.98	0	0	0	0	0	403	0	0	0	0	0	612	713	579	0	0	0	630	0	0	0	0	0	0	0	0	0	0	1110	793	0	468	1220	0	912	415	0	0	0	0	0	0	0	0	538	0	0	0	0
6455.53	0	0	0	0	0	0	0	0	0	0	0	0	439	0	0	0	0	0	0	0	0	0	0	0	0	0	0	0	0	0	0	0	0	0	0	0	0	0	0	0	0	0	0	0	0	0	433	453	484
6459.05	0	0	0	0	0	0	0	0	0	0	0	0	0	0	0	0	0	0	0	0	0	0	0	0	0	0	0	0	0	0	0	0	0	0	0	0	0	0	0	0	0	0	0	0	0	517	433	453	0
6463.67	0	0	0	0	0	453	0	366	1025	0	1415	1994	3280	2029	539	1140	1108	2797	0	0	0	0	0	0	0	0	0	0	0	0	0	0	0	0	0	0	0	0	0	0	0	0	0	0	0	0	0	0	0
6467.74	0	0	0	0	394	453	0	366	0	0	0	0	0	0	0	0	0	2797	0	0	0	0	0	0	0	0	0	0	0	0	0	0	0	0	0	0	0	0	0	0	0	0	0	0	0	0	0	0	0
6473.06	0	0	0	0	0	0	0	0	0	0	0	0	0	0	0	0	0	0	0	0	0	0	0	0	0	0	0	0	0	0	0	0	0	0	0	0	0	0	0	0	0	0	0	0	0	1684	0	0	640
6480	0	0	0	0	0	729	527	400	0	0	0	0	0	0	0	0	0	0	0	0	0	0	0	0	0	0	0	0	0	0	0	0	0	0	0	0	0	0	0	0	0	0	0	0	0	0	0	0	0
6483.61	752	0	0	0	492	729	527	0	0	0	0	0	0	0	0	0	0	0	0	0	0	0	0	0	0	0	0	0	0	554	0	0	0	0	0	0	0	0	0	0	0	0	0	0	0	0	0	0	0
6488.17	0	0	0	0	0	0	0	0	0	0	0	0	0	0	0	0	0	0	0	0	0	449	0	0	0	0	0	0	0	554	0	0	0	0	0	0	0	0	0	0	0	0	0	0	0	0	0	0	0
6493.24	354	0	0	0	0	0	0	0	0	0	516	605	0	749	380	0	0	0	0	0	0	0	0	0	0	0	0	0	0	0	0	0	0	0	0	0	0	0	0	0	0	0	0	0	0	0	0	0	0
6498.8	0	411	0	0	414	384	0	0	0	0	516	605	0	749	0	0	0	0	0	0	0	0	0	0	0	0	0	0	0	0	0	0	0	0	0	0	0	0	0	0	418	487	730	0	480	0	0	0	0
6502.24	0	411	0	0	414	384	0	0	0	0	0	0	0	0	0	0	0	0	0	0	0	0	0	635	0	0	0	0	0	0	0	0	0	0	0	0	0	1163	1306	479	418	487	730	0	480	0	0	0	0
6505.5	0	0	0	0	0	0	0	0	0	0	0	0	0	0	0	0	0	0	0	0	0	0	0	635	0	0	0	0	0	0	734	0	0	0	0	0	0	1163	1306	479	0	0	0	0	0	0	0	0	0
6508.84	0	0	0	0	0	0	0	0	0	0	0	0	0	0	0	0	0	0	0	0	0	0	0	0	0	0	0	0	0	0	734	0	0	0	0	0	0	0	0	0	0	0	0	0	0	0	0	0	0
6515.96	1002	1355	656	718	1516	1915	1025	583	0	0	0	0	0	0	0	0	0	0	0	0	0	529	488	0	487	433	0	0	0	0	0	0	0	0	0	340	0	0	0	0	0	0	0	0	2624	755	0	0	0
6519.22	1002	1355	656	718	1516	1915	1025	583	0	0	0	0	0	0	0	0	0	0	428	0	0	529	488	0	487	433	0	0	0	0	0	0	0	0	0	340	0	0	0	0	0	0	0	0	2624	755	0	0	0
6522.72	0	0	0	0	0	0	0	0	0	0	0	0	0	0	0	0	0	0	0	0	0	0	0	0	0	0	0	0	0	0	0	0	0	0	0	0	0	0	0	0	0	0	0	0	0	0	0	0	0
6526.04	0	0	0	0	0	0	0	0	0	0	0	0	0	0	0	0	0	0	0	0	0	0	0	0	0	0	0	0	0	0	0	567	0	0	0	344	0	0	0	0	0	0	0	0	0	0	583	725	0
6531.57	391	571	0	548	572	454	616	0	0	0	0	0	0	0	0	0	0	0	0	0	0	0	0	0	0	0	0	0	0	0	0	0	0	0	0	0	0	0	0	0	0	0	0	0	774	0	0	0	0
6535.09	391	571	0	548	572	454	616	0	0	0	0	0	0	0	0	0	0	0	0	0	0	0	0	0	0	0	0	0	0	0	0	0	0	0	0	0	0	0	0	0	0	0	0	0	774	0	0	0	0
6538.73	0	0	0	0	0	0	0	0	0	0	0	0	556	0	0	0	0	0	0	0	0	0	0	0	0	0	0	0	0	0	0	0	0	0	0	0	0	0	0	0	0	0	0	0	0	0	0	0	479
6542.01	0	0	0	0	0	0	0	0	0	0	0	0	0	0	0	0	0	0	0	0	0	0	0	0	0	0	0	0	0	0	0	0	0	0	0	0	0	0	0	0	0	0	0	0	601	0	0	0	479
6545.7	0	0	0	0	0	0	0	0	0	0	0	0	0	0	0	0	0	0	0	0	0	0	0	0	0	0	0	0	0	0	0	0	0	0	0	0	0	0	0	0	0	0	0	0	601	0	0	0	0
6554.48	0	0	0	0	0	0	0	0	0	0	0	0	0	0	0	0	0	0	0	0	0	0	0	0	0	0	0	0	0	0	0	0	0	0	0	0	0	0	0	0	0	0	0	0	386	0	0	0	0
6558.26	0	0	0	0	0	0	0	0	0	0	0	0	0	0	0	0	0	0	0	0	0	0	0	0	0	0	0	0	0	0	0	0	0	0	0	0	0	0	0	0	0	0	0	0	386	0	0	0	0
6567.23	0	0	0	0	0	0	0	0	0	0	0	0	0	0	0	0	0	0	0	0	0	0	0	0	0	0	0	0	0	0	0	0	0	0	0	0	0	0	0	0	0	0	0	0	0	0	0	528	0
6570.68	0	0	0	0	441	0	0	0	0	0	0	0	0	0	0	0	0	0	0	0	0	0	0	0	0	0	0	0	0	0	0	0	0	0	0	0	0	0	0	0	0	0	0	0	0	0	0	0	0
6583.87	0	0	0	0	0	0	0	0	0	0	0	0	0	0	0	0	0	0	0	0	0	0	0	0	0	0	0	0	0	0	0	0	0	0	0	0	0	0	0	0	0	0	0	0	0	0	0	0	0
6587.18	0	0	0	0	0	0	0	0	0	0	0	0	0	0	0	0	0	0	0	0	0	0	0	0	0	0	0	0	0	0	0	0	0	0	0	0	0	0	0	0	0	0	0	0	0	0	0	0	0
6619.17	0	476	0	0	488	0	0	0	0	0	0	0	927	0	0	0	0	521	0	0	0	0	0	0	0	0	0	0	0	0	0	0	0	0	0	0	0	0	0	0	0	0	0	0	0	0	0	0	0
6622.9	0	476	0	0	488	0	0	0	0	0	0	0	0	0	0	0	0	521	0	0	0	0	0	0	0	0	0	0	0	0	0	0	0	0	0	0	0	0	0	0	0	0	0	0	0	0	0	0	0
6628.51	438	551	266	0	618	532	537	0	0	0	0	0	0	0	0	0	0	0	0	0	0	0	0	0	0	0	0	0	0	0	0	0	0	0	0	0	0	578	428	592	996	0	0	0	0	0	0	0	0
6634.97	0	0	0	0	0	0	0	0	1098	0	1448	586	4523	1463	536	764	1401	2987	0	0	0	0	0	0	0	0	0	0	0	0	0	0	0	0	0	0	0	0	0	0	0	0	0	0	0	0	0	0	0
6638.51	589	820	287	362	946	600	690	0	1098	0	1448	586	4523	1463	0	0	1401	2987	0	0	0	0	0	0	0	0	0	0	0	0	0	0	0	0	0	0	0	0	0	0	0	0	0	0	0	0	0	0	0
6645.89	875	936	375	449	1044	0	0	0	0	0	0	0	0	0	0	0	0	0	0	0	0	0	0	0	0	0	0	0	0	0	0	0	0	0	0	0	0	0	0	0	0	0	0	0	0	0	0	0	0
6649.27	875	936	0	449	1044	884	0	616	3643	0	4811	2157	16491	5220	2102	2435	4229	0	0	0	0	0	0	0	0	0	0	0	0	0	0	0	0	0	0	0	0	0	0	0	0	0	0	0	0	0	0	0	0
6652.64	0	0	0	0	0	884	1106	0	3643	0	4811	2157	16491	5220	2102	2435	4229	8845	724	0	684	0	543	0	0	875	504	0	0	0	0	0	0	0	0	0	0	0	0	0	0	0	0	0	0	0	0	0	550
6656.61	0	1040	351	426	1126	0	0	479	0	0	0	0	0	0	0	0	0	0	724	0	684	0	543	0	0	875	0	0	0	0	0	0	0	0	0	0	0	0	0	0	0	0	0	0	0	0	0	0	0
6660.46	593	1040	351	426	1126	0	0	0	0	0	0	0	0	0	0	0	0	0	0	0	0	0	0	0	0	0	0	0	0	0	0	0	0	0	0	0	0	0	0	0	0	0	0	0	0	0	0	0	0
6665.83	1051	0	0	407	0	1681	2008	823	0	0	0	0	0	0	0	0	0	0	0	0	0	0	0	0	0	0	0	0	0	0	0	0	0	0	0	0	0	0	0	0	0	0	0	0	0	0	0	0	2085
6673.5	0	0	0	0	0	0	0	0	0	0	414	309	912	425	0	330	0	0	0	0	0	0	0	0	0	0	0	0	0	0	0	415	0	0	0	0	0	0	0	0	0	0	0	0	0	0	0	0	0
6677.33	1000	496	0	454	799	994	0	0	0	0	414	309	912	425	0	330	0	543	0	0	0	0	0	215	0	0	0	0	0	0	0	0	0	0	0	0	738	801	1033	960	927	1380	1028	1271	0	0	0	0	0
6681.15	1000	496	0	0	799	994	0	0	0	0	0	0	0	0	0	0	0	543	0	0	0	0	0	215	0	0	0	0	496	698	0	0	0	0	0	0	738	801	1033	960	927	1380	1028	1271	0	0	0	0	0
6685.31	0	0	0	0	0	0	0	0	0	0	0	0	0	0	0	0	0	0	0	0	0	0	0	0	0	0	0	0	0	701	715	636	0	0	665	423	0	0	0	0	0	0	0	0	0	0	0	0	0
6691.5	0	0	0	0	0	0	0	0	351	0	1438	2385	708	1696	1007	2185	0	0	0	0	0	0	0	0	0	0	0	0	0	701	0	636	0	0	665	423	0	0	0	0	0	0	0	0	0	0	0	0	0
6697.2	1157	373	0	0	488	1344	914	0	0	0	0	0	0	0	0	0	0	0	0	0	0	0	0	0	0	0	0	0	0	0	0	0	0	0	0	0	0	0	0	519	0	0	0	0	1032	405	790	835	0
6700.63	1157	373	0	0	488	1344	0	0	0	0	0	0	0	0	0	0	0	0	0	0	0	0	0	0	0	0	0	0	0	0	0	0	0	0	0	0	0	0	0	519	0	0	0	0	1032	405	790	835	0
6707.2	0	0	0	0	0	0	0	0	0	0	421	619	0	722	461	816	0	0	0	0	0	0	0	0	0	0	0	0	0	0	0	0	0	0	0	0	0	0	0	0	0	0	0	0	0	0	0	0	0
6711.61	1756	0	0	534	0	2379	2376	724	0	0	421	619	0	722	461	816	0	0	0	0	0	0	0	0	0	0	0	0	0	0	0	0	0	0	0	0	0	0	0	0	0	0	0	0	1134	414	2267	2557	0
6715.57	1756	583	0	534	656	2379	2376	724	0	0	0	0	0	0	0	0	0	0	0	0	0	0	0	0	0	0	0	0	0	0	0	0	0	0	0	0	0	0	0	0	0	0	0	0	1134	414	2267	2557	0
6719.27	0	583	0	0	0	0	0	0	0	0	0	0	0	0	0	0	0	0	0	0	0	0	0	0	0	0	0	0	701	689	0	0	0	0	0	0	0	0	0	0	0	0	0	0	0	0	0	0	0
6724.68	0	0	0	0	0	0	0	0	0	0	0	0	0	0	0	0	0	525	0	0	0	0	0	0	0	0	0	0	0	0	0	0	0	0	0	0	0	0	0	0	0	0	0	0	371	0	0	0	0
6729.17	1966	0	0	814	0	2303	1661	1545	0	0	0	0	0	0	0	0	0	0	0	0	0	0	0	0	0	0	0	0	0	0	0	0	0	0	0	0	0	0	0	0	0	0	0	0	0	0	0	0	0
6733.55	0	0	0	0	0	0	0	0	0	0	0	0	0	0	0	0	0	0	0	0	0	0	0	0	0	0	0	0	2412	1686	601	1629	0	1216	1553	1542	0	0	0	0	0	0	0	0	0	0	0	0	0
6737.09	0	0	0	0	0	0	0	0	0	0	0	0	0	0	0	0	0	0	0	0	0	0	0	0	0	0	0	0	2412	1686	601	1629	1832	1216	1553	1542	0	0	0	0	0	0	0	0	376	0	0	0	0
6740.92	0	0	0	0	0	0	0	0	0	0	0	0	0	0	0	0	0	0	0	0	559	0	651	0	0	0	0	0	0	0	0	0	0	0	0	0	0	0	0	0	0	0	0	0	376	0	0	0	0
6744.83	0	0	0	0	0	0	0	0	0	0	0	0	0	0	0	0	0	0	0	0	559	0	651	0	0	401	406	541	0	0	0	0	0	0	0	0	0	0	0	0	0	0	0	0	0	0	0	0	0
6748.48	0	0	0	0	0	0	0	0	0	0	0	0	0	0	0	0	0	0	0	0	821	0	604	3276	0	401	406	0	483	580	0	0	0	454	0	0	3080	6022	5268	2604	2225	3708	2767	2039	0	0	0	0	0
6752.6	0	0	0	0	0	0	0	0	0	0	437	446	505	642	0	0	629	518	0	0	821	0	604	0	0	0	0	0	483	580	0	0	0	454	0	0	0	6022	5268	0	0	0	0	0	1933	0	0	0	689
6756.23	0	0	0	0	0	0	0	0	0	0	437	446	505	642	0	0	629	518	0	0	809	0	908	0	0	0	0	0	0	1046	0	0	0	0	514	0	0	0	0	0	0	0	0	0	1933	1280	1475	1675	689
6759.61	0	0	0	0	0	0	0	0	0	0	0	0	0	0	0	0	0	0	0	0	809	0	908	318.5	0	0	0	1130	880	1046	597	600	2723	1036	514	380	0	0	0	475	0	0	0	0	0	1280	1475	1675	0
6764.34	0	0	0	0	0	0	0	0	0	0	0	0	0	0	0	0	0	0	0	0	0	0	0	318.5	0	0	0	0	0	0	0	0	0	0	0	0	0	620	628	475	0	0	0	0	653	0	0	0	0
6771.28	0	0	0	0	0	0	0	0	0	0	397	894	807	817	0	383	0	0	0	0	0	0	0	0	0	0	0	0	0	0	0	0	0	0	0	0	0	0	0	542	0	0	0	0	934	0	4632	5338	0
6774.94	0	0	0	0	0	0	0	0	0	0	397	894	807	817	0	383	0	0	0	0	1621	0	2231	0	0	0	0	0	3493	3594	2045	1473	8101	4530	1444	1210	0	0	0	542	0	0	0	0	934	0	4632	5338	0
6779	0	0	0	0	0	0	0	0	0	0	0	0	0	0	0	0	0	0	0	0	0	0	0	0	0	0	0	0	3493	3594	2045	1473	8101	4530	1444	1210	0	0	0	0	0	0	0	0	0	0	0	0	0
6782.78	0	0	0	0	0	0	0	0	0	0	0	0	0	0	0	0	0	0	0	0	0	0	0	0	0	0	0	0	0	0	0	0	0	0	0	0	0	0	0	0	0	0	0	0	0	0	0	0	0
6787.26	0	0	0	0	0	0	0	0	588	0	1992	3804	3437	3529	2241	2273	0	643	0	0	0	0	0	0	0	0	0	0	0	0	0	0	0	0	0	0	0	0	0	0	0	0	0	0	0	0	0	0	0
6792.46	0	0	0	0	0	0	0	0	0	0	0	0	0	0	0	0	0	0	0	0	0	0	0	0	0	0	0	0	0	0	0	0	605	0	0	0	0	0	0	0	0	0	0	0	0	0	0	0	0
6795.95	0	0	0	0	0	0	0	0	0	0	0	0	0	0	0	0	0	0	0	0	0	0	0	0	0	0	0	0	0	0	0	0	605	0	0	0	0	0	0	0	0	0	0	0	0	0	0	0	0
6811.43	0	0	0	0	0	0	0	0	0	0	0	0	0	0	0	0	0	0	0	0	0	0	0	0	0	0	0	0	0	0	0	0	0	0	0	0	0	0	0	0	0	474	580	0	0	0	0	0	566
6815.72	0	0	0	0	0	0	0	0	0	0	0	0	431	393	0	0	0	2742	0	0	0	0	0	0	0	0	0	0	0	0	0	0	0	0	0	0	0	0	0	0	0	0	0	0	0	0	0	0	566
6829.41	0	0	0	0	0	0	0	0	369	0	1670	1755	1569	1882	1142	1142	745	3046	0	0	0	0	0	0	0	0	0	0	0	0	0	0	0	0	0	0	0	0	0	0	0	0	0	0	0	0	0	0	0
6832.94	0	0	0	0	0	0	0	0	369	0	1670	1755	1569	1882	0	1142	745	3046	0	0	0	0	0	627	0	0	0	0	0	0	0	0	0	0	0	0	0	0	0	0	0	0	0	0	0	0	0	0	0
6836.54	0	0	0	0	0	0	0	0	0	0	0	0	0	0	0	0	0	0	394	0	1869	772	0	627	0	0	0	0	0	0	0	0	0	0	0	0	0	0	0	0	0	0	0	0	0	0	0	0	0
6844.11	0	0	0	0	0	0	0	0	392	0	422	610	721	481	364	343	0	1162	0	0	0	0	0	0	0	0	0	0	0	0	0	0	0	0	0	0	0	0	0	0	0	0	0	0	0	0	0	0	0
6849.5	0	0	0	0	0	0	0	0	0	0	422	610	0	0	0	0	0	1162	0	0	0	0	0	0	0	0	0	0	573	836	0	0	0	0	0	0	0	0	0	0	0	0	0	0	0	0	0	0	0
6853.07	0	0	0	0	0	0	0	0	0	0	0	0	0	0	0	0	0	0	1681	0	15046	5710	0	4195	1019	0	0	0	573	0	0	0	0	0	0	0	0	0	0	0	0	0	0	0	0	0	0	0	0
6858.6	0	0	0	0	476	0	0	0	300	0	402	0	1192	462	0	0	0	717	0	0	0	0	0	0	0	0	0	0	0	0	0	0	0	0	0	0	0	0	0	0	0	0	0	0	0	0	0	0	0
6865.19	0	0	0	0	0	0	0	0	0	0	0	0	0	0	0	0	0	0	0	0	661	0	0	356	0	0	0	0	0	0	0	0	0	0	0	0	0	0	0	0	0	0	0	0	0	0	0	0	0
6881	0	0	0	0	0	0	0	0	0	0	0	0	0	0	0	0	0	0	0	0	0	0	0	0	0	0	0	0	0	0	0	0	0	0	0	0	0	0	0	0	0	0	0	0	0	0	0	0	0
6884.8	0	0	0	0	337	0	0	0	0	0	0	0	0	0	0	0	0	0	0	0	764	0	0	696	0	0	0	0	668	577	0	0	0	334	0	377	0	0	0	616	492	645	530	0	0	0	0	0	0
6888.32	0	0	0	0	337	0	0	0	0	316	0	0	0	0	0	0	0	0	0	0	0	0	0	696	0	0	0	0	668	577	0	0	0	334	470	377	0	649	810	616	492	645	530	0	0	0	0	0	0
6897.54	0	0	0	0	0	0	0	0	0	0	0	0	0	0	0	0	0	0	0	0	0	0	0	0	0	0	0	0	0	0	0	0	0	0	0	0	0	0	0	0	0	0	0	0	0	0	0	0	0
6902.33	523	574	229	340	685	363	375	0	0	0	0	0	0	0	0	0	0	0	0	0	0	0	0	733	0	0	0	0	0	0	0	0	0	581	483	291	0	688	791	519	673	783	988	588	0	0	0	0	0
6906.95	523	574	229	340	685	363	375	0	0	0	0	0	0	0	0	0	0	0	0	0	651	0	496	0	0	0	0	0	0	0	0	0	0	0	483	0	0	0	0	0	0	0	0	0	0	0	0	0	0
6918.53	394	0	0	0	0	0	0	0	0	0	0	0	0	0	0	0	0	0	0	0	0	0	0	970	0	0	0	0	617	770	741	586	905	1105	769	516	512	1188	1005	916	1038	1264	1490	902	0	0	0	0	0
6923.65	394	0	0	0	0	0	0	0	0	0	0	0	0	0	0	0	0	0	0	0	558	0	0	0	0	0	0	0	0	0	741	586	905	0	0	0	0	0	0	0	0	0	0	0	0	0	0	0	0
6927.42	0	0	0	0	0	0	0	0	0	0	0	0	0	0	0	0	733	443	0	0	558	0	0	0	0	0	0	0	0	0	0	0	0	0	0	0	0	0	0	0	0	0	0	0	0	0	0	0	0
6938.5	0	0	0	0	0	0	0	0	0	0	0	0	0	0	0	0	0	686	0	0	0	0	372	0	0	0	0	0	0	0	0	448	1034	0	606	423	425	0	0	0	0	0	0	0	0	0	0	0	0
6949.38	0	0	0	0	0	0	0	0	0	0	0	276	0	0	0	0	0	0	0	0	0	0	0	0	0	470	420	1017	0	0	0	0	0	0	0	0	0	0	0	0	0	0	0	0	0	0	0	0	0
6956.11	0	437	0	0	547	0	0	0	0	0	0	0	0	0	0	0	0	4067	0	0	0	0	0	0	0	0	0	0	0	0	0	0	0	0	0	0	419	480	0	0	0	0	0	491	0	0	0	0	0
6960.04	0	437	0	0	547	0	0	0	0	0	0	0	0	0	0	0	0	0	0	0	0	0	0	0	0	0	0	0	0	0	0	0	0	0	0	0	0	480	0	0	0	0	0	491	0	0	0	0	0
6964.88	0	0	0	0	0	0	0	0	0	560	0	0	0	0	0	0	0	0	0	0	0	0	0	306.5	0	0	0	1117	0	0	0	0	0	0	0	0	0	0	0	0	0	0	0	0	0	0	0	0	0
6969.64	0	0	0	0	0	0	0	0	0	0	0	0	0	0	0	0	0	2738	0	0	0	0	0	306.5	0	0	0	0	0	0	0	0	0	0	0	0	0	0	0	0	0	0	0	0	0	0	0	0	548
6973.54	372	837	351	406	1076	0	372	0	0	0	0	0	0	0	0	0	0	0	0	0	0	0	0	0	0	0	0	0	0	0	0	0	0	0	0	0	0	0	0	0	0	0	0	0	0	0	0	0	0
7027.72	0	0	0	0	0	0	0	0	366	0	0	0	0	0	0	0	0	0	0	0	0	0	0	0	0	0	0	0	0	0	0	0	0	0	0	0	0	0	0	0	0	0	0	0	0	0	0	0	0
7034.24	0	0	0	0	0	0	0	0	366	0	0	0	0	0	0	0	0	600	0	0	2764	996	0	659	0	0	0	0	0	0	0	0	0	0	0	0	0	0	0	0	0	0	0	0	507	0	0	0	0
7037.78	459	0	0	0	0	0	0	0	0	0	0	0	0	0	0	0	0	600	0	0	2764	996	0	659	0	0	0	0	0	0	0	0	0	0	0	0	0	0	0	0	0	0	0	0	507	0	0	0	0
7043.05	0	0	0	0	0	0	0	0	0	0	0	0	0	0	0	0	0	0	0	0	0	0	0	0	0	0	0	0	0	0	0	0	0	0	0	0	0	0	0	0	0	0	0	0	0	0	0	0	0
7049.67	0	0	0	0	0	0	0	0	0	0	0	0	0	0	0	0	0	0	0	0	0	0	0	0	0	0	0	0	0	0	0	0	0	0	0	0	0	0	0	569	0	0	0	0	0	0	0	0	0
7053.34	608	0	0	0	0	0	440	0	0	0	0	0	0	0	0	0	0	0	0	0	0	0	0	280.5	0	0	0	0	0	0	0	0	0	0	0	0	0	0	0	569	0	0	0	0	0	0	0	0	466
7059.01	608	0	0	0	0	0	440	0	0	0	0	0	0	0	0	0	0	0	0	0	622	0	0	0	0	0	0	0	0	0	0	0	0	0	0	0	0	0	0	0	0	0	0	0	0	0	0	0	0
7065.55	0	0	0	0	0	0	0	0	0	0	0	0	0	0	0	0	0	2916	0	0	0	0	0	0	0	0	0	0	0	0	0	0	0	0	0	0	0	0	0	0	0	0	0	0	0	0	0	0	0
7072.67	0	0	0	0	0	0	0	0	582	0	1502	1350	888	1383	727	654	0	0	0	0	0	0	0	0	0	0	0	0	0	0	0	0	0	0	0	0	0	0	0	0	0	0	0	0	0	0	0	0	0
7076.58	0	0	0	0	0	0	0	0	582	0	1502	1350	888	1383	0	0	0	9048	0	0	0	0	0	0	0	0	0	0	0	0	0	0	0	0	0	0	0	0	0	0	0	0	0	0	0	0	0	0	0
7080.52	0	0	0	0	0	405	0	0	0	0	0	0	0	0	0	0	0	9048	0	0	0	0	0	0	0	0	0	0	0	0	0	0	528	0	0	0	0	0	0	0	0	0	0	0	0	0	0	0	0
7085.94	0	0	0	0	0	405	0	0	896	0	0	0	0	0	0	0	0	0	0	0	0	0	0	0	0	0	0	0	0	0	0	0	528	0	0	0	0	0	0	0	0	0	0	0	0	0	0	0	0
7090.59	0	0	0	0	0	0	0	0	896	0	869	1470	888	1275	438	0	0	49514	0	0	0	0	0	0	0	0	0	0	0	0	0	0	0	0	0	0	0	0	0	0	0	0	0	0	0	0	0	0	0
7103.58	0	0	0	0	0	0	0	0	0	0	0	0	530	0	0	0	0	0	0	0	0	0	0	0	0	0	0	0	0	0	0	0	0	0	0	0	0	0	0	0	0	0	0	0	0	373	0	0	0
7107.5	498	0	0	0	0	474	506	0	0	0	0	375	530	0	0	0	0	13212	0	0	0	0	0	0	0	0	0	0	0	0	0	0	0	0	0	0	0	0	0	0	0	0	0	0	0	0	0	0	0
7125.55	416	0	0	0	0	515	540	0	0	0	0	0	0	0	0	0	0	0	0	0	0	0	0	0	0	0	0	0	0	0	0	0	0	0	0	0	0	536	0	0	0	0	0	0	0	0	0	0	0
7129.97	0	0	0	0	0	0	0	0	0	0	0	0	0	0	0	0	0	0	0	0	0	0	0	0	0	0	0	0	0	0	0	0	0	0	0	0	0	536	0	0	0	0	0	0	1411	435	0	0	0
7134	0	0	0	0	0	0	0	0	0	0	0	0	0	0	0	0	0	0	0	0	0	0	0	0	0	0	0	0	0	0	0	0	0	0	0	0	0	0	0	0	0	0	0	0	0	435	0	0	0
7141.48	432	0	0	0	0	528	563	0	0	0	0	0	0	0	0	0	0	0	0	0	0	0	0	0	0	0	0	0	0	0	0	0	0	0	0	0	0	0	0	0	0	0	0	0	409	0	0	0	0
7146.19	0	0	0	0	0	0	0	0	0	0	0	0	0	0	0	0	0	0	0	0	0	0	0	0	0	0	0	0	0	0	0	0	0	0	0	0	0	0	0	0	0	0	0	0	409	0	0	0	0
7153.33	0	0	0	0	0	0	0	0	0	0	458	351	513	625	447	0	0	513	0	0	0	0	0	0	0	0	0	0	0	0	0	0	0	0	0	0	0	0	0	0	0	0	0	0	0	0	0	0	0
7177.16	0	0	0	0	0	0	0	0	0	0	0	0	0	0	0	0	0	0	0	0	0	0	0	772	0	0	0	0	0	0	0	0	0	0	0	0	0	569	0	804	0	794	0	0	0	0	0	0	0
7189.63	0	0	0	0	0	0	0	0	0	0	0	0	0	0	0	0	1102	615	0	0	0	0	0	0	0	0	0	0	0	0	0	0	0	0	0	0	0	0	0	0	0	0	0	0	0	380	0	0	0
7203.19	0	0	0	0	0	0	0	0	0	0	0	0	0	0	0	0	0	0	0	0	0	0	0	0	0	0	0	0	0	0	0	0	0	0	0	0	0	0	0	0	0	0	0	0	0	0	0	0	0
7207.35	0	0	0	0	0	0	0	0	0	0	0	0	0	0	0	0	498	0	0	0	0	0	0	0	0	0	0	0	0	0	0	0	0	0	0	0	0	0	0	0	0	0	0	0	0	0	0	0	0
7221.28	0	0	0	0	0	0	0	0	0	0	0	313	0	342	0	0	0	1234	515	0	0	508	649	0	723	780	604	0	0	0	0	0	0	0	0	0	0	0	0	0	0	0	0	0	0	0	598	729	0
7227.91	0	0	0	0	0	0	0	0	0	0	0	0	0	0	0	0	0	0	0	0	0	0	0	0	0	0	0	0	0	631	0	0	494	0	0	0	0	0	0	0	0	0	0	0	0	0	0	0	0
7262.03	0	0	0	0	0	0	0	0	0	0	0	0	0	0	0	0	0	0	0	0	0	0	0	0	0	0	0	0	587	0	0	714	0	0	921	688	0	0	0	0	0	0	0	0	0	0	0	0	0
7271.47	0	0	0	0	0	0	0	0	0	0	0	0	0	0	0	0	0	0	0	0	1133	0	0	0	0	0	0	0	0	0	0	0	0	0	0	0	1288	0	0	0	0	0	1007	670	0	0	0	0	0
7275.6	0	0	0	0	0	0	0	0	0	0	0	0	0	0	0	0	0	0	0	0	1133	0	0	0	0	0	0	0	0	0	0	0	0	0	0	0	0	0	0	0	0	0	0	0	0	0	0	0	0
7297.24	0	0	0	0	0	0	0	0	0	0	0	0	0	0	0	0	0	1209	0	454	0	0	0	368	0	0	0	0	0	0	0	0	0	0	0	0	0	0	0	699	0	0	517	0	0	0	0	0	0
7301.38	0	0	0	0	0	0	0	0	0	0	0	0	0	0	0	0	0	1209	0	454	635	0	0	368	0	0	0	0	0	0	0	0	0	0	0	0	0	0	0	0	0	0	517	0	0	0	0	0	0
7330.87	332	0	0	443	0	0	0	335	0	0	0	0	0	0	0	0	0	0	0	0	0	0	0	0	0	0	0	0	0	0	0	0	0	0	0	0	0	0	0	0	0	0	0	0	0	0	0	0	0
7334.81	0	0	0	443	0	0	0	335	0	0	0	0	0	0	0	0	0	0	0	0	0	0	0	0	0	0	0	0	0	0	0	0	0	0	0	0	0	0	0	0	0	0	0	0	0	0	0	0	0
7351.06	0	0	0	0	0	0	0	0	0	0	0	0	0	0	0	0	0	0	0	0	0	0	0	0	0	0	0	0	0	0	0	0	0	0	0	0	0	0	0	0	0	0	0	0	0	0	0	0	0
7361.49	1580	899	369	962	1256	1152	799	763	0	0	0	0	0	0	0	0	0	0	0	0	0	0	0	0	0	0	0	0	0	0	0	0	0	0	0	0	0	0	0	0	0	0	0	0	0	0	0	0	0
7368.21	531	0	0	0	0	0	0	0	0	0	0	0	0	0	0	0	0	0	0	0	0	0	0	0	0	0	0	0	0	0	0	0	0	0	0	0	0	0	0	0	0	0	0	0	0	0	0	0	0
7379.39	0	386	0	0	576	0	0	0	0	0	0	0	484	0	0	0	0	0	0	0	0	0	0	0	0	0	0	0	0	0	0	0	0	0	0	0	0	0	0	0	0	0	606	0	0	0	0	0	0
7383.65	0	0	0	0	0	0	639	0	0	0	0	0	484	0	0	0	0	0	0	0	0	0	0	0	0	0	0	0	0	0	0	0	0	0	0	0	489	0	0	0	0	0	606	0	0	0	0	0	0
7387.65	1387	649	0	668	812	1001	639	375	0	0	0	0	0	0	0	0	0	0	0	0	0	0	0	0	0	0	0	0	0	0	0	0	0	0	0	0	489	0	0	0	0	0	0	0	0	0	0	0	0
7395.36	0	0	0	0	0	0	0	0	0	0	0	0	0	0	0	0	0	0	0	0	0	0	0	0	0	0	0	0	0	0	0	0	0	0	0	0	0	0	0	0	0	788	0	0	0	0	0	0	0
7399.79	0	0	0	0	0	0	0	0	0	0	0	0	0	0	0	0	0	0	0	0	0	0	0	0	0	0	0	0	0	0	0	0	0	0	0	0	0	0	0	0	0	788	0	0	0	365	0	0	0
7403.56	0	0	0	0	0	0	0	0	0	0	0	0	0	0	0	0	0	0	0	0	965	0	0	767.5	0	0	0	0	0	0	0	0	0	0	0	0	910	1006	783	0	0	1108	1855	839	0	0	0	0	0
7422.58	0	0	0	0	0	0	0	0	0	0	0	0	0	0	0	0	0	0	0	0	0	0	0	2532.5	0	0	0	0	0	0	0	0	0	0	0	0	2160	3452	2281	1069	1385	4590	6594	3354	0	0	0	0	0
7439.3	0	0	0	0	0	0	0	0	0	0	0	0	0	0	0	0	0	0	0	0	0	0	0	4598.5	0	0	0	0	1066	926	0	1105	0	0	939	733	3312	6008	3744	1577	2100	9436	12689	6868	0	0	0	0	0
7452.33	0	0	0	0	0	0	0	0	0	0	0	0	0	0	0	0	0	0	1006	0	1715	928	377	0	586	553	415	663	0	0	1102	0	780	924	0	1419	0	0	0	553	0	0	0	0	0	0	0	0	0
7456.16	0	0	0	0	0	0	0	0	0	0	0	0	0	0	0	0	0	0	1006	0	1715	928	377	971	586	553	0	663	2221	2288	1102	1992	780	924	1829	1419	720	1720	1138	553	779	2475	3589	1990	0	0	0	0	0
7469.86	0	0	0	0	0	0	578	0	0	0	0	0	0	0	0	0	0	0	1393	596	1615	1034	0	0	667	812	0	871	781	1317	0	610	0	505	624	474	0	0	0	0	0	495	994	0	0	0	0	0	0
7484.46	0	0	0	0	0	0	0	0	0	0	0	0	0	0	0	0	0	0	0	0	0	0	0	0	0	0	0	0	0	0	0	0	0	0	0	0	0	0	0	0	0	0	0	0	728	0	0	0	0
7488.51	0	0	0	0	0	336	659	0	0	0	0	0	0	0	0	0	0	0	0	0	0	0	0	0	0	0	0	0	0	612	0	0	0	0	0	0	0	0	0	0	0	0	0	0	0	0	0	0	0
7493.23	0	0	0	0	0	336	659	0	0	0	0	0	0	0	0	0	0	684	0	0	0	0	0	0	0	0	0	0	0	0	0	0	0	0	0	0	0	0	0	0	0	0	0	0	0	440	0	0	0
7497.11	0	0	0	0	0	0	0	0	0	0	0	0	0	0	0	0	0	684	0	0	0	0	0	0	0	0	0	0	0	0	0	0	0	0	0	0	0	0	0	0	0	0	0	0	0	0	0	0	0
7509.7	0	0	0	374	0	553	896	316	0	0	436	0	422	673	0	0	906	0	0	0	0	0	0	0	0	0	0	0	0	0	0	0	0	0	0	0	0	0	0	0	0	0	0	0	2462	1864	0	0	0
7513.47	0	0	0	374	0	553	896	316	0	0	436	0	422	673	0	0	906	1529	0	0	0	0	0	0	0	0	0	0	0	0	0	0	0	0	0	0	0	0	0	0	0	0	0	0	2462	1864	503	653	0
7524.57	0	0	0	0	0	0	0	0	0	0	0	0	0	0	0	0	0	0	0	0	0	0	0	0	0	0	0	0	1666	1665	578	0	472	746	562	423	0	0	0	0	0	0	0	0	4562	2818	0	0	378
7528.4	291	0	0	504	0	420	970	355	0	0	484	0	467	537	0	0	1152	798	0	0	0	0	0	0	0	0	0	0	1666	1665	578	0	0	0	0	423	0	0	0	0	0	0	0	0	4562	2818	821	920	378
7540.76	0	0	0	0	0	0	0	0	0	0	0	0	0	0	0	0	0	0	0	0	0	0	0	0	0	0	0	0	0	0	0	0	0	0	0	0	0	0	0	0	0	0	0	0	3159	899	0	0	0
7545.01	0	0	0	452	0	0	654	0	0	0	0	0	0	0	0	0	918	0	0	0	0	0	594	0	0	0	0	0	0	0	0	0	0	0	0	0	0	0	0	0	0	0	0	0	3159	899	518	736	0
7550	0	0	0	0	0	0	0	0	0	0	0	0	0	0	0	0	0	0	0	0	0	0	594	0	0	0	0	0	0	0	0	0	0	0	0	0	0	0	0	0	0	0	0	0	0	0	518	736	0
7558.86	0	0	0	0	0	0	0	0	0	0	0	0	0	0	0	0	551	0	0	0	0	0	0	0	0	0	0	0	0	0	0	0	0	0	0	0	0	0	0	0	0	0	0	0	1747	0	0	0	0
7562.79	0	0	0	0	0	0	0	0	0	0	0	0	0	0	0	0	551	0	0	0	0	0	0	0	0	0	0	0	0	0	0	0	0	0	0	0	0	0	0	0	0	0	0	0	0	354	0	0	0
7567.03	0	0	0	0	0	0	0	0	0	0	0	0	478	0	0	0	0	0	0	0	0	407	0	314	0	0	0	0	0	0	0	0	0	0	0	0	0	477	0	0	0	0	0	0	0	0	0	0	0
7571.07	0	0	0	0	0	0	0	0	0	0	0	0	478	0	0	0	0	0	0	0	0	0	0	314	0	0	0	0	0	0	0	0	0	0	0	0	0	477	0	0	0	0	0	0	0	0	899	1096	0
7575.01	0	0	0	0	0	0	0	0	0	0	0	0	0	0	0	0	0	0	0	0	0	0	0	0	0	0	0	0	0	0	0	0	0	0	0	0	0	0	0	0	0	0	0	0	613	0	899	1096	0
7582.96	0	0	0	0	0	0	0	0	0	0	0	0	0	0	0	0	0	0	563	0	0	956	0	0	0	0	539	0	0	0	0	0	0	0	0	0	0	0	0	0	0	0	0	0	0	0	0	0	0
7587.08	0	0	0	0	0	0	0	0	0	0	0	0	0	0	0	0	0	0	0	0	0	956	0	702.5	0	0	0	0	0	0	0	0	0	0	0	0	469	927	793	0	442	0	0	0	0	0	1553	1837	0
7600.3	0	0	0	0	0	0	0	0	0	0	0	0	0	0	0	0	0	0	0	0	0	0	0	595	0	0	0	0	0	0	0	0	0	0	419	311	0	589	497	0	0	0	0	0	0	0	0	0	0
7607.13	986	806	336	725	1188	911	776	465	0	0	0	0	0	0	0	0	0	0	0	0	0	0	0	0	0	0	0	0	0	0	0	0	0	0	0	0	0	0	0	0	0	0	0	0	0	0	1378	1561	0
7614.41	0	0	0	0	0	0	0	0	0	0	0	0	0	0	0	0	0	0	564	0	0	532	431	0	0	568	547	0	0	0	0	0	0	0	0	0	0	0	0	0	0	0	0	0	0	0	0	0	0
7618.75	0	0	0	0	0	0	0	0	0	0	0	0	0	0	0	0	0	0	564	0	0	0	431	0	0	568	0	0	0	0	0	0	0	0	0	0	514	0	0	0	0	0	0	0	0	0	0	0	0
7625.58	6440	4159	1448	3645	5675	5107	3504	2559	0	0	0	0	0	0	0	0	0	0	0	0	0	0	0	0	0	0	0	0	0	0	0	0	0	0	0	0	0	0	0	0	0	0	0	0	0	0	0	0	0
7631.49	0	0	0	0	0	0	0	0	0	0	0	0	0	0	0	0	0	0	596	0	0	0	0	0	0	0	0	0	0	0	0	0	0	0	0	0	0	0	0	0	0	0	0	0	0	0	0	0	0
7635.54	0	0	0	0	0	0	0	0	0	0	0	0	0	0	0	0	0	0	0	0	0	0	0	0	0	0	0	0	0	0	0	0	0	0	0	0	1743	0	0	0	0	0	0	0	0	0	0	0	0
7646.23	311	0	0	0	0	0	0	0	0	0	0	0	0	0	0	0	0	0	0	0	0	0	0	0	0	0	0	0	0	0	0	0	0	0	0	0	0	0	0	0	0	570	749	0	0	0	0	0	0
7656.22	0	0	0	0	0	0	0	0	0	0	0	0	0	0	0	0	0	0	0	0	0	0	0	0	0	0	0	0	0	0	0	0	0	0	0	0	0	0	0	0	0	0	0	0	0	0	0	0	0
7660.35	0	0	0	0	0	0	0	0	0	0	0	0	0	0	0	0	0	0	0	0	0	0	0	0	0	0	0	0	0	0	0	0	0	0	0	0	0	0	0	0	0	0	0	0	0	0	0	0	0
7670.57	0	0	0	0	0	0	0	0	0	0	0	0	0	0	0	0	0	0	0	0	0	0	0	0	0	0	0	0	0	1502	0	0	0	0	0	0	0	0	0	0	0	0	0	0	0	0	0	0	0
7675.11	0	0	0	0	0	0	0	0	0	0	0	0	0	0	0	0	0	0	0	0	0	0	0	0	0	0	0	0	0	0	0	0	0	0	0	0	0	0	0	0	0	0	0	0	0	0	0	0	0
7686.69	0	0	0	0	0	0	0	0	0	0	0	0	0	0	0	0	0	0	0	0	0	0	0	0	0	0	0	0	957	4883	1028	0	516	0	0	335	0	0	0	0	0	0	0	0	0	0	0	0	0
7692.98	0	0	0	0	0	0	451	0	0	0	0	0	0	0	0	0	422	0	0	0	0	0	0	0	0	0	0	0	0	0	0	0	0	0	0	0	0	0	0	0	0	0	0	0	1697	0	409	439	0
7697.5	0	0	0	0	0	0	451	0	0	0	0	0	0	0	0	0	422	0	0	0	0	0	0	0	0	0	0	0	0	0	0	0	0	0	0	0	0	0	0	0	0	0	704	508	1697	0	409	439	0
7721.26	0	0	0	348	0	0	812	0	0	0	0	0	0	0	0	0	0	0	0	0	0	0	0	0	0	0	0	0	0	0	0	0	0	0	0	0	1044	0	0	0	0	0	1778	953	0	0	0	0	0
7726.57	0	0	0	0	0	0	0	0	0	0	0	0	0	0	0	0	0	0	0	0	0	0	0	0	0	0	0	0	0	0	0	0	0	0	0	0	1044	0	0	0	0	0	1778	953	0	0	0	0	0
7735.05	0	514	0	1186	595	1395	2575	759	0	0	0	0	0	0	0	0	0	0	0	0	0	0	0	0	0	0	0	0	0	0	0	0	0	0	0	0	0	0	0	0	0	0	0	0	0	0	0	0	0
7739.9	0	514	0	1186	595	1395	2575	759	0	0	0	0	0	0	0	0	0	0	0	0	0	353	0	297.5	0	0	0	0	0	0	0	0	0	0	0	0	2996	616	571	0	488	1318	5023	2853	0	0	0	0	0
7744.06	0	0	0	0	0	0	0	0	0	0	0	0	0	0	0	0	0	0	0	0	0	353	0	0	0	0	324	0	0	0	0	0	0	0	0	0	2996	0	571	0	488	1318	5023	2853	0	0	0	0	0
7753.55	0	0	0	845	380	819	1394	426	0	0	0	0	0	0	0	0	0	0	423	0	0	368	0	953.5	0	0	0	0	0	0	0	0	0	0	0	0	4980	1202	1065	779	745	2456	9061	5099	0	0	0	0	0
7758.47	0	0	0	0	0	0	0	0	0	0	0	0	0	299	0	341	0	0	423	0	0	0	0	953.5	0	0	0	0	0	0	0	0	0	0	0	0	4980	1202	1065	779	745	2456	9061	5099	0	0	0	0	0
7767.08	0	0	0	0	0	0	0	0	0	0	0	0	0	0	0	0	0	0	597	0	0	726	0	0	0	0	483	0	555	0	0	0	0	0	0	0	0	0	0	0	0	0	0	0	0	0	0	0	0
7781.09	0	0	0	0	0	0	0	0	0	0	0	0	0	0	0	0	0	0	0	0	0	0	0	0	0	0	0	0	0	0	0	0	0	0	0	0	425	0	0	0	0	0	549	0	0	312	0	0	0
7786.88	0	0	0	0	411	0	0	0	0	0	0	0	0	0	0	0	0	0	0	0	0	0	0	0	0	0	0	0	0	0	0	0	0	0	0	0	0	0	0	0	0	0	0	0	0	312	0	0	0
7800.09	0	0	0	0	0	0	0	0	0	0	0	0	0	0	0	0	0	0	0	0	0	0	0	0	0	0	0	0	0	0	0	0	0	0	0	0	0	0	0	0	0	0	0	0	0	0	0	0	0
7807.38	0	0	0	0	0	0	0	0	0	0	0	0	0	0	0	0	0	0	0	0	0	0	0	0	0	0	0	0	0	0	0	0	0	0	0	0	0	0	0	0	0	0	0	0	0	0	0	0	0
7811.68	0	0	0	0	0	0	0	0	0	0	0	0	0	0	0	0	0	0	0	0	0	0	0	0	0	0	0	0	0	0	0	0	0	0	0	0	0	0	0	0	0	0	502	0	0	0	0	0	0
7817.19	0	0	0	0	0	0	0	0	0	0	0	0	0	0	0	0	0	0	0	0	0	0	0	0	0	0	0	0	0	0	0	0	0	0	0	0	0	0	0	0	0	0	0	0	0	0	0	0	0
7821.6	0	0	0	0	0	0	0	0	0	0	0	0	0	0	0	0	0	0	0	0	0	0	0	0	0	0	0	0	0	0	0	0	0	0	0	0	0	0	0	0	0	0	0	0	1000	385	0	0	0
7888.12	0	0	0	0	0	0	0	0	0	0	0	0	0	0	0	0	0	0	0	0	0	0	0	0	0	0	0	0	0	0	0	0	0	0	0	0	0	0	0	0	0	0	0	0	0	0	0	0	0
7939.5	0	0	0	0	0	373	575	0	0	0	0	0	0	0	0	0	0	0	0	0	1209	0	332	0	0	0	0	0	0	0	0	0	0	0	0	0	0	0	0	0	0	0	0	0	0	0	0	0	0
7944.05	0	0	0	0	0	373	575	0	0	0	0	0	0	0	0	0	384	0	0	0	1209	0	0	0	0	0	0	0	0	0	0	0	0	0	0	0	0	0	0	0	0	0	0	0	592	0	0	0	0
7963.7	0	0	0	0	0	0	0	0	0	897	0	0	0	0	0	0	0	0	0	0	0	0	0	0	0	0	0	0	0	0	0	0	0	0	0	0	0	0	0	0	0	0	621	0	0	0	383	461	0
7977.81	0	396	0	0	306	0	0	0	0	1161	0	0	0	0	0	0	0	0	0	0	0	0	0	0	0	0	0	0	0	0	0	0	0	0	0	0	0	0	0	0	0	0	0	0	0	0	0	0	0
8071.82	0	0	0	0	0	0	0	0	0	0	0	0	0	0	0	0	0	0	0	0	1374	0	0	0	0	0	0	452	0	0	0	0	0	0	0	0	0	0	0	0	0	0	0	0	0	0	0	0	0
8083.31	0	0	0	0	0	0	0	0	0	0	0	0	0	0	0	0	0	0	0	0	0	0	0	242	0	0	0	519	0	0	0	0	0	0	0	0	0	0	0	0	0	0	0	0	0	0	0	0	0
8114.37	0	0	0	0	0	0	0	0	0	0	0	0	0	0	0	0	0	0	0	0	0	0	0	0	0	0	0	0	0	0	0	0	0	0	0	0	0	0	0	0	0	0	0	0	0	0	0	0	0
8125.81	0	0	0	0	0	0	0	0	0	0	0	0	0	0	0	0	0	0	0	0	0	0	0	0	0	0	0	0	0	0	0	0	0	0	0	0	0	0	0	0	0	0	0	0	0	0	512	604	0
8148.68	0	0	0	0	0	0	0	0	0	0	0	0	0	0	0	0	0	0	0	401	524	0	442	0	0	0	0	0	0	408	0	0	0	0	0	0	0	0	0	0	0	0	0	0	0	0	1177	1360	0
8164.38	0	0	0	0	0	0	0	0	0	0	0	0	0	0	0	0	0	0	0	0	0	0	0	0	0	0	0	0	529	727	420	0	0	296	0	0	0	0	0	0	0	0	0	0	0	0	0	0	387
8168.51	0	0	0	0	0	0	0	0	0	0	0	0	0	0	0	0	0	0	0	0	0	0	0	0	0	0	0	0	529	0	420	0	0	296	0	0	0	0	0	0	0	0	0	0	0	0	0	0	387
8177.23	0	0	0	0	0	0	0	0	0	0	0	0	0	0	0	0	0	0	0	0	0	0	0	269	0	0	0	0	0	0	0	0	0	0	0	0	0	0	0	396	0	0	0	0	0	0	0	0	0
8181.45	0	0	0	0	0	0	0	0	326	0	412	324	677	405	0	170	388	0	0	0	0	0	0	506.5	0	0	0	0	0	0	370	0	0	0	0	0	0	0	0	0	0	0	0	0	0	0	528	537	0
8185.55	0	0	0	0	0	0	0	0	326	0	412	324	677	405	0	170	388	0	0	0	0	0	0	480	0	0	0	0	0	0	370	0	0	0	0	0	0	0	0	0	0	0	0	0	0	0	528	537	0
8198.5	0	0	0	0	0	0	0	0	690	0	908	592	1406	800	0	366	974	666	880	0	529	337	407	0	0	0	708	0	0	349	0	0	0	0	0	0	0	0	0	0	0	0	0	0	0	0	0	0	0
8203.43	0	0	0	0	0	0	0	0	690	0	908	592	1406	800	0	366	974	666	880	0	529	337	407	0	0	0	708	0	0	0	0	0	0	0	0	0	0	0	0	0	0	0	0	0	352	0	0	0	0
8214.55	0	0	0	0	0	0	0	0	991	0	1485	897	2185	1206	673	577	1563	1000	0	421	0	0	0	253.5	363	0	277	0	0	0	0	0	0	327	0	0	0	0	0	0	0	0	0	426	0	0	0	0	0
8223.55	0	299	0	0	0	0	0	0	0	0	0	0	0	0	0	0	0	0	0	0	0	0	0	0	0	0	0	0	0	648	476	0	0	0	0	0	0	0	0	0	0	0	0	0	0	0	610	0	0
8227.77	0	299	0	0	0	0	0	0	0	0	0	0	0	0	0	0	0	0	0	0	0	0	0	0	0	0	0	0	0	0	476	0	0	0	0	0	0	0	0	0	0	0	0	0	328	0	610	661	0
8231.98	0	0	0	0	0	0	0	0	0	0	0	0	0	0	0	0	0	0	0	0	0	0	0	0	0	0	0	0	0	0	0	0	0	0	0	0	0	0	0	0	0	0	0	0	328	0	0	0	0
8240.06	0	0	0	0	0	0	0	0	0	0	0	0	0	0	0	0	0	0	0	0	0	0	0	0	0	0	0	0	408	1000	769	0	0	0	0	0	0	0	0	0	0	0	0	0	0	0	0	0	0
8245.24	0	0	0	0	0	0	0	0	0	0	0	0	0	0	0	0	0	0	0	0	0	0	0	0	0	0	0	0	0	0	0	0	0	0	0	0	0	0	0	0	0	0	0	0	622	0	965	1072	0
8259.23	0	0	0	0	0	0	0	0	205	0	0	0	462	0	0	0	0	0	0	0	0	0	0	0	0	0	0	0	0	0	0	0	0	0	0	0	0	0	0	0	0	504	588	639	0	0	0	0	0
8263.52	0	0	0	0	0	0	0	0	205	0	0	0	462	0	0	0	0	0	0	0	0	0	0	0	0	0	0	0	0	0	0	0	0	0	0	0	0	0	0	0	0	504	0	639	0	0	0	0	0
8276.5	0	0	0	0	0	0	0	0	0	490	0	0	0	0	0	0	0	0	0	0	752	0	301	0	0	0	0	350	0	0	486	0	0	0	0	0	726	0	0	0	0	797	1166	974	0	0	0	0	493
8292.9	0	0	0	0	0	0	0	0	0	0	0	0	0	0	0	0	0	0	0	491	1111	0	598	415	382	0	0	530	0	0	725	0	0	0	0	0	976	618	0	0	351	1166	1524	1476	0	0	0	0	668
8297.3	0	0	0	0	0	0	0	0	0	549	0	0	0	0	0	0	0	0	0	491	1111	0	598	219.5	382	0	0	530	0	0	725	0	0	0	0	0	976	618	0	0	351	1166	0	0	0	0	645	727	668
8302.87	279	0	0	0	0	360	0	0	0	0	0	0	0	0	0	0	0	0	0	0	0	0	0	0	0	0	0	0	0	0	0	0	0	0	0	0	0	0	0	0	0	0	0	0	0	0	645	727	0
8314.55	0	0	0	0	0	0	0	0	0	0	0	0	0	0	0	0	0	0	0	0	0	0	0	0	0	0	0	0	0	0	0	0	0	0	0	0	0	0	0	0	0	0	0	0	0	0	2202	2737	0
8320.65	258	0	0	231	0	402	0	0	0	0	0	0	0	0	0	0	0	0	0	0	0	0	0	0	0	0	0	0	0	0	0	0	0	0	0	0	0	0	0	0	0	0	0	0	0	0	0	0	0
8332.7	0	0	0	0	0	0	0	0	0	0	0	0	0	0	0	0	0	0	0	0	0	0	0	0	0	0	0	0	0	0	0	0	0	0	0	0	0	0	0	0	0	0	0	0	0	0	0	0	0
8337.61	0	0	0	0	0	0	0	0	0	0	0	0	0	0	0	0	0	0	0	0	0	0	0	0	0	0	0	0	0	0	0	0	328	0	0	0	0	0	0	0	0	0	0	0	0	0	0	0	0
8350.11	0	0	0	0	0	0	0	0	0	0	0	0	0	0	0	0	0	0	0	0	0	0	0	0	0	0	0	0	0	0	0	0	0	0	0	0	0	0	0	0	0	0	0	0	0	0	0	0	0
8362.67	0	0	0	0	0	302	0	0	0	0	0	0	0	0	0	0	0	0	0	0	0	0	0	0	0	0	0	0	0	0	0	0	0	0	0	0	0	0	0	0	0	0	0	0	0	0	0	0	0
8400.4	0	0	0	0	0	0	0	0	0	0	0	0	0	0	0	0	0	0	0	0	0	0	0	0	0	0	0	0	0	0	0	0	0	0	0	0	0	0	0	0	0	0	0	0	451	398	0	0	0
8405.96	0	0	0	0	0	0	0	0	0	292	0	0	0	0	0	0	0	0	0	0	0	0	0	0	0	0	0	0	0	0	0	0	0	0	0	0	0	0	0	0	0	0	0	0	0	398	0	0	0
8423.73	0	0	0	0	0	0	0	0	0	0	0	0	0	0	0	0	0	0	0	0	484	439	0	0	0	0	0	422	0	0	0	0	0	0	0	0	0	0	0	0	0	0	0	0	0	0	0	0	0
8433.7	0	0	0	0	0	0	0	0	0	758	0	0	0	0	0	0	0	0	0	0	0	0	0	0	0	0	0	0	0	0	329	0	0	0	0	0	0	0	0	0	0	0	0	0	0	0	0	0	359
8441.76	0	431	0	0	377	0	0	0	0	0	0	0	0	0	0	0	0	0	0	0	0	0	0	0	0	0	0	0	0	0	0	0	0	0	0	0	0	0	0	0	0	0	0	0	0	0	0	0	0
8451.04	0	0	0	0	0	0	0	0	0	1097	0	0	0	0	0	0	0	0	0	0	0	0	0	0	0	0	0	316	0	0	524	0	0	0	0	0	0	0	0	0	0	0	0	0	0	0	0	0	650
8456.01	0	338	0	0	398	0	0	234	0	1097	0	0	0	0	0	0	0	0	0	0	0	0	0	0	0	0	0	0	0	0	524	0	0	0	0	0	0	0	0	0	0	0	0	0	0	0	0	0	0
8471.76	305	340	0	359	385	410	517	354	0	0	0	0	0	0	0	0	0	0	0	0	0	0	0	0	0	0	0	0	0	0	0	0	0	0	0	0	0	0	0	0	0	0	0	0	0	0	0	0	0
8496.15	0	0	0	0	0	0	0	0	0	0	0	0	0	0	0	0	0	0	0	0	0	0	0	0	0	0	0	0	0	427	0	0	0	0	0	0	0	0	0	0	0	0	404	602	0	0	0	0	0
8503.46	0	0	0	0	0	0	0	0	0	0	0	0	0	0	0	0	0	0	0	0	0	0	366	0	0	0	0	0	0	427	0	0	0	0	0	0	0	0	0	0	0	0	404	602	0	0	0	0	0
8508.69	0	0	0	0	0	0	0	0	0	0	0	0	0	0	0	0	0	0	0	357	568	0	363	0	0	0	0	0	0	0	0	0	0	0	0	0	0	0	0	0	0	0	0	0	0	0	0	0	0
8513.03	0	0	0	0	0	0	0	0	0	0	0	0	0	0	0	0	0	0	0	357	568	0	0	0	0	0	0	0	0	1143	0	0	547	362	0	0	0	0	0	0	0	618	876	1212	0	0	0	0	0
8517.38	0	0	0	0	0	0	0	0	0	0	0	0	0	0	0	0	0	0	0	438	0	0	0	0	0	0	0	0	361	1143	0	0	547	362	0	0	0	0	0	0	0	618	876	1212	0	0	0	0	0
8521.93	0	0	0	0	0	0	0	0	0	0	0	0	0	0	0	0	0	402	729	438	1862	477	815	0	0	0	449	0	0	0	0	0	0	0	0	0	0	0	0	0	0	0	0	0	0	0	416	449	0
8531.27	0	0	0	0	0	0	0	0	0	0	291	321	528	287	0	0	0	717	0	370	0	0	0	0	0	0	0	0	683	2329	437	282	1045	748	0	0	465	537	315	352	644	1286	1528	2361	306	0	520	610	0
8547.64	221	0	0	289	0	260	0	0	194	0	689	742	1274	659	308	306	375	1477	0	994	1154	0	720	0	0	0	0	972	469	1509	0	0	398	421	0	0	0	431	0	0	488	1280	1029	2312	999	304	1155	1402	0
8564.71	306	0	0	472	0	429	397	248	383	0	1058	1030	1777	963	519	454	777	1734	0	1353	1550	0	904	361	0	0	0	1272	767	2051	438	288	668	531	0	0	0	704	496	367	844	1665	1368	2837	1534	448	1880	2112	351
8569.31	306	0	0	472	0	429	397	248	383	0	1058	1030	1777	963	519	454	777	1734	0	1353	1550	0	904	361	0	0	0	1272	767	2051	438	288	668	531	0	0	0	704	496	367	844	1665	1368	2837	1534	448	1880	2112	351
8582.06	0	0	0	0	0	0	0	0	491	0	0	469	876	0	435	309	0	0	0	0	0	0	0	0	0	0	0	0	0	0	0	0	0	0	0	0	0	0	0	0	0	0	0	0	1041	0	1856	2182	424
8586.4	0	0	0	0	0	0	0	0	491	0	708	469	876	698	435	309	0	682	0	0	0	0	0	0	0	0	0	0	0	0	0	0	0	0	0	0	0	0	0	0	0	0	0	0	1041	0	1856	2182	424
8601.17	0	0	0	0	0	0	0	0	195	0	257	202	438	288	0	0	523	0	0	411	0	0	0	0	0	0	0	0	0	0	0	0	0	0	0	0	0	0	0	0	0	0	0	0	0	0	0	0	0
8605.7	0	0	0	0	0	0	0	0	195	0	257	202	438	288	0	0	523	0	0	411	0	0	0	207.5	0	0	0	0	0	0	0	0	0	0	0	0	0	0	0	0	0	0	0	0	0	0	0	0	0
8667.56	319	0	0	214	0	341	0	0	0	0	0	0	0	0	0	0	0	0	0	0	0	0	0	0	0	0	0	0	0	0	0	0	0	0	0	0	0	0	0	0	0	0	0	0	345	0	0	0	0
8728.31	0	0	0	0	0	0	0	0	0	0	0	0	0	0	0	0	0	0	0	0	428	0	0	0	0	0	0	0	0	0	0	0	0	0	0	0	0	0	0	0	0	0	0	0	0	0	0	0	0
8738.81	0	0	0	0	0	0	0	0	0	0	0	0	0	0	0	0	0	0	0	0	0	0	0	470.5	0	0	0	0	0	0	0	0	0	0	0	0	0	0	0	353	0	0	0	0	0	0	0	0	0
8779.88	0	0	0	0	0	0	0	0	0	0	0	0	0	0	0	0	0	0	306	0	1329	500	300	381.5	365	0	297	0	0	0	0	0	0	0	0	0	0	0	0	0	0	0	0	0	0	0	0	0	0
8786.01	0	0	0	0	0	0	0	0	0	0	0	0	0	0	0	0	0	0	306	0	0	0	300	0	365	0	297	0	0	0	0	0	0	0	0	0	0	0	0	0	0	0	0	0	0	0	0	0	0
8822.82	0	0	0	0	0	0	0	0	0	0	0	0	0	0	0	0	0	0	0	0	0	0	0	0	0	0	0	0	0	0	0	0	0	0	0	0	0	0	0	0	0	0	0	0	0	0	356	407	0
8834.7	0	0	0	0	0	0	0	0	0	0	0	0	0	0	0	0	0	0	329	0	0	0	0	0	0	0	0	0	0	0	0	0	0	0	0	0	0	0	0	0	0	349	0	0	0	0	888	984	0
8839.57	0	0	0	0	0	0	0	0	0	0	0	0	0	0	0	0	0	0	329	0	0	0	0	0	0	0	0	0	0	0	0	0	0	232	0	0	0	0	0	0	0	349	0	0	0	0	888	984	0
8853.35	0	0	0	0	0	0	0	0	0	0	0	0	358	0	0	0	0	0	580	0	0	431	0	0	0	337	0	296	0	0	0	240	0	448	0	0	0	0	0	364	0	720	775	897	0	0	1335	1577	0
8857.85	0	0	0	0	0	0	0	0	0	0	0	0	0	0	0	0	0	0	580	0	0	431	0	0	0	337	0	296	0	0	0	240	0	448	379	0	0	0	0	364	0	720	775	897	0	0	1335	1577	0
8865	0	0	0	0	0	0	0	0	0	0	216	0	680	207	0	0	0	0	0	0	0	0	0	0	0	0	0	0	0	0	0	0	0	0	0	0	0	0	0	0	0	0	0	0	0	0	0	0	0
8869.62	0	0	0	0	0	0	0	0	0	0	216	0	680	0	0	0	0	0	624	0	0	0	0	0	0	326	0	0	0	0	0	0	0	0	0	0	550	531	0	708	348	1123	1334	1512	0	0	0	0	0
8876.12	0	0	0	0	0	225	0	0	0	0	0	0	0	0	0	0	0	0	0	0	0	0	0	286	0	0	0	0	0	0	0	0	0	0	0	0	0	531	0	708	348	0	0	0	0	0	0	0	0
8880.57	0	0	0	0	0	225	0	0	0	0	0	0	0	0	0	0	0	0	0	0	0	0	0	0	0	0	0	0	0	0	0	0	0	0	0	0	0	0	0	0	442	0	0	0	0	0	0	0	0
8893.04	175	273	0	0	253	363	0	0	0	0	0	0	0	0	0	0	0	0	0	0	581	251	0	625.5	0	0	0	0	0	0	0	0	0	0	0	0	797	966	424	1524	751	1253	2102	2220	0	0	0	0	0
8909.92	0	0	0	0	0	0	0	0	0	0	0	0	0	0	0	0	0	0	0	0	590	0	0	1562.5	0	0	0	0	0	0	0	0	0	0	0	0	1978	2404	1097	3718	1874	3052	5068	5520	0	0	0	0	0
8926.8	0	0	0	0	0	0	0	0	0	0	0	0	0	0	0	0	0	0	0	0	409	0	0	2312.5	0	0	0	0	330	562	521	0	0	335	0	0	3080	3564	1644	5519	2790	4690	7980	8642	0	0	577	666	0
8931.92	0	0	0	0	0	0	0	0	0	0	0	0	308	0	0	0	0	0	0	0	409	0	329	2312.5	0	0	0	0	330	562	521	0	0	335	0	0	3080	3564	1644	5519	2790	4690	7980	8642	306	0	577	666	0
8938.25	0	0	0	0	0	0	0	0	0	0	0	0	308	0	0	0	0	0	0	350	0	0	0	0	476	0	0	0	0	0	0	0	0	0	0	0	0	0	0	0	0	0	0	0	306	0	0	0	0
8942.85	0	0	0	0	0	0	0	0	0	0	0	0	314	0	0	0	0	0	0	350	0	0	550	0	476	0	250	0	0	0	0	0	0	0	0	0	0	0	0	308	0	0	0	0	0	0	0	0	0
8949.05	0	0	0	0	0	0	0	0	0	0	0	0	314	356	0	0	406	0	0	344	0	0	0	0	0	0	0	0	1012	1842	1332	272	839	952	483	0	0	0	0	308	0	0	0	0	848	0	1522	1582	368
8953.55	0	0	0	0	0	0	0	0	218	0	489	282	444	356	0	0	406	335	0	451	0	0	0	0	615	0	0	0	1012	1842	1332	272	839	952	483	0	0	0	0	0	0	0	0	0	848	0	1522	1582	368
8958.51	0	0	0	0	0	0	0	0	0	0	489	0	755	0	0	0	0	335	0	451	0	0	0	0	615	0	0	0	0	0	0	0	0	0	0	0	0	0	0	0	0	0	0	0	0	0	0	0	0
8964.86	0	0	0	0	0	0	0	0	0	0	0	0	755	0	0	0	0	0	259	560	871	353	1364	0	931	471	467	413	2637	5020	3363	805	2132	2491	1177	334	0	0	0	0	0	0	0	0	0	0	0	0	0
8969.4	0	0	0	0	0	0	0	0	709	0	1186	728	1301	852	530	532	972	1260	259	0	871	353	1364	0	931	471	467	413	2637	5020	3363	805	2132	2491	1177	334	0	0	0	0	0	0	0	0	2289	461	3383	3739	931
8974.12	0	0	0	0	0	0	0	0	709	0	1186	728	1301	852	0	0	972	1260	0	0	0	0	0	0	0	0	0	0	0	0	0	0	0	0	0	0	0	0	0	0	0	0	0	0	2289	461	3383	0	0
8981.74	0	0	0	0	0	0	0	0	0	0	0	0	0	0	0	0	1596	0	805	1406	2230	969	3530	213	2390	1306	1099	1039	4034	8161	5458	1187	3212	3854	1887	553	0	0	0	0	0	0	0	0	3692	0	5197	5635	1331
8986.28	0	0	0	0	0	0	0	0	1149	0	1950	1192	2058	1354	730	870	1596	1990	805	1406	2230	969	3530	213	2390	1306	1099	0	4034	8161	5458	1187	3212	3854	1887	553	0	0	0	0	0	0	0	0	3692	811	5197	5635	1331
8998.37	0	0	0	0	0	0	0	0	0	0	0	0	0	0	0	0	0	0	1264	2297	3588	1660	5571	589.5	3579	1875	1722	1629	0	0	0	0	0	0	0	0	0	0	0	0	0	0	0	0	455	0	0	880	0
9004.15	0	0	0	0	0	0	0	0	0	0	0	0	0	0	0	0	0	0	0	0	0	0	0	132.5	0	0	0	0	0	0	0	0	0	0	0	0	0	0	0	0	0	0	0	0	455	0	0	880	0
9013.98	0	0	0	0	0	0	0	0	0	0	0	0	0	0	0	0	0	0	0	0	0	0	0	0	301	0	0	0	931	985	841	374	431	826	376	304	0	0	0	0	0	0	0	0	437	0	484	583	0
9018.51	0	0	0	0	0	0	0	0	0	0	0	0	0	0	0	0	0	0	0	0	0	0	0	0	301	0	0	0	931	985	0	374	431	826	376	304	0	0	0	0	0	0	0	0	437	0	484	583	0
9025.71	0	0	0	0	0	0	0	0	0	0	0	0	0	0	0	0	0	0	0	0	0	0	266	0	426	267	0	0	0	0	0	0	0	0	0	0	0	0	0	0	0	0	0	0	0	0	0	0	0
9030.87	0	0	0	0	0	0	0	0	0	0	0	0	0	0	0	0	0	0	298	0	0	0	266	0	426	267	0	0	0	0	0	0	0	0	0	0	0	0	0	0	0	0	0	0	0	0	0	0	0
9041.92	0	0	0	0	0	0	0	0	0	563	0	0	0	0	0	0	0	0	0	0	0	0	0	0	0	0	0	0	0	0	0	0	0	0	0	0	0	0	0	0	0	0	0	0	0	0	0	0	0
9049.61	296	0	0	353	398	226	670	288	144	0	0	0	430	0	0	121	0	891	0	0	0	0	0	0	0	0	0	0	0	0	0	0	0	0	0	0	0	0	0	0	0	0	0	0	0	0	0	0	0
9054.28	296	370	0	353	398	226	670	288	0	776	0	0	430	0	0	121	0	891	0	0	0	0	0	0	0	0	0	0	0	0	0	0	0	0	0	0	0	0	0	0	0	0	0	0	0	0	0	0	0
9058.91	0	0	0	0	0	0	0	0	0	776	0	0	0	0	0	0	0	0	0	0	0	0	0	0	0	0	0	0	0	0	0	0	0	0	0	0	0	0	0	0	0	0	0	0	0	0	0	0	0
9066.97	464	465	0	554	542	414	939	418	476	0	531	221	1460	454	348	468	400	2252	0	0	0	0	0	0	0	0	0	0	0	0	0	0	0	0	0	0	0	0	0	0	0	0	0	0	0	0	0	0	0
9084.04	0	0	0	0	0	0	0	0	899	0	1039	466	2703	816	663	912	861	3337	0	0	0	0	0	0	0	0	0	0	0	0	0	0	0	0	0	0	0	0	0	0	0	0	0	0	0	0	0	0	0
9094.81	0	0	0	0	0	0	0	0	0	0	0	0	0	0	0	0	0	0	0	0	0	0	0	0	0	0	0	0	0	0	0	0	0	0	0	0	0	0	0	0	0	322	0	0	0	0	706	761	0
9100.13	0	0	0	0	0	0	414	0	0	0	0	0	0	0	0	0	0	0	0	0	0	0	0	0	0	0	0	0	0	0	0	0	0	0	0	0	0	441	280	0	0	322	0	0	0	0	706	761	0
9113.27	0	0	0	0	0	0	0	0	0	0	0	0	0	0	0	0	0	0	0	0	0	0	0	0	0	0	0	0	0	0	0	0	0	0	0	0	0	0	0	0	0	0	0	0	256	0	1196	1400	0
9118.18	0	0	0	0	0	0	399	0	0	0	0	0	0	0	0	0	0	0	0	0	0	0	0	0	0	0	0	0	0	0	0	0	0	0	0	0	0	0	0	0	0	379	416	608	256	0	1196	1400	0
9125.79	0	0	0	0	0	0	0	0	0	0	0	0	0	0	0	0	0	0	0	0	0	0	0	0	0	0	0	0	0	0	0	0	0	0	0	0	0	0	0	0	0	0	0	0	0	0	0	0	0
9132.02	250	0	0	231	0	261	529	187	0	0	0	0	0	0	0	0	0	0	0	0	0	0	0	0	0	0	0	0	0	0	0	0	0	0	0	0	632	408	0	329	0	684	973	1215	0	0	0	0	0
9141.38	0	0	0	0	0	0	0	0	0	0	0	0	0	0	0	0	0	0	0	0	0	0	261	0	0	0	0	0	0	0	0	0	0	0	0	0	0	0	0	0	0	0	0	0	0	0	0	0	0
9146	0	0	0	0	0	0	0	0	0	0	0	0	0	0	0	0	0	0	0	0	0	0	261	0	0	0	0	0	0	0	0	0	0	0	0	0	0	0	0	0	0	0	0	0	0	0	363	0	0
9150.84	0	0	0	0	0	0	0	0	0	0	0	0	0	0	0	0	0	0	0	0	0	0	0	0	0	0	0	0	0	0	0	0	0	0	0	0	0	0	0	0	0	0	0	0	0	0	363	502	0
9155.5	0	0	0	0	0	0	0	0	0	0	0	0	0	0	0	0	0	0	0	0	0	0	0	0	0	0	0	0	0	0	0	0	0	0	0	0	947	326	0	0	0	714	864	1018	0	0	0	0	0
9161.15	0	0	0	0	0	0	0	0	0	0	0	0	0	0	0	0	0	0	0	0	0	0	384	0	322	0	0	0	0	0	0	0	0	0	0	0	0	326	0	0	0	714	864	0	0	0	0	0	0
9165.77	0	0	0	0	0	0	0	0	0	0	0	0	0	0	0	0	0	0	0	0	0	0	384	0	322	0	0	0	0	0	0	0	0	0	0	0	0	0	0	0	0	0	0	0	0	0	0	0	0
9170.7	0	0	0	0	0	0	0	0	0	0	0	0	0	0	0	0	0	0	0	0	0	0	0	0	0	0	0	0	0	0	0	0	0	0	0	0	0	0	0	0	0	0	0	0	0	0	0	0	0
9175.64	0	0	0	0	0	0	0	0	221	0	274	230	485	258	0	145	0	421	0	0	0	0	482	0	0	0	0	0	0	0	0	0	0	0	0	0	0	0	0	0	0	0	0	0	320	0	643	772	0
9180.35	0	0	0	0	0	0	0	0	221	0	274	230	485	258	0	145	0	421	0	0	0	0	482	0	0	0	0	0	0	0	0	0	0	0	0	0	591	328	0	0	0	795	827	1177	0	0	643	772	0
9187.61	0	0	0	0	0	0	0	0	0	0	0	0	0	0	0	0	0	0	0	0	0	0	623	0	0	0	0	0	0	613	0	0	0	0	0	0	0	328	0	0	0	0	0	0	960	0	1810	0	494
9192.23	0	0	0	0	0	0	0	0	377	0	663	477	1023	534	398	275	423	795	0	0	0	0	0	0	0	0	0	0	296	613	0	0	0	0	0	0	0	0	0	0	0	0	0	0	960	261	1810	1972	494
9197.55	0	0	0	0	0	0	0	0	377	0	663	477	1023	534	398	275	423	795	0	0	0	0	0	212.5	0	0	0	0	0	0	0	0	0	0	0	0	1080	633	379	296	0	1424	1499	1879	0	261	0	0	0
9205.05	0	0	0	0	0	214	0	0	0	0	0	0	0	0	0	0	0	0	0	0	695	0	1195	0	0	0	0	0	0	323	0	0	0	0	0	0	0	0	0	0	0	0	0	0	238	0	1965	0	0
9209.73	0	0	0	0	0	214	0	0	364	0	392	267	942	0	0	0	429	0	0	0	695	0	0	0	0	0	0	0	0	323	0	0	0	0	0	0	0	0	0	0	0	0	0	0	238	0	1965	2245	0
9214.41	0	0	0	0	0	0	0	0	364	0	392	267	942	357	0	165	429	1277	0	0	0	0	0	0	0	0	0	0	0	0	0	0	0	0	0	0	0	0	0	0	0	503	1398	717	0	0	0	0	0
9219.07	277	0	0	266	0	484	269	200	0	0	0	0	0	357	0	165	0	1277	0	0	392	0	808	0	0	0	0	0	0	0	0	0	0	0	0	0	0	0	0	0	0	503	1398	717	0	0	0	0	0
9223.69	277	0	0	266	0	484	269	200	0	0	0	0	0	0	0	0	0	0	0	0	392	0	0	0	0	0	0	0	357	524	0	0	294	0	0	0	0	0	0	0	0	0	0	0	0	0	0	0	0
9233.48	0	0	0	0	0	0	0	0	0	0	0	0	0	0	0	0	0	0	0	0	0	0	0	0	0	0	0	0	0	0	0	0	0	0	0	0	0	0	0	0	0	0	0	0	0	0	0	0	0
9299.51	259	270	0	779	244	1016	836	668	0	0	0	0	0	0	0	0	0	0	0	0	0	0	0	0	0	0	0	0	0	0	0	0	0	0	0	0	0	0	0	0	0	0	0	0	0	0	0	0	0
9355.18	0	0	0	0	0	0	0	0	0	0	0	0	0	0	0	0	0	0	0	0	0	0	0	0	0	0	0	0	717	459	0	196	0	0	290	231	0	0	0	0	0	0	0	0	0	0	310	400	0
9394.99	0	0	0	0	0	0	0	0	353	0	437	207	1722	532	0	243	315	1212	0	0	0	0	0	0	0	0	0	0	0	0	0	0	0	0	0	0	0	0	0	0	0	0	0	0	2646	381	549	598	0
9399.91	0	0	0	0	0	0	0	0	353	0	437	207	1722	532	0	243	0	1212	0	0	0	0	0	0	0	0	0	0	0	0	0	0	0	0	0	0	0	0	0	0	0	0	0	0	2646	381	549	598	0
9410.17	0	0	0	0	0	0	0	0	1212	0	1682	763	5454	1839	1028	888	852	3038	0	0	0	0	0	0	0	0	0	0	0	0	0	0	0	0	0	0	0	0	0	0	0	0	0	0	1053	0	1114	1244	0
9425.55	0	0	0	0	0	0	0	0	0	0	0	0	0	0	0	0	0	0	0	0	0	0	0	0	0	0	0	0	0	0	0	0	0	0	0	0	0	279	0	0	0	0	350	0	1063	226	3589	4148	532
9482.01	159	0	0	0	0	0	0	0	0	0	0	0	0	0	0	0	0	0	252	0	0	0	327	0	577	249	0	0	0	0	0	0	0	0	0	0	1123	0	0	0	0	582	1252	772	0	0	306	365	0
9495.47	0	0	0	0	0	0	0	0	0	0	0	0	0	0	0	0	0	0	0	0	0	0	0	0	0	0	0	0	0	0	0	0	0	0	0	0	3965	301	436	288	0	997	3235	1146	0	0	0	0	0
9501.67	0	0	0	0	0	0	0	0	0	0	0	0	0	0	0	0	0	0	242	0	0	0	0	0	530	0	0	0	0	0	0	0	0	0	0	0	3965	301	436	288	0	997	3235	1146	0	0	0	0	0
9511.08	0	0	0	0	0	0	0	0	0	0	0	0	0	0	0	0	0	0	224	0	0	0	0	0	522	0	0	0	0	0	0	0	0	0	0	0	0	0	0	0	0	0	0	0	0	0	0	0	0
9567.31	0	0	0	0	0	0	0	0	0	0	0	0	0	0	0	0	0	0	0	861	2329	0	1116	0	0	0	0	887	0	0	0	0	0	0	0	0	0	0	0	0	0	0	0	0	0	0	0	0	0
9594.43	0	0	0	0	0	0	0	0	0	0	0	0	0	0	0	0	0	0	0	0	0	0	0	0	0	0	0	0	0	0	0	0	344	0	0	0	0	0	0	0	0	0	0	0	0	0	0	0	0
9599.3	0	0	0	0	0	0	0	0	0	0	0	0	0	0	0	0	0	0	0	0	0	0	0	0	0	0	0	0	269	328	0	0	344	192	0	0	0	0	0	0	0	0	0	0	0	0	0	0	0
9610.18	0	0	0	0	0	0	0	0	0	0	0	0	0	0	0	0	0	0	0	0	0	0	0	0	0	0	0	0	523	917	0	0	1190	0	313	167	0	0	0	0	0	0	0	0	0	0	0	0	0
9615.05	0	0	0	0	0	0	0	0	170	0	197	0	534	172	0	99	0	0	0	0	0	0	0	0	0	0	0	0	523	917	0	288	1190	0	313	167	0	0	0	0	0	0	0	0	0	0	0	0	0
9626.17	0	0	0	0	0	0	0	0	0	0	0	0	0	0	0	0	0	0	0	0	0	0	0	0	0	0	0	0	0	0	0	0	0	0	0	0	0	0	0	0	0	0	0	0	0	0	0	0	0
9638.71	0	0	0	0	0	0	0	0	0	0	0	0	0	0	0	0	382	0	265	0	0	0	0	0	0	0	0	0	0	0	0	0	0	0	0	0	0	0	0	0	0	0	0	0	0	0	0	0	0
9644.25	0	0	0	0	0	0	0	0	0	0	0	0	0	0	0	0	0	0	265	0	0	0	0	0	391	260	0	0	0	0	0	0	0	0	0	0	352	0	0	0	0	0	0	0	0	0	0	0	0
9650.39	0	0	0	0	0	0	0	0	0	0	0	0	0	0	0	0	0	287	378	0	0	0	0	0	391	0	0	0	0	0	0	0	0	0	0	0	0	0	0	0	0	0	0	0	299	0	0	0	0
9665.41	0	0	0	0	0	0	0	0	0	0	0	0	0	0	0	0	0	346	503	0	0	0	0	0	753	500	0	0	0	0	0	0	0	0	0	0	0	0	0	0	0	0	0	0	0	0	0	0	0
9692.58	0	0	0	0	0	0	0	0	0	0	0	0	0	0	0	0	0	0	1087	0	0	0	0	0	1825	1223	0	0	0	0	0	0	0	0	0	0	0	0	0	0	0	0	0	0	408	0	0	0	0
9711.92	0	0	0	0	0	0	0	0	0	0	0	0	0	0	0	0	0	0	1003	0	0	0	0	0	1908	1216	0	0	0	0	0	174	0	0	0	0	0	0	0	0	0	0	0	0	0	0	0	0	0
9724.23	0	0	0	165	0	0	249	169	0	0	0	0	0	0	0	0	0	0	0	0	0	0	0	0	354	0	0	0	0	0	0	0	0	0	0	0	0	0	0	0	0	0	0	0	0	0	0	0	0
9758.07	0	230	0	0	186	0	0	0	0	0	0	0	0	0	0	0	0	0	0	0	0	0	0	0	0	0	0	0	0	0	0	0	352	0	0	0	0	0	0	0	0	0	0	0	0	0	0	0	0
9788.13	0	0	0	0	0	0	0	0	0	0	0	0	0	0	0	0	0	0	0	0	0	0	0	0	0	0	0	0	0	0	0	0	0	0	0	0	0	0	0	0	0	0	0	0	0	0	0	0	0
9845.4	0	0	0	0	0	0	0	0	0	0	0	0	0	0	0	0	0	0	0	0	0	0	0	0	0	0	0	0	0	0	0	0	0	0	0	0	0	0	0	0	0	464	566	712	0	0	0	0	0
9851.94	0	0	0	0	0	0	0	0	0	0	0	159	0	0	0	0	0	0	0	0	0	0	0	0	0	0	0	0	0	0	0	406	0	0	0	0	0	0	0	0	0	0	0	0	0	0	0	0	0
9865.92	0	0	0	0	0	0	0	0	0	241	0	0	0	0	0	0	0	0	0	0	0	0	0	0	0	0	0	0	0	0	0	518	0	0	275	0	0	0	0	0	0	0	0	0	0	0	0	0	0
9898	0	0	0	0	0	0	0	0	0	0	0	0	0	0	0	0	0	0	0	0	0	0	0	0	0	0	0	0	0	373	0	782	0	0	376	205	0	0	0	0	0	0	0	0	0	0	0	0	0
9908.05	0	0	0	0	0	0	0	0	0	0	251	0	413	353	0	0	574	499	0	0	0	0	0	0	0	0	0	0	0	0	0	0	0	0	0	0	0	0	0	0	0	0	0	0	0	0	0	0	0
9945.25	0	0	0	0	0	0	0	0	0	0	0	0	0	0	0	0	0	0	0	0	0	0	0	332.5	0	0	0	0	0	0	0	0	0	0	0	0	0	349	259	0	0	564	803	451	0	0	0	0	0
9964.4	0	0	0	0	0	0	0	0	0	0	0	0	0	0	0	0	0	0	0	0	0	0	0	371.5	0	0	0	0	0	0	0	0	0	0	0	0	0	547	319	0	243	780	1063	737	0	0	0	0	0
9979.28	0	0	0	0	0	0	0	0	0	0	0	0	0	0	0	0	0	0	0	0	0	0	0	0	0	0	0	0	0	0	0	0	0	0	0	0	0	0	0	0	0	363	394	434	0	0	0	0	0
10001.5	0	0	0	0	0	0	0	0	0	0	0	0	371	0	0	0	0	0	0	0	0	0	231	0	0	0	0	0	0	0	0	0	0	0	0	0	0	0	0	0	0	0	0	0	0	0	0	0	0
10007.3	0	0	0	0	0	0	0	0	0	0	0	0	0	0	0	0	0	0	0	0	320	0	231	0	0	0	0	0	0	0	0	0	0	0	0	0	0	0	0	0	0	0	0	0	0	0	0	0	0
10018.3	0	0	0	0	0	0	0	0	0	216	0	0	0	0	0	0	0	0	0	0	0	0	0	0	0	0	0	0	0	0	0	0	0	0	0	0	0	0	0	0	0	0	0	0	0	0	0	0	0
10030.9	0	0	0	0	0	0	0	0	0	334	0	0	0	0	0	0	0	0	0	0	0	0	0	0	0	0	0	0	0	0	0	0	0	0	0	0	0	0	0	0	0	0	0	0	0	0	0	0	0
10036.3	0	0	0	0	0	0	0	0	0	0	0	0	0	0	0	0	0	0	0	0	0	0	0	0	0	0	0	0	509	493	582	0	442	499	0	0	0	0	0	0	0	0	0	0	0	0	0	0	0
10047.3	0	0	0	0	0	0	0	0	0	0	0	0	0	132	0	0	0	0	0	0	0	0	0	0	0	0	0	0	0	0	0	0	0	0	0	0	0	0	0	0	0	0	0	0	0	0	0	0	0
10063.9	0	0	0	0	0	0	0	0	0	0	0	0	0	0	0	0	0	0	0	0	0	0	0	0	0	0	0	0	505	741	373	0	373	247	0	0	0	0	0	0	0	0	0	0	0	0	0	0	0
10071	0	0	0	0	0	0	0	0	0	0	0	0	0	0	0	0	0	0	0	0	0	0	0	0	0	0	0	0	505	741	373	0	373	247	0	0	0	0	0	0	0	0	0	0	0	0	0	0	0
10079	0	0	0	0	0	0	0	0	0	0	0	0	0	0	0	0	0	0	0	0	0	0	0	0	0	0	0	0	604	853	358	0	422	231	0	0	0	264	0	0	0	0	0	0	0	0	0	0	0
10097.1	0	0	0	0	0	0	0	0	0	0	0	0	0	0	0	0	0	0	0	0	0	0	0	0	0	0	0	0	5745	6613	2114	368	1928	1415	977	397	0	0	0	0	0	0	0	0	0	0	0	0	0
10108.8	0	0	0	0	0	0	0	0	0	0	0	0	295	0	0	0	0	0	0	0	0	0	0	0	0	0	0	0	1256	1861	364	0	785	412	343	159	245	301	0	0	0	0	0	0	0	0	0	0	0
10114.1	0	0	0	0	0	0	0	0	120	0	0	0	295	0	0	0	0	0	0	0	0	0	0	0	0	0	0	0	1256	1861	364	0	785	412	343	159	0	301	0	0	0	0	0	385	0	0	0	0	0
10120.3	0	0	0	0	0	0	0	0	120	0	0	0	0	0	0	0	0	310	0	0	0	0	0	0	0	0	0	0	906	0	0	0	0	0	0	144	329	322	0	0	226	0	0	383	0	0	0	0	0
10125.8	0	0	0	0	0	0	0	0	0	0	0	0	0	0	0	0	0	0	0	0	0	0	0	0	0	0	0	0	906	1005	678	0	687	0	353	144	329	322	0	0	226	0	0	383	0	0	0	0	0
10132	0	0	0	0	0	0	0	0	0	0	0	0	0	0	0	0	0	0	0	0	0	0	537	0	0	194	220	0	0	0	0	210	0	602	321	158	0	0	0	0	0	0	0	0	0	0	0	0	0
10137.8	0	0	0	0	0	0	0	0	0	0	0	0	0	0	0	0	0	0	0	0	0	0	537	667.5	0	194	220	0	669	713	451	210	516	0	289	0	1878	1750	830	926	974	555	537	1722	0	0	0	0	0
10143.8	0	0	0	0	0	0	0	0	0	0	0	0	0	0	0	0	0	0	0	0	0	0	0	667.5	0	0	0	0	0	713	0	0	0	0	0	0	1878	1750	830	926	974	0	0	1722	0	0	0	281	0
10152.1	0	0	0	0	0	0	0	0	0	0	0	0	0	0	0	0	0	0	0	0	0	0	0	122	0	0	0	0	617	643	819	305	547	811	353	277	726	676	338	398	517	266	296	626	0	0	0	0	0
10164.3	0	0	0	0	0	0	0	0	0	0	0	0	0	0	0	0	0	0	0	0	360	0	536	0	0	244	234	0	0	0	0	0	0	0	0	0	0	0	0	265	0	0	0	0	0	0	0	0	0
10169.5	0	0	0	0	0	0	0	0	0	0	0	0	0	0	0	0	0	0	0	0	360	0	536	0	0	244	0	0	0	0	0	0	0	0	0	0	403	421	0	265	383	220	0	459	0	0	0	0	0
10177.1	0	0	0	0	0	0	0	0	0	0	0	0	0	0	0	0	0	0	0	0	413	0	673	0	0	256	266	0	0	0	0	0	0	0	0	0	261	298	0	0	0	0	0	0	0	0	0	0	0
10182.3	0	0	0	0	0	0	0	0	0	0	0	0	0	0	0	0	0	0	0	0	413	0	0	0	0	256	266	0	0	256	206	0	0	0	0	0	261	298	0	0	248	0	0	0	0	0	0	0	0
10188.5	0	0	0	0	0	0	0	0	0	233	0	0	0	0	0	0	0	0	338	1130	0	0	5957	0	617	1000	1707	0	0	0	0	0	0	0	0	0	0	0	0	0	0	0	0	0	0	0	0	0	0
10193.6	0	0	0	0	0	0	0	0	0	0	0	0	0	0	0	0	0	0	338	1130	3311	550	5957	0	617	1000	1707	0	0	255	0	0	0	0	0	0	0	0	0	0	0	0	0	0	0	0	0	0	0
10199.1	0	0	0	0	0	0	0	0	0	0	0	0	0	0	0	0	0	0	0	0	0	0	0	0	0	0	0	0	0	255	0	0	0	0	0	0	0	0	0	0	0	0	0	0	0	0	0	0	257
10206.3	0	0	0	0	0	0	0	0	0	0	0	0	0	0	0	0	0	0	0	638	1113	0	1488	0	0	344	505	0	0	0	0	0	0	0	0	0	0	0	0	0	0	0	0	0	0	0	0	0	0
10211.9	0	0	0	0	0	0	0	0	0	0	0	0	0	0	0	0	0	0	0	0	1113	0	1488	0	0	344	505	0	0	0	0	0	0	0	0	0	0	0	0	0	0	0	0	0	0	0	0	0	183
10222.1	0	0	0	0	0	0	0	0	0	0	0	0	0	0	0	0	0	0	0	474	643	0	819	0	0	235	303	0	0	0	0	0	0	0	0	0	0	0	0	0	0	0	0	0	0	0	0	0	0
10227.7	0	0	0	0	0	0	0	0	0	0	0	0	0	0	0	0	0	0	0	474	0	0	819	0	0	235	303	0	0	0	0	0	0	0	0	0	0	0	0	0	345	291	409	325	0	0	0	0	234
10232.9	0	0	0	0	0	0	0	0	0	0	0	0	0	0	0	0	0	0	0	0	0	0	462	0	0	0	0	0	333	819	0	0	0	0	0	0	0	0	0	0	345	291	409	325	0	0	0	0	0
10238.2	0	0	0	0	0	0	0	0	0	0	0	0	0	0	0	0	0	0	0	0	0	0	462	0	0	0	0	0	333	819	223	0	0	0	0	0	0	0	0	0	0	0	0	0	0	0	0	0	0
10245.5	0	0	0	0	0	0	0	0	0	0	0	0	0	0	0	0	0	0	0	0	0	0	224	229.5	0	0	0	0	0	0	0	0	0	0	0	0	0	253	0	222	289	337	479	0	0	0	0	0	0
10251.2	0	0	0	0	0	0	0	0	0	0	0	0	0	0	0	0	0	0	0	0	0	0	224	229.5	0	0	0	0	0	0	0	0	0	0	0	0	0	0	0	222	289	337	0	0	0	0	0	0	0
10262	0	0	0	0	0	0	0	0	0	0	0	0	0	0	0	0	0	0	0	0	0	0	0	0	0	0	0	0	1707	2057	1380	0	359	852	281	0	0	0	0	0	0	0	0	0	0	0	0	0	0
10267.1	0	0	0	0	0	0	0	0	0	0	0	0	0	0	0	0	0	0	0	0	0	0	0	0	0	200	0	0	1707	2057	1380	0	359	852	0	0	0	0	0	0	0	0	0	0	0	0	0	0	0
10277.6	0	0	0	0	0	0	0	0	0	0	0	0	0	0	0	0	0	0	0	0	0	0	285	0	0	0	0	0	336	647	508	0	0	255	0	0	0	0	0	0	0	0	0	0	0	0	0	0	0
10282.7	0	0	0	0	0	0	0	0	0	0	0	0	0	0	0	0	0	0	0	0	0	0	285	0	0	0	0	0	336	0	508	0	0	255	0	0	0	0	0	0	0	0	0	0	0	0	0	0	0
10291	0	0	0	0	0	0	0	0	0	0	0	0	0	0	0	0	0	0	0	0	0	0	318	0	0	216	0	0	0	0	0	0	0	0	0	0	0	0	0	0	0	0	0	0	0	0	0	0	0
10296.2	0	0	0	0	0	0	0	0	0	0	0	0	0	0	0	0	0	0	0	0	0	0	318	0	0	0	0	0	0	0	0	0	0	0	0	0	0	0	0	0	0	0	0	0	0	0	0	0	0
10304.1	0	0	0	0	0	0	0	0	0	0	0	0	0	0	0	0	0	0	0	0	0	0	0	128.5	0	0	0	0	0	0	227	0	0	0	0	0	259	363	259	289	436	0	0	345	0	0	0	0	0
10309.3	0	0	0	0	0	0	0	0	0	0	0	0	0	0	0	0	0	0	0	0	0	0	0	128.5	0	0	0	0	0	0	227	0	0	0	0	0	259	363	259	0	436	0	0	345	0	0	0	0	0
10320.4	0	0	0	0	0	0	0	0	0	0	0	0	0	0	0	0	0	0	0	0	0	0	0	0	0	0	0	0	0	347	0	0	0	605	0	162	0	0	0	0	0	0	0	0	0	0	0	0	0
10325.8	0	0	0	0	0	0	0	0	0	0	0	0	249	0	0	0	0	0	0	0	0	0	0	0	0	0	0	0	0	347	0	0	0	0	0	0	0	0	0	0	0	0	0	0	0	0	0	0	0
10332.9	0	0	0	0	0	0	0	0	0	0	0	0	249	0	0	0	0	0	0	0	0	0	347	0	0	0	0	0	1547	1896	2387	1313	729	2980	1197	885	0	0	0	0	0	0	0	0	0	0	0	0	0
10338.6	0	0	0	0	0	0	0	0	0	0	0	0	0	0	0	0	0	0	0	0	0	0	347	0	0	0	0	0	1547	1896	2387	1313	729	2980	1197	885	0	0	0	0	0	0	0	0	0	0	0	0	0
10344.7	0	0	0	0	0	0	0	0	0	0	0	0	0	0	0	0	0	0	0	0	0	0	0	0	0	0	0	0	0	0	0	0	0	0	0	0	0	0	0	0	0	0	0	0	0	0	492	573	0
10350.2	0	0	0	0	0	0	0	0	0	0	0	0	0	0	0	0	0	0	0	0	0	0	0	0	0	0	0	0	0	0	0	0	0	0	0	0	0	0	0	0	0	0	0	0	0	0	0	573	0
10355.5	0	0	0	0	0	0	0	0	0	0	0	0	0	0	0	0	0	0	0	314	568	0	1267	0	0	177	321	0	406	0	0	155	0	414	202	127	0	0	0	0	0	0	0	0	0	0	275	256	0
10362.3	0	0	0	0	0	0	0	0	0	0	0	0	0	0	0	0	0	0	0	0	568	0	1267	367.5	0	0	0	0	406	296	593	162	0	414	202	0	0	648	470	0	395	0	0	0	0	0	275	256	0
10373.2	0	0	0	0	0	0	0	0	0	0	0	0	0	0	0	0	0	0	0	0	0	0	376	0	0	0	0	0	0	0	0	0	0	217	0	0	0	0	0	0	0	0	0	0	208	0	461	508	0
10378.6	0	0	0	0	0	0	0	0	0	0	0	0	0	0	0	0	0	0	0	0	0	0	0	0	0	0	0	0	0	0	0	0	0	217	0	0	0	0	0	0	0	0	0	0	208	0	0	508	0
10386.7	0	0	0	0	0	0	0	0	0	0	0	0	0	0	0	0	0	0	0	0	0	0	0	0	0	0	0	0	0	0	0	0	0	0	0	0	0	0	0	0	0	0	0	0	0	0	556	588	0
10395.9	0	0	0	0	0	0	0	0	0	0	0	0	0	0	0	0	0	0	202	0	266	174	280	0	384	206	238	0	0	0	0	0	0	0	0	0	0	0	0	0	0	0	0	0	0	0	0	0	0
10401.9	0	0	0	0	0	0	0	0	0	0	0	0	0	0	0	0	0	0	202	0	266	174	280	0	384	0	238	0	0	302	229	0	0	0	0	0	0	0	0	0	0	0	0	0	1829	1102	2475	2780	257
10407.7	0	0	0	0	0	0	0	0	0	0	0	0	0	0	0	0	0	0	0	0	0	0	0	0	0	0	0	0	0	0	229	0	0	0	0	0	0	0	0	0	0	0	0	0	1829	1102	0	2780	0
10413.2	0	0	0	0	0	0	0	0	0	0	0	0	0	0	0	0	0	0	0	0	0	0	199	0	0	0	183	0	0	0	0	0	0	0	0	0	0	0	192	0	0	374	668	317	917	0	1000	1199	0
10418.5	0	0	0	0	0	0	0	0	0	0	0	0	0	0	0	0	0	0	0	0	0	0	199	0	0	0	183	0	0	0	0	0	0	0	0	0	0	0	192	0	0	374	668	317	917	306	1000	1199	0
10430.3	0	0	0	0	0	0	0	0	0	0	0	0	0	0	0	0	0	0	0	0	0	0	0	1164.5	0	0	0	0	0	0	0	0	0	0	0	0	735	1370	1058	1127	1129	1792	2648	1867	550	173	873	878	0
10435.8	0	0	0	0	0	0	0	0	0	0	0	0	0	0	0	0	0	0	0	0	0	0	0	1164.5	0	0	0	0	0	0	0	0	0	0	0	0	735	1370	1058	1127	1129	1792	2648	1867	550	173	873	878	0
10445.2	0	0	0	0	0	0	0	0	0	0	0	0	0	0	0	0	0	0	0	0	0	0	0	0	0	0	0	0	0	0	201	0	0	0	0	0	0	0	0	0	0	0	0	0	251	0	466	0	0
10450.4	0	0	0	0	0	0	0	0	0	0	0	0	0	0	0	0	0	0	0	0	0	0	0	0	0	0	0	0	0	0	201	0	0	0	0	0	0	0	0	0	0	221	0	0	251	0	0	0	0
10457.5	0	0	0	0	0	0	0	0	0	0	0	0	0	0	0	0	0	0	0	0	0	0	0	0	0	169	0	0	0	0	0	0	0	0	0	0	0	0	0	0	0	221	322	340	0	0	305	255	0
10462.8	0	0	0	0	0	0	0	0	0	0	0	0	0	0	0	0	0	0	0	0	0	0	0	0	0	169	0	0	829	626	1268	240	230	692	399	212	0	0	0	0	0	0	0	340	0	0	305	255	0
10468.2	0	0	0	0	0	0	0	0	0	0	0	0	0	0	0	0	0	0	0	0	0	0	0	0	0	0	0	0	829	626	1268	240	230	692	399	212	0	0	0	0	0	0	0	0	0	0	0	0	0
10473.5	0	0	0	0	0	0	0	0	0	0	0	0	0	0	0	0	0	0	371	0	271	523	304	120.5	964	876	322	251	0	0	0	0	0	0	0	0	0	0	0	0	0	0	0	0	0	0	0	0	0
10481.1	0	0	0	0	0	0	0	0	0	0	0	0	0	0	0	0	0	0	0	0	0	0	0	0	0	0	0	0	0	0	0	0	0	0	0	0	0	0	0	0	0	0	0	0	0	0	0	0	0
10490.5	0	0	0	0	0	0	0	0	0	0	0	0	0	0	0	0	0	0	0	0	0	0	0	0	0	0	0	0	0	0	196	0	0	0	0	0	0	0	0	0	0	0	0	0	0	0	0	0	0
10496.5	0	0	0	0	0	0	0	0	0	0	0	0	0	0	0	0	0	0	0	0	0	0	0	0	0	0	0	0	0	0	196	0	0	161	0	0	0	0	0	0	0	0	0	0	0	0	0	0	0
10505.7	133	0	0	0	0	0	0	0	0	0	0	0	0	0	0	0	0	0	0	0	0	0	0	0	0	0	0	0	0	0	0	0	0	0	0	0	0	0	0	0	0	0	0	0	0	0	0	0	0
10511.3	133	0	0	0	0	0	0	0	0	0	0	0	0	0	0	0	0	0	0	0	0	0	0	0	0	0	0	0	0	0	0	0	0	0	0	0	0	0	0	0	0	0	0	0	0	0	0	0	0
10520.4	0	0	0	0	0	0	0	0	0	0	0	0	0	0	0	0	0	0	0	0	0	0	0	0	0	0	0	0	0	0	0	0	0	0	0	0	0	0	0	0	0	0	0	0	0	0	0	0	0
10525.7	0	0	0	0	0	0	0	0	0	0	0	0	0	0	0	0	0	0	0	0	0	0	0	0	0	0	0	0	0	0	0	0	0	0	0	0	0	0	0	0	0	0	0	0	0	0	0	0	0
10532.5	589	147	0	598	163	631	586	391	0	0	0	0	0	0	0	0	0	0	0	0	0	0	0	0	0	0	0	0	0	0	0	0	0	0	0	0	0	0	0	0	0	0	0	0	0	0	0	0	0
10540.3	0	147	0	0	0	0	0	0	0	0	0	0	0	0	0	0	0	0	0	0	0	0	0	0	0	0	0	0	0	0	0	0	0	177	0	0	0	0	0	0	0	0	0	0	0	0	0	0	0
10549.8	1828	511	0	1612	524	1850	1745	1063	0	0	0	0	0	0	0	0	0	0	0	0	0	0	0	0	0	0	0	0	0	0	0	0	0	0	0	0	0	0	0	0	0	0	0	0	0	0	0	304	0
10563.5	0	0	0	0	0	0	166	165	0	0	0	0	0	0	0	0	0	0	0	0	0	0	0	0	0	0	0	0	0	0	0	0	0	0	0	0	0	0	0	0	0	0	0	0	425	0	256	0	0
10568.9	0	0	0	0	0	0	166	0	0	0	0	0	0	0	0	0	0	0	0	0	0	0	0	0	0	0	0	0	0	0	0	0	0	0	0	0	0	0	0	0	0	0	0	0	425	226	256	345	0
10574.2	0	0	0	161	0	0	0	0	0	0	0	0	0	0	0	0	0	0	0	0	0	0	0	0	0	0	0	0	0	0	0	0	0	0	0	0	0	0	0	0	0	0	0	0	0	226	0	345	0
10581.9	0	0	0	161	0	0	0	0	0	0	0	0	0	0	0	0	0	0	0	0	0	0	0	0	0	0	0	0	0	0	0	0	0	0	0	0	0	0	0	0	0	0	0	0	207	0	0	0	0
10589.6	0	0	0	0	0	0	0	0	0	211	0	0	0	0	0	0	246	0	0	0	0	0	0	0	0	0	0	0	0	0	0	0	0	0	0	0	0	0	0	0	0	0	0	0	0	0	0	0	0
10598	0	0	0	0	0	0	0	0	0	0	0	0	0	0	0	0	0	0	0	0	0	201	318	0	228	205	319	0	0	0	0	0	0	0	0	0	0	0	0	0	0	0	0	0	0	0	0	0	0
10603.5	0	0	0	0	0	0	0	0	0	555	0	0	0	0	0	0	240	0	0	0	0	201	318	0	228	205	319	0	0	0	0	0	0	0	0	0	0	0	0	0	0	0	0	0	429	172	0	0	0
10608.9	0	0	0	0	0	0	0	0	0	555	0	0	0	0	0	0	240	0	0	0	0	0	0	0	0	0	0	0	0	0	0	0	0	0	0	0	283	0	0	0	0	0	0	0	429	172	0	0	0
10615.5	0	0	0	0	0	0	0	0	0	0	0	0	0	0	0	0	0	0	0	0	0	0	0	0	0	0	0	0	0	0	0	0	0	0	0	0	283	0	0	0	0	0	0	0	1244	0	0	490	266
10620.8	0	0	0	0	0	0	0	0	0	1334	0	0	0	0	0	0	441	0	0	0	0	0	0	0	0	0	0	0	0	0	0	0	0	0	0	0	0	0	0	0	0	0	0	0	1244	575	414	490	266
10629.5	0	0	0	0	0	0	0	0	0	0	0	0	0	0	0	0	0	0	0	0	0	0	0	0	0	0	0	0	0	0	0	0	0	0	0	0	0	0	0	0	0	0	0	0	0	0	0	0	0
10635.6	0	0	0	0	0	0	0	0	0	0	0	0	0	0	0	0	0	0	0	0	0	0	0	0	0	0	0	0	0	0	0	0	0	0	0	0	0	0	0	0	0	0	0	0	0	0	0	0	0
10645.2	0	0	0	0	0	0	0	0	0	334	0	0	0	0	0	0	0	0	0	0	0	0	0	0	0	0	0	0	0	0	0	0	0	0	0	0	0	0	0	0	0	0	0	0	0	0	0	0	0
10664.7	0	0	0	0	0	0	0	0	0	276	0	0	0	0	0	0	0	0	0	0	0	0	0	0	0	0	0	0	0	0	0	0	0	0	0	0	0	0	0	0	0	0	0	0	0	0	0	0	0
10742.5	0	0	0	0	0	0	0	0	0	0	0	0	0	0	0	0	0	0	0	0	0	0	0	0	0	0	0	0	0	0	0	0	0	0	0	0	0	0	0	0	0	0	0	0	0	0	246	257	0
10748.2	0	0	0	0	0	0	0	0	0	0	0	0	0	0	0	0	0	0	0	0	0	0	0	0	0	0	0	0	0	0	0	0	0	0	0	0	0	0	0	0	0	0	0	0	0	205	246	257	0
10754.9	119	0	0	105	0	0	143	0	0	0	0	0	0	0	0	0	0	0	0	0	0	0	0	0	0	0	0	0	0	0	0	0	0	0	0	0	0	0	0	0	0	0	0	0	0	205	0	0	0
10760.2	119	0	0	0	0	0	0	0	0	0	0	0	0	0	0	0	0	0	0	0	0	0	0	0	0	0	0	0	0	0	0	0	0	0	0	0	0	0	0	0	0	0	0	0	0	0	288	376	0
10772.7	0	0	0	0	0	0	0	0	0	0	0	0	0	0	0	0	0	0	0	0	0	0	0	0	0	0	0	0	0	0	0	0	0	0	0	0	0	0	0	0	0	0	0	0	197	0	337	397	0
10778.4	0	0	0	0	0	0	0	0	0	0	0	0	0	0	0	0	0	0	0	0	0	0	0	0	0	0	0	0	0	0	0	0	0	0	0	0	0	0	0	0	0	0	0	0	197	0	337	397	0
10787.7	0	0	0	0	0	0	0	0	0	0	0	0	0	0	0	0	0	0	0	0	264	0	213	0	0	0	0	270	0	0	0	0	0	0	0	0	0	213	0	0	0	0	0	0	0	0	0	0	0
10794.3	0	0	0	0	0	0	0	0	0	266	0	0	0	0	0	0	0	0	0	0	0	0	0	0	0	0	0	270	0	0	0	0	0	0	0	0	0	0	0	0	0	0	0	0	0	0	0	0	0
10800.1	0	0	0	0	0	0	0	0	0	266	0	0	0	0	0	0	0	0	0	307	405	143	270	0	357	0	207	0	0	0	0	0	0	0	0	0	0	292	0	0	0	239	0	296	0	0	0	0	0
10805.8	0	0	0	0	0	0	0	0	0	0	0	0	0	0	0	0	0	0	0	307	405	143	270	0	357	255	207	0	202	0	0	0	0	0	0	0	0	292	169	0	0	239	0	296	0	0	0	0	0
10811.8	0	0	0	0	0	0	0	0	0	298	0	0	0	0	0	0	0	0	0	0	284	0	0	288	0	0	0	0	202	0	0	0	0	0	0	0	291	644	211	495	648	456	340	738	0	0	0	0	0
10817.9	0	0	0	0	0	0	0	0	0	0	0	0	0	0	0	0	400	0	0	336	284	0	0	288	293	228	0	212	0	0	0	0	0	0	0	0	291	644	253	495	648	456	340	738	0	0	0	0	0
10824.2	0	0	0	0	0	0	0	0	0	421	0	0	0	0	0	0	400	0	0	0	0	140	0	0	293	228	162	212	0	0	0	0	0	0	0	0	0	0	0	0	0	0	0	0	0	0	0	0	0
10829.8	0	0	0	0	0	0	0	0	0	421	0	0	0	0	0	0	0	0	0	346	350	140	195	0	0	0	0	241	0	0	0	0	0	0	0	0	0	0	0	223	257	0	0	0	0	0	0	0	0
10837.2	0	0	0	0	0	0	0	0	0	0	0	0	0	0	0	0	0	0	0	0	0	0	0	205.5	0	0	0	0	0	0	0	0	0	0	0	0	0	0	0	223	0	0	395	0	0	0	0	0	0
10842.7	0	0	0	0	0	0	0	0	0	426	0	0	0	0	0	0	0	0	0	0	0	0	0	389.5	0	0	0	0	0	0	0	0	0	0	0	0	510	771	410	551	609	609	395	1014	0	0	0	0	0
10853.8	0	0	0	0	0	0	0	0	115	906	0	0	222	135	0	0	0	0	0	0	0	0	0	537	0	0	0	0	0	0	0	0	0	0	0	0	537	951	465	689	910	822	0	1402	0	0	0	0	0
10859.4	0	0	0	120	0	146	172	0	115	906	0	116	222	135	0	0	0	0	0	0	0	0	0	537	0	0	0	0	0	0	0	0	0	0	0	0	537	951	465	689	910	822	0	1402	0	0	0	0	0
10867.9	0	0	0	120	0	146	0	0	0	947	0	0	0	0	0	0	0	0	0	0	0	0	0	1095	0	0	0	0	0	270	0	0	0	0	0	0	2922	0	0	2784	0	2653	1312	4963	0	0	0	0	0
10873.3	0	0	0	0	0	0	0	0	0	947	0	0	0	0	0	0	0	0	0	0	0	0	0	2081.5	0	0	0	0	0	270	0	0	0	0	0	0	2922	4070	2051	2784	3315	2653	1312	4963	0	0	0	0	0
10879	0	0	0	0	0	0	0	0	0	0	0	0	0	0	0	0	0	0	0	0	0	0	0	0	0	0	0	0	0	264	0	0	0	0	0	0	0	0	0	0	0	0	0	0	0	0	0	0	0
10885.3	0	0	0	0	0	0	0	0	118	420	146	168	287	162	0	0	0	0	0	0	0	0	0	694.5	0	0	0	0	0	264	0	0	0	0	0	0	683	1357	607	894	1380	1445	515	2924	0	0	0	0	0
10891.9	0	0	0	0	0	0	0	0	118	0	146	168	287	162	0	0	0	0	0	0	0	0	0	694.5	0	0	0	0	0	0	0	0	0	0	0	0	683	1357	607	894	1380	1445	515	2924	0	0	0	0	0
10897.7	0	0	0	0	0	0	0	0	0	252	0	0	464	0	0	0	0	0	0	0	0	0	0	0	0	0	0	0	0	448	0	0	0	0	0	0	0	0	0	675	0	0	356	0	0	0	0	0	0
10903.6	0	0	0	0	0	0	0	0	0	252	0	0	464	0	0	0	0	0	0	0	0	0	0	458	0	0	0	0	0	448	0	0	0	0	0	0	0	924	384	675	943	1262	356	3033	0	0	0	0	0
10909.5	0	0	0	0	0	0	0	0	0	0	0	0	0	0	0	0	0	0	0	0	0	0	0	234.5	0	0	0	0	0	0	0	0	0	186	0	0	224	924	384	0	943	1262	0	3033	0	0	0	0	0
10915.6	0	0	0	0	0	0	0	0	1366	0	2222	2462	3307	2216	1123	533	769	1915	0	0	0	0	0	0	0	0	0	0	0	577	0	0	0	0	0	0	224	0	0	0	0	0	0	0	0	0	0	0	0
[truncated: 186 more rows]
[truncated: 98 more columns]

## Sheet: Exported, unsupervised
.	D_ana_1	D_ana_2	D_ana_3	D_ana_4	D_ana_5	D_ana_6	D_ana_7	D_ana_8	D_ere_1	D_ere_10	D_ere_2	D_ere_3	D_ere_4	D_ere_5	D_ere_6	D_ere_7	D_ere_8	D_ere_9	D_fun_1	D_fun_10	D_fun_2	D_fun_3	D_fun_4	D_fun_5	D_fun_6	D_fun_7	D_fun_8	D_fun_9	D_hyd_1	D_hyd_2	D_hyd_3	D_hyd_4	D_hyd_5	D_hyd_6	D_hyd_7	D_hyd_8	D_lum_1	D_lum_2	D_lum_3	D_lum_4	D_lum_5	D_lum_6	D_lum_7	D_lum_8	D_mau_1	D_mau_10	D_mau_2	D_mau_3	D_mau_4
1812.89	0	0	0	0	0	0	0	0	0	0	0	0	0	0	1626	0	0	0	0	0	0	0	0	0	0	0	0	0	0	0	0	0	0	0	0	0	0	0	0	0	0	0	0	0	0	0	0	0	0
1828.73	0	0	0	0	0	0	0	0	0	0	0	0	0	0	0	0	0	0	0	1185	0	0	0	0	0	0	0	0	0	0	0	0	0	0	0	0	0	0	0	0	0	0	0	0	926	0	0	0	0
1829.79	0	0	0	0	0	0	0	0	0	0	0	0	0	0	0	0	0	0	0	1185	0	0	0	0	0	0	0	0	0	0	0	0	0	0	0	0	0	0	0	0	0	0	0	0	926	0	0	0	0
1832.14	0	0	0	3289	1664	0	3738	2308	0	3348	0	0	0	0	0	0	0	1549	0	0	0	0	0	0	0	0	0	0	0	0	0	0	0	0	859	0	0	0	0	0	0	0	0	0	3908	0	0	0	0
1833.06	1523	3306	4186	3289	1664	1315	3738	2308	0	3348	0	0	0	0	0	0	1359	1549	0	0	0	0	0	0	0	0	0	0	0	889	0	0	0	1343	859	0	0	0	0	0	0	0	0	0	3908	0	0	0	0
1845.01	0	0	0	0	0	0	0	0	0	0	0	0	0	0	0	0	0	0	0	0	0	0	0	0	0	0	0	0	0	0	0	0	0	0	0	0	0	1000	1718	0	0	0	0	0	1590	0	0	0	0
1846.06	0	0	0	0	0	0	0	0	0	0	0	0	0	0	0	0	0	0	0	0	0	0	0	0	0	0	0	0	0	0	0	0	0	0	0	0	0	1000	1718	0	1089	0	0	0	0	0	0	0	0
1847.2	0	0	0	0	0	0	0	0	0	0	0	0	0	0	0	0	0	0	0	0	0	0	0	0	0	0	0	0	0	0	0	0	0	0	0	0	0	0	0	0	0	0	0	961	0	0	0	0	0
1883.6	0	0	0	808	0	0	1064	0	0	0	0	0	0	0	0	0	0	0	0	0	0	0	0	0	0	0	0	0	0	0	0	0	0	0	0	0	0	0	0	0	0	0	0	0	1088	0	0	816	0
1885.2	0	0	0	0	0	0	0	0	0	0	0	0	0	0	0	0	0	0	0	0	0	0	0	0	0	0	0	0	0	0	0	0	0	0	0	0	0	0	0	0	0	0	0	0	0	0	0	816	0
1887.49	0	0	0	0	0	0	0	0	0	0	0	0	0	0	0	0	0	0	0	0	0	0	0	0	0	0	0	0	0	0	0	0	0	858	0	0	0	0	1108	0	1062	0	0	0	0	0	0	0	0
1901.35	0	0	0	0	0	0	0	0	0	0	826	1297	876	1477	0	0	0	0	0	0	0	0	0	0	0	0	0	0	0	0	0	0	0	0	0	0	836	0	0	0	0	0	0	0	0	0	979	1068	0
1902.35	0	0	0	0	0	0	0	0	0	0	826	1297	876	1477	0	0	0	0	0	0	0	0	0	0	0	0	0	0	0	0	0	0	0	0	0	0	836	0	0	0	0	0	0	0	0	0	979	0	0
1905	0	0	0	0	0	0	0	0	0	0	0	0	0	0	0	0	0	0	0	0	0	0	0	0	0	0	0	0	0	0	0	0	1050	0	0	0	0	0	0	0	0	0	0	0	0	0	0	0	0
1906.16	0	0	0	0	0	0	0	0	0	0	0	0	0	0	0	0	0	0	0	0	0	0	0	0	0	0	0	0	0	0	0	0	0	0	0	0	0	0	0	0	0	0	0	0	0	0	0	0	0
1907.29	0	0	0	0	0	0	0	0	0	0	0	0	0	0	0	0	0	0	0	0	0	0	0	0	0	0	0	0	0	0	0	0	0	0	0	0	0	0	0	0	1298	0	0	0	0	0	0	0	0
1908.27	0	0	0	0	0	0	0	0	0	0	0	0	0	0	0	0	0	0	0	0	0	0	0	0	0	0	0	0	0	0	0	0	0	0	0	0	0	0	0	0	0	0	0	0	0	0	0	0	0
1911.36	0	0	0	0	0	0	0	0	0	0	0	0	0	0	0	0	0	0	0	0	0	0	0	505	0	0	0	0	0	0	0	0	0	0	0	0	0	0	0	0	0	0	0	0	0	0	0	0	0
1912.36	0	0	0	0	0	0	0	0	0	886	0	0	0	0	0	0	0	0	0	955	0	0	0	505	0	0	0	0	0	0	0	0	0	0	0	0	0	0	0	0	0	0	0	1042	0	0	0	0	0
1913.84	0	0	0	0	0	0	0	0	0	886	0	0	0	0	1177	0	1000	0	0	0	0	0	0	0	0	0	0	0	0	0	0	0	0	0	0	0	0	0	0	0	0	0	0	0	0	0	0	0	0
1914.99	0	0	0	0	0	0	0	0	0	0	0	0	0	0	0	0	1000	0	0	0	0	0	0	0	0	0	0	0	0	0	0	0	0	0	0	0	0	0	0	0	0	0	0	0	0	0	0	0	0
1916.7	879	0	0	0	0	2553	950	1159	0	0	0	0	0	0	0	0	0	0	0	0	0	0	0	0	0	0	0	0	0	0	0	0	0	0	0	0	0	0	0	0	0	0	0	0	0	0	0	0	0
1927.55	1263	0	0	987	0	1154	1057	0	0	0	0	0	0	0	0	0	0	0	0	0	0	0	0	0	0	0	0	0	0	0	0	0	0	0	0	0	0	0	0	0	0	0	0	0	0	0	0	0	0
1929.24	0	0	0	0	0	0	0	0	0	0	0	0	0	0	0	0	0	0	0	0	0	0	0	534	0	0	0	0	0	0	1268	0	0	0	0	0	0	0	0	0	0	0	914	0	2254	0	0	0	749
1930.21	0	0	0	0	0	0	0	0	0	2075	0	833	1172	0	1482	0	1934	2238	0	0	0	0	0	534	0	0	0	0	1241	1071	0	0	0	1226	1398	0	0	0	0	1146	2329	0	914	0	2254	873	1432	1282	749
1931.18	0	0	0	0	0	0	0	0	0	2075	0	833	1172	0	1482	0	1934	2238	0	0	0	0	0	0	0	0	0	0	1241	1071	0	0	0	1226	1398	0	0	0	0	1146	2329	0	0	1203	0	0	1432	1282	0
1935.13	0	0	0	0	0	0	0	0	0	0	0	0	1023	0	1252	0	842	0	0	0	0	0	0	0	0	0	0	0	0	0	0	0	0	0	0	0	0	0	0	0	0	0	0	0	0	0	0	0	0
1937.5	0	0	0	0	0	0	0	0	0	0	0	0	0	0	0	0	0	0	0	0	0	0	0	0	0	0	0	0	0	0	0	0	0	0	0	0	0	0	0	0	0	0	0	0	0	0	0	0	0
1945.58	0	0	0	0	0	0	1009	754	0	2771	0	0	0	0	0	0	883	2557	0	0	0	0	0	553	788	0	0	0	0	0	0	0	0	1133	1472	0	0	0	0	0	0	0	0	0	0	0	0	0	0
1946.56	0	0	0	0	0	0	1009	754	0	2771	0	0	0	0	0	0	883	2557	0	1844	0	0	0	553	788	0	0	1021	1972	1734	0	0	0	1133	1472	0	0	1174	0	1619	2818	1333	1185	979	1876	0	1955	1574	1027
1947.89	0	0	0	0	0	0	0	0	0	0	0	0	0	0	0	0	0	0	0	0	0	0	0	0	0	0	0	0	0	0	0	0	0	0	0	0	0	1174	0	0	2818	0	0	0	0	0	1955	1574	0
1951.4	0	0	0	0	0	0	0	0	0	0	0	0	1709	0	2230	0	1910	2738	0	1935	0	0	1018	0	0	0	0	974	1048	1099	0	0	0	0	0	0	0	0	0	0	0	0	0	0	1060	0	1392	1246	0
1952.38	0	2812	1914	0	0	0	0	0	782	3323	0	999	1709	0	2230	0	1910	2738	0	1935	0	0	1018	0	0	0	0	974	1048	1099	0	0	0	855	960	0	0	0	0	0	2221	0	0	1716	1060	0	1392	1246	0
1953.48	0	2812	1914	0	1806	0	1598	0	782	0	0	999	0	0	0	0	0	0	0	0	0	0	0	0	0	0	0	0	0	0	0	0	0	855	960	0	0	0	0	0	2221	0	0	1716	0	0	0	0	0
1954.47	2371	0	0	2216	0	1864	1598	1602	0	0	0	0	0	0	0	0	0	0	0	0	0	0	0	0	0	0	0	0	0	0	0	0	0	0	0	0	0	0	0	0	0	0	0	0	0	0	0	0	0
1968.26	0	0	0	0	0	0	0	0	725	4238	0	837	888	0	949	0	1651	3805	0	3405	0	0	0	758	0	0	930	1232	1350	0	0	0	0	1210	0	0	1505	1472	1045	0	3567	1241	1375	1877	2065	0	1987	1690	850
1969.3	0	0	0	0	0	0	0	0	725	4238	0	837	888	0	0	0	1651	3805	0	3405	0	0	0	758	0	0	930	1232	1350	0	0	0	0	1210	1311	0	1505	1472	1045	1880	3567	1241	1375	1877	2065	0	1987	1690	850
1970.3	0	0	0	0	0	0	3012	4230	0	0	0	0	0	0	0	0	0	0	0	0	0	0	0	0	0	0	0	0	0	0	0	0	0	0	0	0	0	0	0	1880	0	0	0	0	0	0	0	0	0
1971.33	6273	1078	630	5048	1237	5089	3012	4230	0	0	0	0	0	0	0	0	0	0	0	0	0	0	0	0	0	0	0	0	0	0	0	0	0	0	0	0	1303	0	0	0	0	0	0	0	0	0	0	0	0
1973.69	0	0	0	0	0	0	0	0	738	1597	0	819	1844	0	2523	0	0	1438	0	1236	0	0	0	0	0	0	0	0	0	0	0	0	0	0	0	0	0	0	0	0	0	0	0	0	0	0	0	1131	0
1974.69	0	0	0	0	0	0	0	0	738	0	0	819	1844	0	2523	0	2148	1438	0	0	0	0	0	0	922	0	0	940	0	0	0	0	0	0	0	0	0	0	0	0	0	0	0	1644	0	0	0	1131	0
1975.7	0	0	0	0	0	0	0	0	0	0	0	0	0	0	0	0	0	0	0	0	0	0	0	0	922	0	0	940	1173	0	0	0	0	0	0	0	0	0	0	952	1758	0	0	1644	0	0	0	0	0
1976.7	0	0	0	0	0	0	0	0	0	0	0	0	0	0	0	0	0	0	0	0	0	0	0	0	0	0	0	0	1173	0	0	0	3470	1823	2008	908	1869	0	852	952	1758	0	0	0	0	0	0	0	0
1983.73	0	0	0	0	0	0	782	0	0	0	0	0	0	0	0	0	0	0	0	1201	0	0	0	0	0	0	0	0	0	0	0	0	0	0	0	0	0	0	0	0	0	0	0	1085	0	0	0	0	0
1984.73	0	0	0	0	0	0	782	0	0	2183	0	0	0	0	0	0	0	1691	0	1201	0	0	0	0	0	0	0	0	961	1279	0	0	0	0	946	0	0	1295	0	965	1919	893	1176	1085	1320	0	1272	944	0
1990.37	0	0	0	0	0	0	0	0	1656	2539	0	1100	0	0	2169	761	0	2103	0	0	0	0	0	0	0	0	0	0	0	0	0	0	0	0	0	0	0	0	0	0	0	0	0	0	0	0	0	0	0
1991.56	0	967	0	0	0	0	0	0	1656	2539	1002	1100	1646	0	2169	761	2808	2103	0	3216	0	0	0	0	0	0	0	1704	0	0	0	0	0	0	0	0	0	0	0	0	2226	0	0	1935	1386	0	0	0	0
1992.59	930	967	0	793	0	0	0	865	0	0	0	0	0	1006	0	0	2808	0	2831	3216	2094	4761	3479	984	4015	3439	4189	1704	0	0	0	0	0	0	0	0	2192	1922	1977	1520	2226	1270	0	1935	1386	1501	7114	7552	0
1993.66	930	0	0	793	0	811	0	0	0	0	0	0	0	1006	0	0	0	0	2831	0	2094	4761	3479	347	4015	3439	4189	0	0	0	0	0	0	0	0	0	2192	1922	1977	1520	0	1270	0	0	0	1501	7114	7552	0
1996.9	0	0	0	0	0	0	0	0	0	0	0	0	0	0	1455	0	0	0	0	0	0	0	0	0	0	0	0	0	0	0	0	0	0	0	0	0	0	0	0	0	0	0	0	0	0	0	0	0	0
1997.93	0	0	0	0	0	0	0	0	0	1327	0	0	0	0	0	0	0	0	0	0	0	0	0	0	0	0	0	0	0	0	0	0	0	0	0	0	0	0	0	0	903	0	0	1197	0	0	0	0	0
2000.9	0	0	0	0	0	0	0	0	0	0	0	0	0	0	0	0	0	0	0	0	0	0	0	2073	0	0	0	0	0	0	0	0	0	0	0	0	951	2644	0	1222	0	2938	2621	0	0	0	0	0	0
2001.91	814	0	0	0	0	0	0	0	0	0	0	896	0	0	0	0	0	0	0	0	0	0	0	2073	0	0	0	0	0	0	0	0	0	0	0	0	951	2644	2826	1222	1749	2938	2621	2206	0	0	0	0	0
2005.12	0	0	0	0	0	0	0	0	1098	0	0	881	1167	0	1710	0	1933	0	0	0	0	0	0	0	0	0	0	0	0	0	0	0	0	0	0	0	0	0	0	0	0	0	0	0	0	0	0	0	0
2006.15	1618	0	0	0	0	1015	0	0	1098	1570	0	881	1167	0	1710	0	1933	1519	0	0	0	0	0	0	0	0	0	0	0	0	0	0	0	0	0	0	0	0	0	0	1281	0	0	0	1252	0	992	1060	0
2007.17	1618	1406	1318	0	1172	1015	0	937	0	1570	0	0	0	0	0	0	0	1519	0	1702	0	0	0	0	0	0	0	0	0	0	0	0	0	0	0	0	0	0	0	0	0	0	0	0	1252	0	992	1060	0
2008.37	0	1406	1318	0	1172	0	0	937	0	0	0	0	0	0	0	0	0	0	0	0	0	0	0	0	0	0	0	0	0	0	0	0	0	0	0	0	0	0	0	0	0	0	0	0	0	0	0	0	0
2010.4	0	0	0	0	0	0	0	0	0	0	0	1113	0	1380	0	1193	0	0	0	0	0	0	0	0	0	0	0	0	0	0	0	0	0	0	0	0	0	0	0	0	0	0	0	0	0	0	0	0	0
2014.05	0	0	0	0	0	0	0	0	0	1273	0	0	0	0	0	0	0	1122	0	0	0	0	0	0	0	0	0	0	874	0	0	0	0	0	0	0	0	0	0	0	0	0	0	0	0	0	0	0	0
2015.07	0	0	0	0	0	0	0	0	0	1273	0	0	0	0	0	0	0	0	0	0	0	0	0	0	0	0	0	0	874	0	0	0	0	0	1024	0	0	0	0	0	0	0	0	0	1133	0	0	0	1290
2016.18	0	0	0	0	0	0	0	0	0	0	0	0	0	0	0	0	0	0	0	0	0	0	0	429.5	0	0	0	0	0	1913	0	0	0	0	1024	0	0	0	0	0	1398	893	1153	1635	0	0	0	0	1290
2019.19	0	0	0	0	0	0	0	0	0	0	844	1567	0	0	0	0	0	0	0	0	0	0	0	0	0	0	0	0	2499	1860	1529	0	2078	2600	3195	1587	0	0	0	0	0	0	0	0	0	0	0	0	0
2020.28	0	0	0	0	0	739	0	758	0	0	844	1567	0	673	1526	0	0	898	0	0	0	0	0	0	0	0	0	0	2499	0	1529	0	2078	0	3195	1587	0	0	0	0	0	0	0	0	915	0	0	0	0
2021.33	0	0	0	0	0	739	0	758	0	0	0	0	785	0	1526	0	0	898	0	1307	0	0	0	0	0	0	0	0	0	0	0	0	0	0	0	0	0	0	0	0	0	0	0	0	915	0	0	991	0
2027.07	0	0	0	0	0	0	0	0	0	0	0	0	0	0	854	0	0	0	0	0	0	0	0	0	0	0	0	0	0	0	0	0	0	0	0	0	0	0	0	0	0	0	0	0	0	0	0	0	0
2029.25	0	0	0	0	0	0	0	0	0	0	0	0	0	0	0	0	0	0	1057	0	0	0	0	0	0	0	0	0	1402	1685	0	855	1759	0	1689	922	0	0	0	0	0	0	0	0	0	0	0	0	0
2036.07	0	0	0	0	0	0	0	0	0	1393	0	0	0	0	0	0	875	1025	0	0	0	0	0	0	0	0	0	0	0	0	0	0	0	0	0	0	0	0	0	0	906	0	0	0	0	0	1024	830	0
2037.09	0	0	0	0	0	0	0	0	0	1393	0	0	0	0	0	0	875	1025	0	1392	0	0	0	0	0	0	0	0	0	0	0	0	0	0	0	0	0	0	0	0	906	0	0	0	1089	0	1024	830	0
2039.81	0	0	0	0	0	0	0	0	0	0	0	0	0	0	0	0	0	0	0	0	0	0	0	0	0	0	0	0	0	0	0	0	0	0	0	0	0	0	0	0	0	0	0	0	0	0	0	0	0
2040.94	0	0	0	0	0	0	0	0	0	0	0	0	0	0	0	0	0	0	0	0	0	0	0	0	0	0	0	0	0	0	0	0	0	0	0	0	0	0	0	0	0	0	0	0	1944	0	949	820	0
2042.02	0	0	0	0	0	0	0	0	0	0	0	0	0	0	0	0	1924	0	0	0	0	0	0	0	0	0	0	0	0	0	0	0	0	0	0	0	0	0	0	0	0	0	0	0	1944	0	0	820	0
2052.27	0	0	0	0	0	0	0	0	0	0	0	0	0	0	0	0	0	0	0	946	0	0	0	0	0	0	0	0	0	0	0	0	0	0	0	0	0	970	974	0	1033	0	0	0	709	0	0	0	0
2053.37	0	0	0	0	0	0	0	0	0	0	0	0	0	0	0	0	0	0	0	946	0	0	0	0	0	0	0	0	0	0	0	0	0	0	0	0	0	970	0	0	1033	0	0	0	709	0	0	0	0
2063.33	0	0	0	0	0	0	0	0	0	0	0	0	0	0	0	0	0	0	0	0	0	0	0	0	0	0	0	0	0	0	0	0	0	0	0	0	0	0	0	0	0	0	0	0	0	0	0	0	0
2064.37	0	0	0	0	0	0	0	0	0	0	0	0	0	0	0	0	0	0	1806	0	0	1174	0	0	0	3234	1159	1240	0	0	0	0	0	0	0	0	0	0	0	0	0	0	0	0	0	915	0	0	0
2065.7	0	0	0	0	0	0	0	0	0	0	0	0	0	0	0	0	0	0	1806	0	0	1174	0	0	2489	3234	0	0	0	0	0	0	0	0	0	0	0	0	0	0	0	0	0	0	0	915	0	0	0
2067.56	3318	677	669	1459	826	4304	2187	2324	0	0	0	0	0	0	0	0	0	0	0	1795	0	0	0	1917.5	0	0	0	1092	1236	0	0	0	1128	2942	0	2853	0	0	0	0	0	0	0	2229	0	0	0	0	0
2068.59	3318	677	669	1459	826	4304	2187	2324	0	0	0	0	0	0	0	0	0	0	0	1795	0	0	0	1917.5	0	0	0	0	1236	1537	1970	1340	1128	2942	1630	2853	1000	1500	2827	1235	1458	2498	1725	2229	0	0	0	0	0
2082.2	0	0	0	0	0	0	0	0	0	0	0	0	0	0	0	0	0	0	0	0	0	0	0	0	0	0	0	827	0	0	0	0	0	0	0	0	0	0	889	0	0	0	0	0	10085	2749	0	0	0
2083.36	774	0	0	0	0	734	0	0	0	0	0	0	0	0	0	0	0	0	956	0	0	1000	0	0	1034	1140	945	827	0	0	0	0	0	0	0	0	0	0	889	0	0	0	0	0	0	2749	0	0	0
2095.43	0	0	0	0	0	0	0	0	870	0	0	0	0	0	0	0	0	0	0	0	0	0	0	0	0	0	0	0	0	0	0	1323	0	0	991	864	0	0	0	0	0	0	0	0	0	0	0	0	0
2101.18	0	0	0	0	0	0	0	0	1293	0	0	0	0	0	0	0	0	0	0	0	0	0	0	0	0	0	0	0	0	0	0	0	0	0	0	0	0	0	0	0	0	0	0	0	0	3481	0	0	0
2108.72	0	0	0	0	0	0	0	0	0	0	0	0	0	0	0	0	0	0	0	0	0	0	0	0	0	0	0	0	0	0	0	0	0	0	0	0	0	0	0	0	0	0	0	0	0	0	0	0	0
2109.87	0	0	0	0	0	0	0	0	0	0	0	0	0	0	0	0	0	0	0	0	0	0	0	0	0	0	0	0	0	0	0	0	0	0	0	0	0	0	0	0	0	0	0	0	0	0	0	0	0
2111.14	0	897	1081	884	714	0	854	0	0	0	1017	0	1530	1195	0	0	0	0	0	0	0	0	0	0	0	0	0	0	0	0	0	0	0	1003	0	0	0	0	0	0	0	0	0	0	0	0	0	0	0
2118.67	0	0	0	0	0	0	0	0	4405	0	1951	1273	0	0	964	1316	0	0	0	0	0	0	964	0	0	0	0	0	0	0	0	0	0	0	0	0	0	0	0	0	0	0	0	0	0	2363	0	0	0
2126.99	0	0	0	0	0	0	0	0	0	0	792	0	1480	1109	0	0	0	0	0	0	0	0	0	0	0	0	0	0	0	0	0	0	0	0	0	0	0	0	0	0	0	0	0	0	0	0	0	0	0
2128.2	0	0	0	0	0	0	0	0	0	0	792	0	0	1109	0	0	0	0	0	0	0	0	0	0	0	0	0	0	0	0	0	0	0	0	0	0	0	0	0	0	0	0	0	0	0	0	0	0	0
2129.38	930	0	621	3647	0	889	5162	5290	0	0	0	0	0	0	0	0	0	0	0	0	0	0	0	0	0	0	0	0	0	0	0	0	0	0	0	0	0	0	0	0	0	0	0	0	0	0	0	0	0
2130.6	930	0	621	0	0	889	0	0	0	0	0	0	0	0	0	0	0	0	0	0	0	0	0	0	0	0	0	0	0	1267	0	0	0	1229	0	0	0	0	0	0	0	0	0	848	0	0	0	0	0
2131.96	0	0	0	0	0	0	0	0	0	0	0	0	0	0	0	0	0	0	0	0	0	0	0	0	0	0	0	0	0	0	0	0	0	0	0	0	0	0	0	0	0	0	0	848	0	0	0	0	0
2133.23	0	0	0	0	0	0	0	0	0	0	0	0	0	0	0	0	0	0	0	0	0	0	0	0	0	0	0	0	0	0	0	0	0	0	0	0	0	0	0	0	0	0	0	0	0	0	0	0	0
2138.76	0	0	0	0	0	0	0	0	0	0	0	0	0	0	0	0	0	0	0	1071	0	0	0	541	0	0	0	0	0	0	0	0	0	1036	0	0	0	0	0	0	0	0	0	0	0	0	1028	905	0
2140.54	0	0	0	0	0	0	0	0	838	0	0	0	0	0	0	0	0	0	0	1071	0	0	0	0	0	0	0	0	0	0	0	0	0	1036	0	0	0	0	0	0	0	0	0	0	0	0	0	0	0
2153.91	0	0	0	0	0	0	0	0	0	0	0	0	0	0	0	0	0	0	0	0	0	0	1358	0	1037	0	1059	0	0	0	0	0	0	0	0	0	0	0	0	0	0	0	0	0	0	0	0	0	0
2155.02	0	0	0	0	0	0	0	0	0	0	0	0	0	0	0	0	0	0	0	0	0	836	0	0	1037	0	0	0	0	0	0	0	0	0	0	0	0	0	862	0	0	0	0	0	0	0	0	0	0
2156.33	904	0	913	943	0	671	779	0	0	0	0	0	0	0	0	0	0	0	0	0	0	836	0	0	0	0	0	0	0	0	0	0	0	0	0	770	0	0	862	0	0	0	0	0	0	0	0	0	0
2160.19	0	0	0	0	0	0	0	0	0	0	0	0	0	0	0	0	0	0	0	0	0	0	0	0	0	0	0	0	0	0	0	832	0	0	0	0	0	0	0	0	0	0	0	0	0	0	0	0	0
2161.28	0	0	0	0	0	0	0	0	0	0	0	0	0	0	0	0	0	0	0	0	0	0	0	0	0	0	0	0	0	0	0	832	0	0	0	0	0	0	0	0	0	0	0	0	0	0	0	0	0
2166.68	0	0	0	0	0	0	0	0	0	0	0	0	0	0	0	0	0	0	0	0	0	0	0	0	0	0	0	0	0	0	0	0	0	0	0	0	0	0	0	0	0	0	0	0	0	0	0	0	0
2167.82	0	0	0	0	0	0	0	0	0	0	0	0	0	0	0	0	0	0	0	0	0	0	0	0	0	0	0	0	0	0	0	0	0	0	0	0	0	0	0	0	0	0	0	0	0	0	0	0	0
2169.16	0	0	0	0	0	0	0	0	0	0	0	0	0	0	0	0	0	0	0	0	0	0	0	0	0	0	0	0	0	0	0	0	0	0	0	0	0	0	0	0	0	0	0	0	0	0	0	0	0
2170.31	0	0	0	0	0	0	0	0	0	0	0	0	0	0	0	0	0	0	0	0	0	0	0	0	0	0	0	0	0	0	0	0	0	0	0	0	0	0	0	0	0	0	0	0	0	0	0	0	0
2180.56	0	0	0	0	0	0	0	0	0	0	0	0	0	0	0	0	0	0	0	0	0	0	0	752.5	0	0	0	859	0	0	0	0	0	0	0	0	0	0	0	0	910	0	0	0	0	0	0	0	0
2182.29	0	0	0	0	0	0	0	0	0	0	0	0	0	0	0	0	0	0	0	0	0	0	0	0	0	0	0	0	0	0	0	0	999	0	0	0	0	0	0	0	0	0	0	0	0	0	0	0	0
2185.04	1738	656	739	1384	613	702	855	865	0	0	0	0	0	0	0	0	0	0	0	0	0	0	0	0	0	0	0	0	0	0	0	0	0	883	0	0	0	0	0	0	0	1200	1226	1049	0	0	0	0	0
2191.59	0	0	0	0	0	0	0	0	0	876	0	0	0	0	0	0	0	0	0	0	0	0	0	0	0	0	0	0	0	0	0	0	0	0	0	0	0	0	0	0	0	0	0	0	0	0	0	0	0
2192.73	0	0	0	0	0	0	0	0	0	876	0	0	0	0	0	0	0	920	0	1211	0	0	0	0	0	0	0	0	0	0	0	0	0	0	0	0	0	0	0	0	0	0	0	0	0	0	0	0	0
2193.93	0	0	0	0	0	0	0	0	0	0	0	0	0	0	0	0	0	0	0	1211	0	0	0	0	0	0	0	0	0	0	0	0	0	0	0	0	0	0	0	0	0	0	0	0	0	0	0	0	0
2196.3	0	0	0	0	0	0	942	0	0	0	0	0	0	0	0	0	0	0	0	0	0	0	0	0	0	0	0	0	0	0	0	0	0	0	0	0	0	0	0	0	0	0	0	0	0	0	0	0	0
2197.49	0	0	0	0	0	0	942	0	0	0	0	0	0	0	955	0	1189	0	1010	0	0	0	0	429.5	0	1426	889	0	1318	1058	0	825	0	0	792	1644	0	1283	1115	907	1385	0	0	0	0	895	0	0	0
2198.66	0	0	0	0	0	0	0	0	0	845	0	0	0	0	955	0	1189	0	1010	0	0	1253	0	0	1158	1426	889	0	1318	1058	0	825	0	0	792	1644	1201	1283	1115	907	1385	0	0	0	0	895	0	0	0
2209.2	0	0	0	0	0	0	0	0	0	0	0	0	0	0	0	0	0	1309	0	0	0	0	0	0	0	0	0	0	0	0	0	0	0	0	0	0	0	1223	0	0	1585	0	1540	0	1228	0	1114	0	0
2210.33	0	0	0	0	0	0	0	0	0	0	0	0	0	0	0	0	0	1309	0	3187	0	0	1259	1439.5	0	0	813	1090	1847	2285	0	1361	0	2932	1881	1804	0	1223	0	0	1585	1485	1540	2211	1228	0	1114	1117	0
2211.44	0	0	0	0	0	0	0	0	0	1293	0	0	0	0	0	0	0	0	0	3187	0	0	1259	1439.5	0	0	813	1090	1847	2285	2076	1361	1217	2932	1881	1804	0	0	0	1835	0	1485	0	2211	0	0	0	1117	0
2212.69	0	0	0	0	0	0	0	0	0	0	0	0	0	0	0	0	0	0	0	0	0	0	0	0	0	0	0	0	0	0	2076	0	0	0	0	0	0	0	0	1835	0	0	0	0	0	0	0	0	0
2213.82	0	0	0	0	0	0	0	0	0	1450	0	0	0	0	917	0	0	1178	0	0	0	0	0	0	0	0	0	0	0	0	0	0	0	0	0	0	0	1295	1443	0	0	0	0	0	0	0	0	0	0
2215.12	982	0	0	954	0	817	774	0	0	1450	0	0	0	0	917	0	0	1178	0	0	0	0	0	0	0	0	0	0	0	0	0	0	0	0	0	0	0	1295	1443	0	0	1026	751	0	0	0	1095	967	0
2227.48	0	0	0	0	0	0	1745	0	0	0	0	0	0	0	0	0	0	0	0	0	0	0	0	0	0	0	0	0	0	0	0	0	0	0	0	0	0	0	0	0	0	0	0	0	0	0	0	1278	0
2228.64	0	0	0	0	0	0	1745	0	0	0	0	0	0	0	0	0	0	0	0	0	0	0	0	0	0	0	0	0	0	0	0	0	0	0	0	0	0	0	0	0	0	0	0	0	1992	0	0	1278	847
2229.84	0	0	0	0	0	0	0	0	0	0	0	0	0	0	0	0	0	0	0	958	0	0	0	0	0	0	0	0	0	0	0	0	0	870	882	0	0	877	0	0	1048	0	0	0	1992	0	0	0	847
2230.98	0	0	0	0	0	0	0	0	0	0	0	0	0	0	0	0	0	880	0	958	0	0	0	0	0	0	0	0	0	0	0	0	0	870	882	0	2028	877	0	0	1048	0	0	0	0	736	0	0	0
2235.9	0	0	0	0	0	0	0	0	0	0	0	0	0	0	943	0	0	0	0	2557	0	0	2370	0	0	0	0	1092	0	0	0	0	0	0	0	0	0	0	0	0	0	0	0	0	0	0	0	0	0
2237.06	0	0	0	0	0	0	0	0	0	0	0	0	0	0	943	0	0	1151	1042	0	899	999	2370	0	1032	1357	2243	1092	0	0	0	0	0	0	0	0	0	0	0	0	0	0	0	933	0	0	0	0	0
2238.95	0	0	0	0	0	0	0	0	0	0	0	0	0	0	0	0	0	0	0	0	0	0	0	0	0	0	0	895	0	0	0	0	0	0	0	0	0	0	0	0	0	0	0	0	0	0	0	0	0
2240.27	0	0	0	0	0	0	0	0	0	0	0	0	0	0	0	0	0	0	0	0	0	0	0	0	0	0	0	895	1157	1429	0	0	0	0	0	0	1428	0	963	1203	930	1028	0	0	0	0	0	0	0
2241.44	0	0	0	0	0	0	0	0	0	0	0	0	0	0	0	0	0	0	0	0	0	0	0	0	0	0	0	0	1157	1429	0	1402	0	0	1768	2237	1428	0	963	1203	930	1028	0	0	0	0	0	0	0
2246.02	792	0	668	0	0	695	0	0	0	0	0	0	0	0	0	0	0	0	0	0	0	0	0	0	0	0	0	0	0	0	0	0	0	0	0	0	0	0	0	0	0	0	0	0	708	0	0	0	0
2247.29	0	0	668	0	0	0	0	0	1572	0	0	835	0	0	0	0	0	0	0	0	0	0	0	0	0	0	0	0	0	0	0	0	0	0	0	0	0	0	0	0	0	0	0	0	0	0	0	0	0
2267.11	0	0	0	0	0	0	0	0	0	0	0	0	0	0	0	0	0	0	0	0	0	0	0	0	0	0	0	0	0	0	0	1207	0	1201	1314	953	0	0	0	0	0	0	0	0	0	0	0	0	0
2268.27	0	0	0	0	0	0	0	0	10552	1098	22189	16349	0	2305	4034	5066	0	0	0	0	0	0	0	0	0	0	0	0	0	946	0	1207	0	1201	1314	953	0	0	0	0	0	0	0	0	0	0	0	0	0
2270.58	0	0	0	0	0	0	0	0	0	0	0	0	1256	0	0	0	0	0	0	0	0	0	0	0	0	0	0	0	0	0	0	0	0	0	0	0	0	0	0	0	0	0	0	0	0	0	0	0	0
2271.72	0	0	0	1098	0	0	0	0	0	0	0	0	1256	0	0	0	0	0	0	0	0	0	0	0	0	0	0	0	0	0	0	0	0	0	0	0	0	0	0	0	0	0	0	0	0	0	0	0	0
2276.04	0	0	0	0	0	0	0	0	0	0	0	1337	947	1189	0	767	0	0	0	0	0	0	0	0	0	0	0	0	0	0	0	0	0	0	0	0	0	0	0	0	0	0	0	0	0	0	0	0	0
2277.38	0	0	0	0	0	0	0	0	0	0	0	0	947	1189	0	0	0	0	0	877	0	0	0	0	0	0	0	0	0	0	0	0	0	0	0	0	0	0	0	0	0	0	0	0	0	0	0	0	0
2278.85	0	0	0	0	0	0	0	0	0	0	0	0	0	0	0	0	0	0	0	0	0	0	0	0	0	0	858	0	0	0	0	0	0	0	0	0	904	0	0	0	0	0	0	0	0	0	0	0	0
2280.11	0	0	0	0	0	0	0	0	0	0	0	0	0	0	0	0	0	0	0	0	0	0	0	0	0	0	858	0	0	0	0	0	0	0	0	0	904	0	0	0	0	0	0	0	0	0	0	0	0
2284.6	0	0	0	0	0	0	0	0	0	0	0	0	0	0	0	0	0	0	0	1068	0	0	0	0	0	0	0	0	0	0	0	0	0	1011	0	0	0	0	0	0	0	0	0	0	0	0	0	0	0
2285.87	0	0	0	0	607	0	0	0	0	0	0	0	0	0	0	0	0	0	0	1068	0	0	0	0	0	0	0	0	0	0	0	0	890	1011	0	0	0	0	0	0	0	0	0	0	0	0	0	0	0
2287.02	0	0	0	0	607	0	0	0	0	0	0	0	0	0	0	0	0	0	0	0	0	0	0	0	0	0	0	0	0	0	0	0	890	0	0	0	0	0	0	0	0	0	0	0	0	0	0	0	0
2294.04	0	0	0	0	0	0	0	0	0	0	0	0	0	0	0	0	0	0	0	0	0	0	0	0	0	0	0	0	0	0	0	0	0	0	0	0	2227	0	0	0	0	0	0	0	0	0	0	0	0
2295.47	0	0	0	0	0	0	0	0	0	0	0	0	0	0	0	0	0	0	0	0	0	0	0	0	0	0	0	0	0	0	0	0	0	0	0	0	2227	0	0	0	0	0	0	0	0	0	0	0	0
2298.95	0	0	0	0	0	851	0	0	0	0	0	0	0	0	0	0	0	0	0	0	0	0	0	578	0	0	0	0	0	0	0	0	0	0	0	0	1221	0	0	0	0	0	0	0	0	0	0	0	0
2300.15	0	0	0	0	0	851	887	0	0	0	0	0	0	0	0	0	0	0	0	0	0	0	0	578	0	0	0	0	0	1683	1237	0	0	1884	0	0	1221	0	0	0	885	0	0	1660	0	0	0	0	0
2301.7	0	0	0	0	0	0	0	0	0	0	0	0	0	0	0	0	0	0	0	0	0	0	0	0	0	0	0	0	0	0	1237	0	0	0	0	0	0	0	0	0	0	0	0	0	0	0	0	0	0
2306.5	0	0	0	0	0	0	0	0	0	0	773	1301	0	0	0	0	0	1909	0	0	0	0	0	0	0	0	0	0	0	0	0	0	0	0	0	0	0	0	0	0	0	0	0	0	0	0	0	0	0
2309	0	0	0	0	0	0	0	0	0	0	0	0	0	0	0	0	0	0	0	0	0	0	0	0	0	0	0	0	0	0	0	0	0	0	0	0	0	0	0	0	0	0	0	0	0	0	0	0	0
2310.17	0	0	0	0	0	0	0	0	0	0	0	0	0	0	0	1366	0	0	0	0	0	0	0	0	0	0	0	0	0	0	0	0	0	0	0	0	0	0	0	0	0	0	0	0	0	0	0	0	0
2319.59	0	0	0	0	0	0	0	0	0	0	1018	999	0	0	0	0	0	0	0	0	0	0	0	0	0	0	0	0	0	0	0	0	0	0	0	843	0	0	0	0	0	0	0	0	0	0	0	0	0
2321.35	0	0	0	0	0	0	0	0	0	0	0	0	0	0	0	0	0	0	1157	1183	897	942	2497	0	800	908	1085	0	0	0	0	0	0	0	0	843	0	0	0	0	0	0	0	0	0	0	1269	1301	0
2322.67	0	0	0	0	0	0	0	0	0	0	0	0	0	0	0	0	2477	0	0	1183	897	942	2497	0	800	908	1085	0	0	0	0	0	0	0	0	0	0	0	0	0	0	0	0	872	0	0	1269	1301	0
2323.99	0	0	0	0	0	0	969	819	0	0	0	0	0	0	0	0	0	0	0	0	0	0	0	0	0	0	0	0	0	0	0	0	1020	0	0	0	0	0	0	0	0	0	0	872	0	0	0	0	0
2325.94	0	0	0	0	0	0	0	0	0	0	0	0	0	0	0	0	0	0	0	0	0	0	0	0	0	0	0	0	0	0	0	0	1020	0	0	0	0	0	0	0	0	0	0	0	0	0	0	0	859
2328.12	0	0	0	0	0	0	0	0	1377	0	1502	3266	12124	4455	4006	12840	0	0	0	0	0	0	0	0	0	0	0	0	0	0	0	0	0	0	0	0	0	0	0	0	0	0	0	0	0	1196	0	0	0
2329.55	0	0	0	0	0	0	0	0	1377	0	1502	3266	12124	4455	4006	12840	0	0	0	0	0	0	0	0	0	0	0	0	0	0	0	0	0	0	0	0	0	0	0	0	0	0	0	0	0	0	0	0	0
2333.76	0	0	0	0	0	0	0	0	0	0	0	0	0	0	0	0	0	0	0	0	0	0	0	0	0	0	0	0	992	0	0	0	0	0	0	744	0	0	0	0	0	0	0	0	0	0	0	0	0
2335.34	0	0	0	0	0	0	0	0	0	0	0	0	0	0	0	0	0	0	0	1023	0	0	1270	0	0	0	0	0	0	0	0	0	0	0	0	0	0	0	0	0	0	0	0	0	0	0	0	0	0
2336.51	0	0	0	0	0	0	0	0	0	0	0	0	0	0	0	0	0	0	0	1023	898	0	1270	0	0	0	0	0	0	0	0	0	0	0	0	0	0	0	0	0	0	0	0	0	0	0	0	0	0
2338.04	0	0	0	0	0	0	0	0	0	0	0	0	0	0	0	0	0	0	0	0	0	0	0	0	0	0	0	0	0	0	0	0	0	0	0	0	0	0	0	0	0	0	0	0	0	0	0	0	0
2339.63	1804	0	0	6153	0	2015	9255	6100	0	0	0	0	0	0	0	0	0	0	0	0	0	0	0	0	0	0	0	0	0	0	0	0	0	0	0	0	0	0	0	0	0	0	0	0	0	0	0	0	0
2341.51	0	0	0	0	0	0	0	0	0	0	0	0	1019	0	0	0	0	0	0	0	0	0	0	0	0	0	0	0	0	0	0	0	0	0	0	0	0	0	0	0	0	0	0	0	0	0	0	0	0
2350.18	0	0	0	0	0	0	0	0	0	0	0	0	0	0	0	0	0	0	0	0	0	0	0	0	0	0	0	0	0	0	0	0	0	0	0	0	0	0	0	0	0	926	0	0	0	0	0	0	0
2351.56	0	0	0	0	0	0	0	0	0	0	0	0	0	0	0	0	0	0	0	0	0	734	1042	0	0	0	811	0	0	0	0	0	0	0	0	0	0	0	0	0	0	0	0	0	0	0	0	0	0
2353.22	0	0	0	0	0	0	0	0	0	0	0	0	0	0	0	0	1348	877	0	0	0	734	0	0	0	0	0	0	0	0	0	0	0	0	0	0	0	0	0	0	0	0	0	0	2398	0	0	1076	0
2354.68	855	0	0	0	0	804	901	0	0	0	0	0	0	0	0	0	1348	877	0	0	0	0	0	0	0	0	0	0	0	0	0	0	0	0	0	0	0	0	0	0	0	0	0	0	2398	1563	0	1076	0
2355.96	855	0	0	0	0	804	901	0	1504	0	0	0	2440	705	962	3545	0	0	0	0	0	0	0	0	0	0	0	0	0	0	0	0	0	0	0	0	0	0	0	0	0	0	0	0	0	1563	0	0	0
2360.83	0	0	0	0	0	0	0	0	1740	0	1376	978	0	715	0	0	0	0	0	0	0	0	0	0	0	0	0	0	0	0	0	0	0	0	0	0	0	0	0	0	0	0	0	0	0	0	0	0	0
2363.59	0	669	1003	1688	742	0	1848	2305	0	0	0	0	0	0	0	0	0	0	0	0	0	0	0	0	0	0	0	0	0	0	0	0	0	0	0	0	0	0	0	0	0	0	0	0	0	0	0	0	0
2367.45	0	942	1031	0	820	0	0	0	1830	0	0	0	0	0	0	0	0	0	2861	2096	1612	2890	4581	0	2779	4180	5143	1727	3145	0	0	2796	1954	2682	2045	2483	0	0	0	0	0	0	0	0	0	1422	0	0	0
2368.65	0	942	1031	0	820	0	0	0	0	0	0	0	0	0	0	0	1798	0	2861	2096	1612	2890	4581	0	2779	4180	5143	1727	3145	1568	0	2796	1954	2682	2045	2483	2119	0	0	0	0	0	0	0	0	1422	0	0	0
2370.02	0	0	0	0	0	0	0	0	0	0	0	0	0	0	0	0	0	0	0	0	0	0	0	0	0	0	0	0	0	1568	0	0	0	0	0	0	0	0	0	0	0	0	0	0	0	0	0	0	0
2372.14	1992	1216	0	1728	1240	1908	1775	2008	0	0	0	0	0	0	0	0	0	0	0	0	0	0	0	0	0	0	0	0	0	0	0	0	0	0	0	0	0	0	0	0	0	0	0	0	1753	0	0	0	0
2374.2	0	0	0	0	1240	0	0	0	8950	0	3191	2639	922	2519	1000	2237	0	0	0	0	0	0	0	0	0	0	0	0	0	0	0	0	0	0	0	0	0	0	0	0	0	0	0	0	0	0	0	0	0
2388.7	1783	900	0	2324	875	1002	1719	1748	0	0	711	771	0	0	0	0	0	0	0	0	0	0	0	0	0	0	0	0	0	0	0	0	0	0	0	877	0	0	1004	0	0	2281	1271	0	0	0	0	0	750
2389.98	1783	0	0	2324	875	1002	1719	1748	0	0	711	771	0	0	0	0	0	0	0	0	0	0	0	0	0	0	0	0	0	0	0	0	0	0	0	877	0	0	1004	0	0	2281	1271	0	0	0	0	0	750
2391.18	0	0	0	0	0	0	0	0	0	0	0	0	0	0	0	0	0	0	0	0	0	0	0	0	0	0	0	0	0	0	0	0	0	0	0	0	0	0	0	0	0	0	0	0	0	0	0	0	0
2395.54	1760	0	0	0	0	2481	0	0	0	0	0	0	0	0	0	0	0	0	0	0	0	0	0	0	0	0	0	0	0	0	0	0	0	0	0	0	0	0	1208	0	0	0	0	0	0	0	0	0	0
2399.38	0	0	0	0	0	0	0	0	0	0	0	0	0	0	0	0	0	0	0	0	0	0	0	0	0	0	0	0	0	0	0	0	0	0	0	0	0	0	0	0	0	0	0	0	0	0	0	0	0
2408.57	0	0	0	0	0	0	0	0	0	0	0	0	0	0	1258	0	0	0	0	0	0	0	0	0	0	0	0	0	0	0	0	0	0	0	0	0	0	0	0	0	0	0	0	0	0	0	0	0	0
2409.81	0	0	0	0	0	0	0	0	801	0	1344	2369	0	1786	1258	890	0	0	0	870	0	0	0	0	0	0	0	0	0	0	0	0	0	0	0	0	1448	0	0	0	0	0	1149	925	0	0	0	0	0
2412.94	1409	0	0	1085	0	1122	996	1024	0	0	0	0	0	0	0	0	0	0	0	0	0	0	0	0	0	0	0	0	0	0	897	0	0	1002	0	826	0	0	0	0	0	0	0	0	0	0	765	0	0
2414.16	1409	0	0	1085	0	1122	996	1024	0	0	0	0	0	0	0	0	0	0	0	0	0	0	0	542	0	0	0	0	0	1244	0	0	0	1002	0	826	0	0	1548	0	0	1630	1789	976	0	0	765	0	0
2415.42	0	0	0	0	0	0	0	0	0	0	0	0	0	0	0	0	0	0	0	0	0	0	0	542	0	0	0	0	0	1244	0	0	0	0	0	0	1106	1500	1548	0	1052	1630	1789	976	0	752	0	0	0
2416.7	0	0	0	0	0	0	0	0	0	0	0	0	0	0	0	0	0	0	0	1198	0	0	0	0	0	0	0	0	0	0	0	0	0	0	0	0	1106	0	0	0	1052	0	0	0	0	752	0	0	0
2418.71	0	0	0	0	0	0	0	0	0	0	0	0	0	0	0	0	0	0	0	0	0	0	0	0	0	0	0	0	0	0	0	0	0	0	0	0	0	0	0	0	0	0	0	0	0	0	0	0	0
2419.93	0	0	0	0	0	0	0	0	0	0	0	0	0	0	0	0	0	1354	0	0	0	0	0	0	0	0	0	0	0	0	0	0	0	0	0	0	0	0	0	0	0	0	0	0	0	0	0	0	0
2421.26	0	0	0	0	0	0	0	0	0	0	0	0	0	0	0	0	0	1354	0	0	0	0	0	0	0	0	0	0	0	0	0	0	0	0	0	0	0	0	0	0	0	0	0	0	0	0	0	0	0
2427.61	0	0	0	0	0	0	0	0	0	0	0	0	0	0	0	0	0	0	0	0	0	0	0	0	0	0	0	0	0	0	1343	0	0	0	0	0	0	0	0	0	0	0	0	0	953	0	0	0	0
2429.17	11064	2654	1317	7414	2594	8774	6634	7015	0	0	0	0	0	0	0	0	0	0	0	0	0	0	0	4871	0	0	0	0	0	0	1343	4174	0	2688	4054	7318	4985	7249	9679	1689	0	9544	8218	2416	0	0	0	0	0
2430.49	11064	2654	1317	7414	2594	8774	6634	7015	0	0	0	0	0	0	0	0	0	0	1369	0	0	0	0	4871	0	0	0	0	2166	0	0	4174	0	2688	4054	7318	0	7249	9679	1689	2130	9544	8218	2416	0	0	0	0	0
2437.03	0	0	0	0	0	0	0	0	0	0	0	0	0	0	0	0	0	0	0	0	0	0	0	534	0	0	0	0	0	0	1570	0	0	0	0	0	1215	0	0	1134	1337	2096	3065	1130	0	0	0	0	0
2438.3	0	3977	2939	0	1669	0	0	0	0	0	0	0	0	0	0	0	0	1501	0	0	0	0	0	534	0	0	0	0	0	0	1570	0	0	0	0	0	1215	1800	1755	1134	1337	2096	3065	1130	0	0	0	0	0
2440.12	0	3977	2939	0	1669	0	0	0	0	0	0	0	0	0	0	0	0	1501	0	0	0	0	0	0	0	0	0	0	0	0	0	0	0	0	0	0	0	0	0	0	0	0	0	0	0	0	0	0	0
2441.89	0	0	0	0	0	0	0	0	19355	3256	10829	29646	57966	20117	14849	32458	0	787	0	0	0	0	0	0	0	0	0	0	0	0	0	0	0	0	0	0	0	0	0	0	0	0	0	0	0	0	0	0	941
2443.41	0	0	0	0	0	0	0	0	0	3256	0	0	0	0	0	0	2453	787	0	0	0	0	0	0	0	0	0	0	0	0	0	0	0	0	0	0	0	0	0	0	0	0	0	0	11634	4408	0	0	941
2445.42	2783	0	0	4035	0	1465	2612	2516	0	0	0	0	0	0	0	0	0	0	0	0	0	0	0	0	2279	0	0	0	0	0	0	0	0	0	0	0	0	0	0	0	0	0	792	0	0	0	0	0	0
2449.05	2389	899	0	0	919	0	0	0	0	0	0	0	0	0	0	0	0	0	0	0	0	0	0	0	0	0	0	0	0	0	0	0	0	0	0	0	0	0	0	0	0	0	0	0	0	0	0	0	0
2450.29	0	899	1082	0	919	0	0	0	0	0	0	0	0	0	0	0	0	0	0	0	0	0	0	0	0	0	0	0	0	0	0	0	0	0	0	0	0	0	0	0	0	0	0	0	0	0	0	0	0
2451.73	0	0	1082	0	0	0	0	0	0	0	0	0	0	0	0	0	0	0	0	0	0	0	0	0	0	0	0	0	0	0	0	0	0	0	0	0	0	0	0	0	0	0	0	0	0	0	0	0	0
2453.15	0	0	0	0	0	0	0	0	721	0	1237	1310	0	0	0	0	0	0	2165	0	1571	818	0	5659.5	761	1161	0	1453	3632	3158	1943	3397	0	2407	4828	6197	0	0	0	0	0	18092	19795	7837	0	0	0	0	0
2454.38	0	0	0	0	0	0	0	0	721	0	0	1310	0	0	0	0	0	0	2165	1557	1571	818	927	5659.5	761	1161	0	1453	3632	3158	1943	3397	2947	2407	4828	6197	6513	14167	14254	5827	6978	18092	19795	7837	0	0	0	0	0
2455.73	0	0	0	0	0	0	0	0	0	0	0	0	0	0	0	0	0	0	0	1557	0	0	927	0	0	0	0	0	0	0	0	0	2947	0	0	0	6513	0	0	5827	6978	0	0	0	0	0	0	0	0
2459.55	0	0	0	0	0	0	0	0	0	0	0	0	0	0	0	0	1403	0	0	0	0	0	0	0	0	0	0	0	0	0	0	0	0	0	0	0	0	0	0	0	0	0	0	0	1957	0	1155	1414	0
2460.92	0	0	0	0	0	0	1039	0	0	0	0	0	0	0	0	0	1403	0	0	0	0	0	0	0	0	0	0	0	0	0	0	0	0	0	0	0	0	0	0	0	0	0	0	0	0	0	0	1414	0
2463.53	0	0	0	0	0	0	0	0	1000	0	0	806	2786	857	892	628	0	0	0	0	0	0	0	0	0	0	0	0	0	0	0	0	0	0	0	0	0	0	0	0	0	0	0	0	0	2118	0	0	0
2465.1	0	0	0	0	0	0	0	0	0	0	0	0	2786	857	0	0	0	0	0	0	0	0	0	0	0	0	0	0	0	0	0	0	0	0	0	0	0	0	0	0	0	0	0	0	0	2118	0	0	0
2468.4	0	0	892	0	0	0	0	0	1763	0	0	0	3168	1562	1308	2763	0	0	0	0	0	0	0	0	0	0	0	0	0	0	0	0	0	1368	0	0	0	0	0	0	0	0	0	839	0	0	0	0	0
2469.7	0	0	892	0	0	0	0	0	1763	0	1654	2459	0	1562	1308	2763	0	0	0	0	0	0	0	0	0	0	0	0	0	865	0	0	0	1368	0	0	0	0	0	0	0	0	939	839	854	0	0	0	0
2470.95	0	0	0	0	0	0	0	0	0	0	1654	2459	0	0	0	0	0	0	0	0	0	0	0	0	0	0	0	0	0	865	0	0	0	0	0	0	0	0	0	832	0	0	939	0	854	0	0	0	0
2473.45	0	0	0	0	0	0	0	0	0	0	0	1764	3795	0	0	1895	0	0	0	0	0	0	0	0	0	0	0	0	0	0	0	0	0	0	0	0	0	0	0	0	0	0	0	0	0	0	0	0	0
2475.55	0	0	0	0	0	0	0	0	1589	0	0	0	0	0	909	0	0	909	0	0	0	0	0	0	0	0	0	0	0	0	0	0	0	0	0	0	0	0	0	0	0	0	0	0	0	0	0	0	0
2476.8	0	0	0	0	0	0	0	0	1589	0	0	0	0	0	909	0	1009	909	0	0	0	0	0	0	0	0	0	0	0	0	0	0	0	0	0	0	0	0	0	0	0	0	0	0	0	0	0	0	0
2478.64	0	0	0	0	0	0	0	0	0	0	0	0	0	0	0	0	0	0	0	0	0	0	0	525.5	0	0	0	0	0	0	0	0	0	0	0	0	0	0	0	0	0	0	0	0	0	0	0	0	0
2479.93	0	0	0	0	0	0	0	0	0	0	0	0	0	0	0	0	0	0	0	0	0	0	0	525.5	0	0	0	0	0	0	0	0	0	0	0	0	799	902	889	0	0	1741	1801	1294	0	0	0	0	0
2481.4	0	0	0	0	0	0	0	0	0	0	0	0	0	0	0	0	0	0	0	0	0	0	0	0	0	0	0	0	0	0	0	0	0	0	0	0	799	902	889	0	0	1741	1801	0	0	0	0	0	0
2482.84	0	0	0	0	0	0	0	0	0	0	0	0	0	0	0	0	0	0	0	0	1525	1048	0	609.5	0	0	0	0	0	0	0	0	0	0	0	0	0	0	0	0	0	0	0	0	0	0	0	0	0
2484.22	0	0	0	0	0	0	0	0	1003	0	776	1346	4224	1158	1704	2840	0	0	0	0	1525	1048	0	609.5	0	0	0	0	0	0	0	0	0	0	0	0	0	0	0	0	0	0	0	0	0	0	0	0	0
2486.23	0	0	0	0	0	0	0	0	0	0	776	0	0	0	0	0	0	0	0	0	0	0	0	0	0	0	0	0	0	0	0	775	0	1494	1378	1255	0	0	0	0	0	0	0	0	0	0	0	0	0
2488.71	0	0	0	0	0	0	0	0	0	0	0	0	0	0	0	0	0	0	0	0	0	0	0	0	0	0	0	0	0	0	0	0	0	0	0	0	0	0	0	0	0	0	0	0	0	0	0	0	0
2489.99	0	0	0	0	0	0	0	0	0	0	0	0	0	0	0	879	0	0	0	0	0	0	0	0	0	0	0	0	0	0	0	0	0	0	0	0	0	0	0	0	0	0	0	0	0	0	0	0	0
2495.07	892	0	0	1633	0	836	1629	1393	0	1637	0	0	0	0	0	0	0	0	0	0	0	0	0	0	0	0	0	0	0	0	0	0	0	0	0	0	0	0	0	0	0	0	0	0	0	0	0	0	0
2496.95	0	2722	5635	0	1880	836	0	0	0	0	0	0	0	0	0	0	0	0	0	0	0	0	0	0	0	0	0	0	0	0	0	0	0	0	0	0	0	0	830	0	808	0	758	0	0	0	0	0	0
2498.3	0	0	0	0	0	0	0	0	0	0	0	751	1699	0	988	1073	0	864	0	940	0	0	0	0	0	0	0	0	0	0	0	0	0	0	0	0	0	0	830	0	808	0	758	0	0	2234	0	0	3147
2500.36	0	0	0	0	0	0	0	0	0	0	0	0	1699	0	988	0	0	864	0	0	0	0	0	0	0	0	0	0	0	0	0	0	0	0	0	0	0	0	0	0	0	0	0	0	0	2234	0	0	0
2501.99	9894	4503	0	16548	4706	7128	15250	14506	0	0	0	0	0	0	0	0	0	0	0	0	0	0	0	0	0	0	0	0	0	0	0	0	0	0	0	0	0	1306	1793	0	0	1350	1030	0	0	0	0	0	0
2507.51	2994	1490	1985	0	1851	3033	0	0	0	871	0	0	0	0	0	0	900	2781	0	0	0	0	0	0	0	0	0	0	0	0	0	0	0	0	0	0	0	0	0	0	0	0	0	0	1596	0	0	0	1131
2508.91	0	0	1985	0	1851	0	0	0	0	871	0	0	0	0	0	0	900	2781	0	0	0	0	0	0	0	0	0	0	0	0	0	0	0	0	0	0	0	0	0	0	0	0	0	0	1596	0	0	0	1131
2512.26	0	0	0	0	0	0	0	0	0	0	0	0	0	0	0	1601	0	0	0	0	0	0	0	0	0	0	0	0	0	0	0	0	0	0	0	0	0	0	0	0	0	0	0	0	0	0	0	0	0
2513.64	0	0	0	0	0	0	0	0	0	0	0	0	968	0	0	1601	0	0	0	0	0	0	0	0	0	0	0	0	0	0	0	0	0	0	0	0	0	0	0	0	0	0	0	0	0	0	0	0	0
2515.17	0	0	0	0	0	0	0	0	627	0	0	0	968	769	0	0	5763	1078	0	0	0	0	0	0	0	0	0	0	0	0	0	0	0	0	0	0	0	0	0	0	0	0	0	0	8229	0	3660	3967	0
2516.43	0	0	0	0	0	0	0	0	627	0	0	0	0	769	0	0	5763	1078	0	0	0	0	0	0	0	0	0	0	0	0	0	0	0	0	0	0	0	0	0	0	0	0	0	0	8229	1609	3660	3967	0
2523.09	0	0	0	0	0	0	0	0	0	0	0	0	0	0	0	0	0	0	0	0	0	0	0	0	0	0	0	0	0	910	0	0	0	0	0	0	0	0	0	0	0	0	0	0	810	0	0	0	0
2526.25	2833	1326	0	2012	1431	2889	2709	2521	0	0	0	0	0	0	0	0	0	0	0	0	0	0	0	418.5	0	0	0	0	0	0	0	0	0	0	0	0	0	1547	1835	0	0	1881	1619	0	0	0	0	0	0
2527.53	2833	1326	835	0	1431	2889	2709	2521	0	0	0	0	0	0	0	0	0	0	0	0	0	0	0	418.5	0	0	767	0	0	0	0	0	0	0	0	0	0	1547	1835	0	0	1881	1619	0	0	0	0	0	0
2529.16	0	0	0	0	0	0	0	0	0	0	0	0	0	0	0	0	0	0	0	0	0	0	0	0	0	0	767	0	0	0	0	0	0	0	0	0	0	0	0	0	0	0	0	0	0	0	0	0	0
2533.89	0	0	0	0	0	0	0	0	0	0	0	0	0	0	0	971	0	876	0	0	0	0	0	0	0	0	0	0	0	0	0	0	0	0	0	0	0	0	0	0	0	0	0	0	0	1309	0	0	0
2535.85	0	0	0	0	0	0	0	0	0	0	0	0	1001	0	0	971	0	876	0	0	0	0	0	0	0	0	0	0	0	0	0	0	0	0	0	0	0	0	0	0	0	1088	1145	0	0	0	0	0	0
2537.46	0	0	0	0	0	0	0	0	0	0	0	0	0	0	0	0	0	0	0	0	0	0	1000	0	0	0	0	0	0	0	0	0	0	0	0	0	0	0	0	0	0	0	0	0	0	0	0	0	0
2538.8	0	0	0	0	0	0	0	0	0	0	0	0	0	0	0	0	0	0	0	0	0	0	1000	0	0	0	927	0	0	1403	0	0	1709	0	0	0	0	0	0	0	0	0	0	0	0	0	0	0	0
2540.25	0	0	0	0	0	0	0	0	0	0	0	0	0	0	0	0	0	0	0	0	0	0	0	0	0	0	0	0	0	0	0	0	1709	0	0	0	0	0	0	0	0	0	0	0	2801	1312	0	0	0
2542.77	73596	23002	12037	58999	22080	70358	66358	66176	0	0	0	0	0	0	0	0	0	0	9048	879	0	2201	0	25639.5	1475	2412	0	2173	6068	3872	1419	13566	2396	8987	14132	25418	2641	41284	51554	5327	12919	49825	41392	14072	0	0	0	0	0
2544.66	0	0	0	0	0	0	0	0	0	0	0	0	0	0	0	0	0	0	0	0	1693	2201	0	0	0	0	0	0	0	0	0	0	0	0	0	0	0	41284	51554	0	0	0	0	0	0	0	0	0	0
2546.07	0	0	0	0	0	0	0	0	0	0	0	0	0	0	0	0	1000	0	0	0	0	0	2927	0	0	0	1428	0	0	0	0	0	0	0	0	0	0	0	0	0	0	0	0	0	0	0	0	0	0
2547.46	0	0	0	0	0	0	0	0	0	0	0	0	0	0	0	0	1000	0	0	0	0	0	2927	0	0	0	0	0	0	0	0	0	0	0	0	0	0	0	0	0	0	0	0	0	0	0	0	0	0
2549.58	0	0	0	0	0	0	0	0	0	0	0	772	0	0	0	0	0	0	0	0	0	0	0	0	0	0	0	0	0	0	0	0	0	0	0	0	1498	0	0	0	0	0	0	0	0	0	0	0	0
2550.97	0	0	0	0	0	0	0	0	0	0	0	772	0	0	0	0	0	0	0	0	0	0	0	0	0	0	0	0	0	0	0	0	0	0	0	0	1498	0	0	940	0	0	0	0	0	0	0	0	0
2555.22	0	0	0	0	0	0	0	0	0	0	1377	798	835	0	0	0	0	0	0	0	0	0	0	0	0	0	0	0	0	0	0	0	0	0	0	0	0	0	0	0	0	0	0	0	0	0	0	0	0
2556.51	0	0	0	0	0	0	0	0	0	0	1377	798	0	2553	0	0	18183	8156	0	0	0	0	0	0	0	0	0	0	0	0	0	0	0	0	0	0	0	0	0	0	0	0	0	0	84133	31471	1090	1074	4851
2558.55	23547	8146	1730	34318	7804	15712	30730	25038	0	0	0	0	0	0	0	0	0	0	0	0	0	0	0	839.5	0	0	0	0	1326	1121	0	893	0	1898	1180	1961	0	2489	3100	0	1194	3235	2696	847	0	0	0	0	0
2562.15	0	0	0	0	0	0	0	0	0	0	0	0	0	0	0	0	0	0	0	0	0	0	0	0	0	0	0	0	0	0	0	0	0	0	0	0	0	0	0	0	0	0	0	0	0	0	0	0	0
2563.48	0	0	0	0	0	0	0	0	0	0	0	0	0	0	0	0	0	0	0	1564	1209	990	7376	405.5	0	1191	3360	1628	0	0	0	0	0	0	0	0	0	0	0	0	0	0	0	1048	0	0	0	0	0
2564.8	0	0	0	0	0	0	0	0	0	0	0	0	0	0	0	0	0	0	0	1564	1209	990	7376	405.5	0	1191	3360	1628	0	0	0	0	0	0	0	0	0	0	1256	0	0	0	0	1048	0	0	0	0	0
2566.13	0	1462	2056	0	1057	0	0	0	0	0	0	0	0	0	0	0	0	0	0	0	0	0	0	0	0	0	0	0	0	0	0	0	0	0	0	0	0	0	0	0	0	0	0	0	0	0	0	0	0
2567.72	0	0	2056	0	0	0	0	0	0	0	0	0	1886	0	0	1137	0	0	0	0	0	0	0	0	0	0	0	0	0	0	0	0	0	0	0	0	0	0	0	0	0	0	0	882	0	0	0	0	0
2569.08	1466	0	0	1297	0	1508	1487	1292	0	1975	1433	1679	1886	0	0	1137	0	0	0	0	0	0	0	594.5	0	0	0	0	0	0	0	0	0	0	0	0	0	1000	0	0	0	1416	1246	882	0	0	0	0	0
2570.45	1466	0	0	1297	0	1508	1487	1292	0	1975	1433	0	0	1943	1258	0	0	0	0	0	0	0	0	594.5	0	0	0	0	0	0	0	0	0	0	0	0	0	1000	1203	0	0	1416	1246	0	0	0	0	0	0
2572.02	0	0	698	0	0	0	0	0	0	0	0	0	0	0	0	0	11308	0	0	0	0	0	0	0	0	0	0	0	0	0	0	0	0	0	0	0	0	0	0	0	0	0	0	0	17815	1696	8178	8963	786
2573.47	0	0	698	0	0	0	0	0	0	0	0	0	0	0	0	0	11308	0	0	0	0	0	0	0	0	0	0	0	0	0	0	0	0	0	0	0	0	0	0	0	0	0	0	0	17815	1696	8178	8963	0
2577.82	0	0	0	0	0	0	0	0	0	0	0	0	0	0	0	0	0	0	0	2048	905	0	2226	0	879	1062	1365	1631	0	0	0	0	0	0	0	0	0	0	0	0	0	0	0	0	0	753	0	0	0
2580.89	1387	0	0	1081	0	1188	956	949	0	0	0	0	0	0	0	0	0	0	0	0	0	0	0	0	0	0	0	0	0	0	0	0	0	0	0	0	0	0	0	0	0	0	0	0	0	0	0	0	0
2582.18	1387	0	0	1081	0	1188	0	949	1492	0	726	1744	2387	1158	894	2641	0	0	0	0	0	0	0	0	0	0	0	0	0	0	0	0	0	0	0	0	0	0	0	0	0	0	0	0	0	0	0	0	0
2583.52	0	0	0	0	0	0	0	0	1492	1561	0	1744	2387	1158	894	2641	0	0	0	0	0	0	0	613.5	0	0	0	0	0	1088	0	0	0	1199	0	0	0	0	0	0	0	1063	1195	1355	2031	0	0	0	0
2584.85	823	0	0	0	0	651	787	0	0	1561	0	0	0	0	0	0	0	0	0	0	0	0	0	613.5	0	0	0	0	0	0	968	0	0	1199	859	0	0	0	821	0	0	1063	1195	1355	2031	0	0	0	0
2586.16	823	0	0	808	0	651	787	0	1521	0	744	0	0	0	0	0	0	0	0	0	0	0	0	0	0	0	0	0	0	0	968	1671	0	0	859	778	0	0	0	0	0	0	0	0	0	0	0	0	0
2588.47	0	0	0	0	0	0	0	0	0	0	0	0	0	0	0	0	0	896	0	0	0	0	0	0	0	0	0	0	0	0	0	0	0	0	0	0	0	0	0	0	0	0	0	0	1260	0	1096	1185	0
2591.01	0	0	0	0	0	0	0	0	0	0	0	0	0	0	0	0	0	0	0	0	0	0	1447	0	0	0	0	0	0	1092	0	0	0	0	0	0	0	0	0	0	0	0	0	0	0	0	0	0	0
2592.73	0	0	0	0	0	0	0	0	787	0	0	0	0	0	0	0	0	0	0	0	0	757	0	0	0	0	1023	0	957	1092	0	0	0	0	0	0	0	0	0	0	0	0	0	0	0	0	0	0	0
2594.15	0	0	0	0	0	0	0	0	787	0	0	0	0	0	0	0	0	0	0	0	0	757	0	0	0	0	1023	0	957	0	0	0	0	0	0	0	0	0	0	0	0	0	0	0	1459	0	0	0	0
2595.75	0	0	0	0	0	0	905	0	0	0	0	0	0	0	0	0	0	0	0	0	733	0	0	0	0	0	0	0	0	0	0	0	0	0	0	0	0	0	0	0	0	0	0	0	1459	0	1905	1964	0
2598.5	0	0	0	0	0	0	0	0	1085	0	1410	1292	0	1234	1306	0	0	0	0	0	0	0	0	0	0	0	0	0	0	0	0	0	0	0	0	0	0	0	0	0	0	0	0	0	0	0	0	0	0
2600.18	896	0	0	1711	0	0	1432	1111	0	0	1410	0	0	0	0	0	0	0	0	0	0	0	0	0	0	0	0	849	0	0	0	0	0	0	0	0	0	0	0	0	0	0	0	0	865	0	0	0	0
2603.58	1049	0	0	2415	0	0	1547	1737	716	0	0	3443	953	681	0	2267	0	7638	0	0	0	0	0	0	0	0	0	0	0	0	0	0	0	0	0	0	0	0	0	0	0	0	0	0	0	0	0	0	0
2606.63	0	0	0	0	0	0	0	0	0	7814	0	0	0	0	0	0	0	0	0	0	0	0	1044	0	0	0	0	0	0	0	0	0	0	0	0	0	0	0	0	0	0	0	0	0	0	0	0	0	1569
2608	0	0	0	0	0	0	0	0	0	7814	0	0	0	0	0	0	0	0	0	0	0	0	0	0	0	0	0	0	0	0	839	0	805	909	1044	1540	0	0	0	0	0	0	0	0	0	0	0	0	1569
2609.34	0	0	0	0	0	0	0	0	0	0	0	0	0	0	0	0	0	0	0	0	0	0	0	0	0	0	0	0	1054	1572	839	717	805	909	1044	1540	0	0	0	0	0	0	0	0	0	0	0	0	0
2610.82	0	0	0	0	0	0	0	0	0	0	0	0	0	0	0	0	0	0	0	0	0	0	0	570	0	0	0	0	0	0	0	0	0	0	0	0	1005	1040	1262	1142	0	0	0	0	0	0	0	0	0
2612.15	0	0	0	0	0	0	0	0	0	0	0	0	0	0	0	0	0	0	0	0	0	0	0	0	0	0	0	0	0	0	0	0	0	0	0	0	1005	1040	1262	1142	0	0	0	0	0	0	0	0	0
2614.61	0	0	0	0	0	0	0	0	5528	0	3503	3721	0	0	966	1620	0	0	0	0	0	0	0	0	0	0	0	0	0	0	0	0	0	0	0	0	0	0	0	0	0	0	0	0	0	0	0	0	0
2616.38	0	0	0	0	0	0	0	0	0	0	0	0	0	0	0	0	0	0	0	0	0	0	0	834	0	0	0	0	0	0	0	0	0	0	0	1725	1562	2513	2871	1666	0	0	0	0	665	0	0	0	0
2617.74	0	0	0	0	0	0	0	0	0	0	0	0	0	0	0	0	0	0	729	0	0	0	0	606.5	0	0	0	0	0	0	0	1039	0	0	1342	1725	1562	2513	2871	1666	1181	1202	828	0	665	0	0	0	0
2619.12	0	0	0	0	0	0	0	0	0	0	0	0	0	0	0	0	0	785	0	0	1339	706	0	606.5	0	0	0	0	1160	2050	1045	0	0	1062	1342	0	0	0	0	0	1181	1202	828	892	0	0	0	0	0
2620.76	0	0	0	0	0	0	0	0	0	0	0	0	0	0	0	0	0	785	0	0	1339	706	0	0	0	0	0	760	0	2050	0	0	0	0	0	0	0	0	0	0	0	0	0	0	0	0	0	0	0
2623.29	0	0	0	0	0	0	0	0	0	0	0	0	0	0	0	0	0	0	0	0	0	0	0	0	0	0	0	0	0	0	0	0	0	0	0	0	0	0	0	0	0	0	0	0	0	0	0	0	0
2624.84	0	0	0	0	0	0	0	0	805	0	741	0	0	0	902	629	0	0	0	0	0	0	0	0	0	0	0	0	0	0	0	0	0	0	0	0	0	0	0	0	0	0	0	0	0	0	0	0	0
2627.61	0	0	0	0	0	0	0	0	0	0	0	0	0	0	0	0	0	0	0	0	0	0	0	0	0	0	0	0	0	0	0	0	0	0	0	0	0	0	0	0	0	0	0	0	0	0	0	0	0
2629.95	0	0	0	0	0	0	0	0	0	0	0	0	0	0	0	0	0	0	0	0	0	0	0	0	0	0	0	0	0	0	0	0	0	0	0	0	0	0	0	0	0	0	0	0	0	0	0	0	0
2631.3	0	0	0	0	0	0	0	0	0	0	0	0	0	0	0	0	0	0	0	0	0	0	0	0	0	0	0	0	0	0	0	0	0	1007	0	0	0	0	0	0	0	0	0	0	0	1176	0	0	0
2633.18	0	0	0	0	0	0	0	0	0	0	0	0	0	0	0	0	0	0	0	0	0	0	0	0	0	0	0	0	0	0	0	0	0	1007	1058	0	0	0	0	0	0	0	0	0	0	0	0	0	0
2634.65	741	0	0	0	0	0	0	0	0	0	0	0	0	0	0	0	0	0	0	0	0	0	0	0	0	0	0	1493	870	0	900	0	0	0	1058	1426	0	0	0	0	0	0	0	0	0	0	0	0	0
2636.16	741	0	0	0	0	0	0	0	0	799	0	926	0	0	0	0	0	3083	0	0	0	0	0	0	0	0	0	1493	870	0	900	0	0	0	0	1426	0	1206	0	877	1133	1722	1075	0	0	0	0	0	0
2637.59	0	0	0	0	0	0	0	0	0	799	0	926	0	0	0	0	0	0	0	0	0	0	0	0	0	0	0	0	0	0	0	0	1347	0	0	0	2080	1206	1210	877	1133	1722	1075	1188	0	0	0	0	0
2638.94	0	0	0	0	0	0	0	0	0	0	0	0	0	0	0	0	0	0	0	0	0	0	0	0	0	0	0	0	0	0	0	0	1347	0	0	0	2080	0	0	0	0	0	0	1188	0	0	0	0	0
2647.51	0	0	0	0	0	0	0	0	1611	0	0	2206	4936	1439	1254	2867	0	0	0	0	0	0	0	0	0	0	0	0	0	0	0	0	0	0	0	1010	0	0	0	0	0	0	0	0	0	0	0	0	0
2648.98	0	0	0	0	0	0	0	0	1611	0	0	2206	4936	1439	1254	2867	1226	0	942	0	0	745	3215	0	840	1255	2546	0	0	0	0	0	0	0	0	0	0	0	0	0	0	0	0	0	0	0	0	0	0
2650.49	0	0	0	0	0	0	0	0	0	0	0	0	0	0	0	0	0	0	942	1289	0	745	3215	0	840	1255	2546	2558	0	0	0	0	0	0	1028	0	0	0	0	0	0	0	0	0	0	0	0	0	0
2651.82	0	0	0	0	0	0	0	0	971	0	1880	2866	0	1722	0	2050	1254	9935	0	0	0	0	0	0	0	0	0	2558	1261	0	0	0	0	0	1028	0	0	0	0	0	0	0	0	0	0	0	897	739	0
2653.17	0	0	719	0	0	0	0	0	971	0	1880	2866	0	1722	0	2050	1254	9935	0	0	0	0	0	0	0	0	0	0	1261	0	0	0	0	0	0	0	0	0	0	0	0	0	0	0	0	0	897	739	0
2654.99	0	0	0	0	0	0	0	0	0	0	0	0	0	0	0	0	0	0	0	0	0	0	0	0	0	0	0	0	0	0	0	0	0	0	0	0	0	0	0	0	0	0	1206	796	0	2655	0	0	0
2656.36	0	0	0	0	0	0	0	0	0	0	0	0	0	0	0	0	0	0	0	0	0	0	0	0	0	0	0	0	0	0	0	0	0	0	0	0	0	0	0	0	0	1283	1206	796	0	2655	0	0	0
2657.86	2905	2267	2799	1899	2457	2864	1378	1856	0	0	0	0	0	0	0	0	0	0	0	0	0	0	0	0	0	0	0	0	0	0	0	0	0	0	0	0	0	0	0	0	0	0	0	0	0	0	0	0	0
2659.51	0	2267	2799	0	2457	0	0	0	0	0	792	1004	867	1083	0	648	0	0	0	0	0	0	0	0	0	0	0	0	0	0	0	0	0	0	0	0	0	0	0	0	0	0	839	0	0	910	0	0	0
2660.86	0	0	0	0	0	0	0	0	0	0	792	1004	0	1083	0	648	0	0	0	0	0	0	0	0	0	0	0	0	0	945	0	0	0	0	0	882	0	0	0	0	0	0	839	0	0	910	0	0	0
2662.29	0	0	0	0	0	0	0	0	0	0	0	0	0	0	0	0	0	0	0	0	0	0	0	0	0	0	0	0	0	945	0	0	0	0	0	0	0	0	946	0	0	1635	0	0	0	0	0	0	0
2663.68	0	0	0	0	0	0	799	1002	0	0	0	0	0	0	0	0	0	0	0	0	0	0	1405	0	0	0	0	0	0	0	0	0	0	0	0	0	0	0	946	0	0	0	0	0	0	0	0	0	0
2665.07	0	0	0	0	0	0	799	1002	0	881	0	1273	1653	0	0	1049	0	0	0	0	0	0	1405	0	0	0	0	0	0	0	1054	0	0	0	0	0	0	0	0	0	0	0	727	0	0	0	0	0	0
2666.47	0	0	0	0	0	0	0	0	0	881	0	1273	1653	1133	0	1049	0	0	0	0	0	0	0	0	0	0	0	0	0	0	1054	0	0	0	0	0	0	0	0	0	0	0	727	0	0	0	0	0	0
2671.49	0	0	0	0	0	0	0	0	0	0	0	0	0	0	0	0	0	0	0	0	0	0	0	0	0	0	0	0	0	841	1004	0	2658	0	0	1945	0	0	0	0	0	0	0	0	0	0	0	0	0
2673.75	0	0	0	0	0	0	0	0	0	0	0	0	0	0	0	0	0	0	0	0	0	0	0	0	0	0	0	0	0	0	0	0	0	2001	0	0	0	0	0	0	0	0	0	0	0	0	0	0	0
2675.5	0	0	0	0	0	0	0	0	0	0	0	0	0	0	0	0	0	0	0	0	0	0	0	0	0	0	0	0	0	1483	0	0	3267	2001	0	1720	0	0	0	0	0	0	0	0	0	0	0	0	0
2677.13	0	0	0	0	0	0	0	0	0	0	0	0	0	0	0	0	0	0	0	0	0	0	0	0	0	0	0	748	0	1483	0	0	3267	0	0	1720	0	0	0	0	0	0	0	0	0	0	0	0	0
2678.49	0	0	0	0	0	0	0	0	0	1164	0	0	0	0	0	0	0	0	0	0	0	0	0	0	0	0	0	748	0	0	0	0	0	0	0	0	0	0	0	0	0	0	0	0	0	0	0	0	0
2679.92	0	0	0	0	0	0	0	0	0	1164	0	0	0	0	0	0	0	0	0	0	0	0	0	0	0	0	0	0	0	0	0	0	0	0	0	0	0	0	0	0	0	0	0	0	0	0	0	0	0
2681.29	0	0	0	0	0	0	0	0	0	0	5584	6652	5361	6555	2518	3628	0	0	0	0	0	0	1752	1265	0	0	0	0	0	0	0	0	0	0	0	0	0	987	0	1724	0	1962	0	1178	0	0	0	0	0
2682.73	0	0	0	0	0	0	0	0	1093	0	5584	6652	5361	6555	2518	3628	0	0	0	937	0	0	1752	1265	0	0	0	764	0	0	0	0	0	0	0	0	0	987	0	1724	0	1962	0	1178	0	0	0	0	0
2684.44	0	0	0	0	0	0	0	0	0	0	0	0	0	0	0	0	0	1151	0	0	0	0	0	0	0	0	0	764	0	0	0	0	0	0	0	0	0	0	0	0	0	0	0	0	0	0	0	0	0
2691.26	0	0	0	0	0	0	0	0	0	0	0	0	0	0	0	0	1317	0	782	0	0	1361	0	0	0	782	0	0	0	0	0	0	0	0	0	0	0	0	0	0	0	0	0	0	0	0	0	0	0
2692.91	0	0	0	0	0	0	0	0	0	0	0	0	0	0	0	0	1317	0	782	0	0	1361	0	0	0	782	901	0	0	0	0	0	0	0	0	0	0	0	0	0	0	0	0	0	0	0	0	0	0
2694.46	0	0	0	0	0	0	0	0	0	0	0	0	0	0	0	0	0	0	0	0	0	0	0	0	0	0	901	0	0	0	0	0	0	0	0	0	0	0	0	0	0	0	0	0	0	0	0	0	930
2696.53	0	0	0	0	0	0	0	0	0	0	0	0	0	0	0	0	0	0	0	0	0	0	0	0	0	0	0	0	0	0	0	0	864	930	0	0	0	0	0	0	0	0	0	0	0	0	0	0	930
2697.88	0	0	0	0	0	0	0	0	3106	0	22914	25957	19123	24268	11513	16135	0	0	0	0	0	0	0	0	0	0	0	0	0	0	0	0	864	930	0	0	0	0	0	0	0	0	0	1110	0	0	0	0	0
2699.4	0	0	0	0	0	0	0	0	0	0	22914	25957	0	24268	0	0	0	1548	0	0	0	0	0	0	0	0	0	0	0	0	0	0	799	0	0	0	0	0	0	0	0	0	0	1110	0	0	0	0	0
2704.05	0	0	0	0	0	0	0	0	0	0	0	0	0	0	0	0	0	0	0	0	0	0	0	0	0	0	0	0	0	0	0	0	0	0	0	0	0	2793	4756	0	2779	9878	7758	2332	0	0	977	844	0
2705.54	0	0	0	3401	0	0	2778	2483	0	0	0	0	0	0	0	0	0	0	0	0	0	0	0	0	0	0	0	0	0	0	0	0	0	0	0	0	0	2793	4756	0	2779	9878	7758	2332	1060	0	977	844	0
2706.95	0	0	0	0	0	0	0	0	858	0	0	0	0	0	0	0	0	0	0	0	0	0	0	0	0	0	0	0	0	0	0	0	0	0	0	0	0	0	0	0	0	0	0	0	1060	0	0	0	0
2708.34	0	1231	0	0	613	0	0	0	858	0	0	1497	0	0	0	0	0	0	0	0	0	0	0	0	0	0	0	841	0	0	0	0	0	0	0	0	0	0	0	0	0	0	0	0	0	0	0	0	0
2709.78	0	1231	0	0	0	0	0	0	0	0	0	0	0	0	0	0	0	0	0	0	0	0	0	0	0	0	0	841	0	0	0	0	0	0	0	0	0	0	0	0	0	0	0	0	0	0	0	0	0
2712.94	0	0	0	0	0	0	0	0	0	0	0	780	1115	898	0	1058	0	0	0	0	0	0	0	0	0	0	0	0	0	0	0	1092	8189	1184	1542	1470	5192	0	0	855	0	0	0	0	0	0	0	0	0
2715.06	0	0	0	0	0	0	0	0	0	0	0	0	1115	898	0	0	0	0	0	0	0	0	0	0	0	0	0	0	0	0	0	0	0	0	0	0	0	0	0	0	0	0	0	0	0	0	0	0	0
2718.42	0	0	0	0	0	0	0	0	0	0	0	0	0	0	0	0	0	0	0	0	0	0	0	0	0	0	0	0	0	0	0	0	0	0	0	0	0	0	0	0	0	0	0	0	0	0	0	0	0
2720.14	0	0	0	0	0	0	0	0	0	0	0	0	0	0	0	0	0	0	0	0	0	0	0	0	0	0	0	0	0	0	0	0	0	0	0	0	0	0	0	0	0	0	0	0	0	0	0	0	0
2721.52	0	0	0	0	0	0	0	0	0	0	0	0	0	0	0	0	0	0	0	854	0	0	0	0	0	0	0	0	0	0	0	0	0	0	0	0	0	0	0	0	0	0	725	0	0	0	0	0	0
2723.2	0	0	0	0	0	0	0	0	0	0	0	0	0	0	907	0	0	0	0	854	0	0	0	0	0	0	0	0	0	0	0	0	0	0	0	0	0	0	0	0	0	0	725	0	0	897	0	0	1353
2725.01	0	0	0	0	0	0	0	0	0	0	0	0	0	0	907	1461	0	0	0	0	0	0	0	0	0	0	0	0	0	0	1257	0	1040	0	0	0	0	0	0	0	0	0	0	0	0	897	0	0	0
2726.45	0	0	0	0	0	0	0	0	0	0	778	0	0	1094	1287	1461	0	0	1434	1346	0	1042	0	0	1333	1135	1597	3726	0	0	0	0	0	0	0	0	0	0	0	0	0	0	0	0	0	0	988	848	0
2727.9	0	0	0	0	0	0	0	0	0	0	0	0	0	1094	1287	0	0	0	1434	1346	0	1042	0	0	1333	1135	1597	3726	0	0	0	0	0	0	0	0	2285	0	0	1241	0	0	0	0	0	0	988	848	0
2729.34	1016	3164	3586	2372	2254	915	2219	1282	0	945	0	0	0	0	0	0	0	0	0	0	0	0	1024	0	0	0	0	0	0	0	0	1034	0	0	0	0	0	0	0	1241	0	0	0	0	0	0	0	0	0
2730.75	1016	3164	3586	2372	2254	915	2219	1282	0	945	0	0	0	0	0	0	0	0	0	0	0	0	0	0	0	0	0	0	0	0	0	1034	0	0	0	0	0	0	0	0	0	0	0	0	0	0	0	0	0
2734.55	0	0	0	0	0	0	0	0	0	0	0	0	0	0	0	0	0	0	0	0	0	0	0	0	0	0	0	0	0	0	0	0	0	0	0	0	0	0	0	0	0	0	0	0	0	0	0	0	0
2735.94	0	0	0	0	0	0	0	0	0	1071	0	0	0	0	0	0	0	0	0	0	0	0	0	0	1960	1124	0	2465	0	0	0	931	0	0	824	0	0	1044	0	1549	1179	0	0	0	0	0	0	771	0
2737.32	0	0	0	0	0	0	0	0	0	1071	0	0	0	0	0	0	0	0	0	1707	0	0	0	0	0	1124	0	2465	0	1018	0	931	1101	1135	824	0	1685	1044	0	1549	1179	0	0	0	0	0	759	771	0
2738.84	0	0	0	0	0	0	0	0	0	0	0	0	0	0	0	0	0	730	0	1707	0	0	0	0	0	0	0	0	0	1018	0	0	1101	1135	0	0	0	0	0	0	0	0	0	0	0	0	759	0	0
2742.37	1360	0	0	820	0	1000	0	818	0	0	0	0	0	0	0	0	0	0	0	0	0	0	0	0	0	0	0	0	0	0	0	0	0	0	0	0	0	0	0	0	0	0	0	0	0	0	0	0	0
2745.83	0	0	0	0	0	0	0	0	0	0	0	0	0	0	0	0	0	0	0	0	0	0	0	0	0	0	0	0	0	0	0	0	0	0	0	0	0	0	0	0	0	0	0	0	0	0	0	0	0
2748.82	4007	839	623	2997	948	3347	2610	2632	0	0	0	0	1346	0	0	0	0	0	0	0	0	0	0	0	0	0	0	0	0	0	0	726	0	0	0	841	0	1044	1495	0	0	1334	1131	0	0	0	0	0	0
2751.61	0	0	0	0	0	0	0	0	0	0	0	0	0	0	0	0	0	0	0	0	0	0	0	0	0	0	0	0	0	890	0	0	0	0	786	0	0	0	0	0	0	0	0	0	0	0	0	0	0
2753.04	0	0	0	0	0	0	0	0	0	0	0	0	0	0	0	0	0	0	0	0	0	0	0	0	0	0	0	0	0	890	0	0	0	0	0	0	0	0	0	0	0	0	0	0	0	0	1199	1186	0
2754.43	0	0	0	0	0	0	0	0	0	0	0	0	0	0	0	0	0	0	0	0	0	0	0	0	0	0	0	0	0	0	0	0	0	0	0	0	0	0	0	0	0	0	0	0	0	0	1199	1186	0
2755.87	0	0	0	0	0	0	0	0	0	0	0	0	0	0	0	0	0	0	0	0	0	0	0	0	0	0	0	0	0	0	0	0	0	0	0	0	0	0	0	0	0	0	0	0	0	0	0	0	0
2757.63	0	0	0	0	0	0	0	0	0	0	0	0	0	0	0	0	0	0	0	0	0	0	0	0	0	0	0	0	0	0	0	0	0	0	0	0	0	0	0	0	0	0	0	0	0	0	0	0	0
2759.08	0	0	0	0	0	0	0	0	0	0	0	0	0	0	0	0	0	0	0	0	4499	2076	0	1265.5	0	0	0	0	0	0	0	0	0	0	0	0	0	0	0	0	0	0	0	0	0	0	0	0	0
2761.07	0	0	0	0	0	0	0	0	0	0	0	0	0	0	0	0	0	0	0	0	0	0	0	0	752	0	0	0	0	0	0	0	0	0	0	0	0	0	0	0	0	0	0	0	0	0	0	0	0
2762.47	0	0	0	0	0	0	0	0	0	0	0	0	0	0	0	0	825	0	0	0	0	0	0	0	0	0	0	0	0	0	0	0	0	0	0	0	0	0	0	0	0	0	0	0	4152	1167	0	0	0
2763.94	0	0	0	0	0	0	0	0	0	0	0	0	0	0	0	0	825	905	0	0	0	0	0	0	0	0	0	0	0	0	0	0	0	0	0	0	0	0	0	0	0	0	0	0	4152	1167	0	0	0
2765.39	4663	1397	1202	3075	1514	2384	1913	1820	0	1000	0	0	0	0	0	0	0	905	0	0	0	0	0	0	0	0	0	0	0	0	0	0	0	0	0	0	0	0	0	0	0	0	0	0	0	0	0	0	0
2766.78	4663	1397	1202	3075	1514	2384	0	1820	0	1000	0	0	0	0	0	0	0	0	0	892	0	0	0	0	0	707	868	0	0	0	0	0	0	973	0	0	0	0	0	0	0	788	713	0	0	0	0	0	0
2768.17	0	0	0	0	0	0	0	0	0	0	0	0	0	0	0	0	0	0	0	892	0	0	0	0	0	707	868	0	0	0	0	0	0	973	0	0	0	0	0	0	0	0	713	0	0	0	0	0	0
2769.66	0	0	0	0	0	0	0	0	0	0	0	0	0	0	0	0	858	0	0	0	0	0	0	0	0	0	0	0	0	0	0	0	0	0	0	965	0	0	0	0	0	0	0	0	0	0	0	0	0
2773.29	0	0	0	0	0	0	0	0	0	0	0	0	0	0	0	0	0	0	0	0	0	0	0	0	0	0	0	0	0	0	0	0	0	0	0	0	0	0	0	0	0	0	0	0	0	0	0	0	0
2782.37	0	0	0	0	0	0	0	0	0	2833	0	0	0	0	0	0	0	0	0	0	0	921	0	0	0	0	0	0	0	0	0	0	0	0	0	0	0	0	0	0	0	0	0	0	0	0	0	0	2075
2783.95	0	0	0	0	0	0	0	0	0	0	0	0	0	0	0	0	0	0	1201	0	0	921	1940	1125	1083	1656	1892	1030	838	1136	908	0	1899	1119	0	0	7323	0	0	0	0	0	0	0	0	1042	0	0	0
2785.67	0	0	0	0	0	0	0	0	0	0	0	0	0	0	0	1810	0	0	0	0	0	0	0	1125	1083	0	0	1030	838	1136	908	0	1899	1119	0	0	7323	1619	1097	2190	1609	981	0	937	0	0	0	0	0
2789.03	0	0	0	0	0	0	0	0	0	0	0	0	0	0	0	0	0	0	0	0	0	0	0	0	0	0	0	0	0	0	0	0	0	0	0	0	0	0	0	0	0	0	0	0	0	739	0	0	0
2790.63	0	0	0	0	0	0	0	0	0	0	0	0	0	0	0	0	0	0	0	0	0	0	0	0	0	0	0	0	0	0	0	0	0	0	0	0	0	0	0	0	0	0	0	0	0	0	0	0	0
2792.37	0	1628	0	0	0	0	2482	1234	0	0	0	0	0	0	0	0	0	0	0	0	0	0	0	0	0	0	0	801	0	0	0	0	0	0	0	0	0	0	0	0	0	0	0	0	0	0	0	0	0
2793.77	1608	1628	0	1115	0	1689	2482	1234	0	0	0	0	0	0	0	977	0	0	0	0	0	0	0	0	0	0	0	0	0	0	0	0	0	0	0	0	0	0	0	0	0	0	0	0	0	0	0	0	0
2795.41	1608	2345	0	0	0	0	0	0	0	0	0	892	0	0	0	977	0	0	0	0	0	0	0	0	0	0	0	0	0	0	0	0	0	0	0	0	0	0	0	0	0	0	0	0	0	0	0	0	0
2796.82	0	2345	4125	0	2174	0	0	0	0	0	0	0	0	0	0	0	0	0	0	838	0	0	1032	0	0	0	0	1519	0	0	0	0	0	0	0	746	0	0	0	0	0	0	0	0	0	0	0	0	0
2798.23	0	0	4125	0	2174	0	0	0	0	0	0	0	0	0	0	0	0	0	0	838	0	0	1032	0	0	0	0	1519	0	0	0	0	0	0	0	746	0	0	0	0	0	0	0	0	0	0	0	0	0
2800.29	0	0	0	0	0	0	0	0	0	0	0	0	0	0	0	0	0	0	0	0	0	0	0	0	0	0	0	0	0	0	0	0	0	0	0	0	966	0	0	0	0	0	0	0	0	2033	0	0	0
2801.8	0	0	732	0	0	0	0	0	0	0	0	0	0	0	0	0	0	0	0	0	0	0	0	0	0	0	0	0	0	0	0	0	0	0	0	0	966	0	0	0	0	0	0	0	0	2033	0	0	0
2805.4	0	0	0	0	0	0	0	0	0	0	0	0	0	954	0	0	817	0	2497	1212	0	1769	1566	0	2322	2112	2414	1198	0	0	0	0	0	0	0	0	0	0	0	0	0	0	0	0	0	1292	0	0	0
2806.82	0	0	0	0	0	0	0	0	1398	1251	2130	1616	0	954	1084	0	817	0	2497	1212	1500	1769	1566	0	2322	2112	2414	1198	0	0	0	0	0	0	0	0	0	0	0	0	0	0	0	0	0	0	0	0	0
2808.42	1080	902	1130	0	733	888	1003	791	1398	0	2130	1616	0	0	0	1449	0	0	0	0	1500	0	0	0	0	0	0	0	0	0	0	0	0	0	0	0	0	0	0	0	0	870	0	955	0	0	0	0	0
2810.3	1080	902	0	0	0	0	1003	791	0	0	0	0	0	823	0	1449	0	0	0	0	0	0	0	0	0	0	0	1133	0	0	0	0	863	0	0	0	0	0	0	0	0	870	0	955	0	0	0	0	0
2812.03	0	0	0	0	0	0	0	0	0	1485	0	0	0	0	0	0	0	0	1249	920	992	1928	2896	0	1000	839	2695	1133	1578	1292	0	0	863	1155	1191	1567	2642	0	0	0	0	0	0	0	0	0	0	0	0
2813.49	0	0	0	0	0	0	0	0	0	0	0	0	0	0	0	0	0	0	1249	920	992	1928	2896	0	1000	839	2695	0	1578	1292	917	920	0	1155	1191	1567	2642	0	0	0	0	0	0	0	0	0	0	0	0
2817.37	0	0	0	0	0	0	0	0	0	0	0	0	0	0	0	0	811	0	0	0	0	0	0	0	0	0	0	0	0	0	0	0	0	0	0	0	0	0	0	0	0	0	0	0	1900	0	0	0	0
2819	0	0	0	0	0	0	0	0	0	0	0	0	0	0	0	0	0	1416	0	0	0	0	0	0	0	0	0	0	0	0	0	0	0	0	0	0	0	0	0	0	0	0	0	0	0	0	0	0	0
2820.48	0	0	0	0	0	0	0	0	0	0	0	0	0	0	0	0	0	0	0	0	0	0	0	0	0	0	0	0	0	0	0	0	0	0	0	0	0	0	0	0	0	0	0	0	0	1287	0	0	0
2821.96	0	0	0	0	0	0	0	0	0	0	0	0	0	0	0	0	0	0	3256	0	2784	2460	3170	0	3101	2256	0	2618	0	0	0	0	0	0	0	1152	0	0	0	0	0	0	0	0	0	1287	0	0	0
2823.38	748	869	953	0	708	0	0	0	0	0	0	0	0	0	0	0	0	0	3256	2737	2784	2460	3170	1285.5	3101	2256	4229	2618	1497	1277	0	0	0	0	887	1152	0	1279	0	1889	1011	947	0	0	0	0	1846	1971	0
2824.88	0	869	953	0	708	0	0	0	1232	0	3618	2531	0	769	848	0	0	0	0	0	0	0	0	1285.5	0	0	0	0	1497	1277	0	0	0	0	887	0	0	1279	1184	1889	1011	947	0	0	0	0	1846	1971	0
2826.86	0	0	0	0	0	0	0	0	1232	0	3618	2531	0	0	848	0	0	0	0	0	0	0	0	0	0	0	0	0	0	0	0	0	0	0	0	0	0	0	0	0	0	0	0	0	0	0	0	0	0
2830.41	0	0	0	0	0	0	0	0	0	0	0	0	0	0	0	0	0	0	1198	0	1449	1423	916	369	814	1789	1516	0	0	0	0	0	0	0	0	0	0	0	0	0	0	0	0	0	0	0	0	0	0
2834.02	0	0	0	0	0	0	0	0	1576	0	1252	1403	0	761	0	0	0	0	0	0	0	0	0	0	0	0	0	0	0	0	0	0	0	0	0	0	0	0	0	0	0	0	0	0	0	0	0	0	0
2835.51	0	0	0	0	0	0	0	0	1576	0	1252	1403	0	761	0	0	0	1269	0	0	0	0	0	0	0	0	0	0	0	0	0	0	0	0	0	0	0	0	0	0	0	0	0	0	0	0	0	0	0
2841.09	0	0	0	0	0	0	0	0	0	0	0	0	0	0	0	0	0	0	0	0	0	0	0	0	0	0	0	0	0	0	0	0	2320	1000	0	0	0	0	0	0	0	0	0	0	0	0	0	0	0
2842.58	0	0	0	0	0	0	0	0	0	0	0	0	0	0	0	0	0	0	0	0	0	0	0	406	0	0	0	0	0	0	0	0	2320	1000	0	0	1197	1098	858	1736	919	0	0	0	0	720	0	0	0
2844.49	1185	718	1040	955	0	915	1032	956	0	0	0	0	0	0	0	0	0	0	0	0	0	0	0	0	0	0	0	0	0	0	0	0	0	0	0	0	0	1098	858	0	0	0	0	0	0	720	0	0	0
2846.45	0	0	0	0	0	0	0	0	0	0	2829	2078	0	1060	0	1127	0	0	0	0	0	0	0	0	0	0	0	0	0	0	0	0	0	0	0	0	0	0	0	0	0	0	0	0	0	0	0	0	0
2848.11	0	0	0	0	0	0	0	0	962	0	2829	2078	0	1060	0	1127	0	0	0	0	0	0	0	0	0	0	0	0	0	0	0	0	0	0	0	0	0	0	0	0	0	0	0	0	0	0	0	0	0
2849.53	0	0	0	0	0	0	0	0	962	0	0	0	0	0	0	0	0	0	0	0	0	0	0	0	0	0	0	0	0	0	836	0	0	0	0	0	0	0	0	0	0	0	0	0	0	0	0	0	0
2851.95	0	0	0	0	0	0	0	0	0	0	0	0	0	0	0	0	0	0	0	0	0	0	0	0	0	0	0	0	0	0	0	0	0	0	0	0	0	0	0	0	0	0	0	0	0	0	1205	1325	0
2857.49	0	0	0	0	0	0	0	0	0	0	0	0	0	0	0	0	828	0	723	0	0	663	0	2515.5	814	0	0	841	1433	0	0	940	0	1278	1105	881	0	3508	0	3576	2813	786	0	0	0	0	0	0	0
2858.96	0	0	0	4130	0	0	0	3386	0	0	0	0	0	0	0	0	828	0	723	0	0	663	0	2515.5	814	0	0	0	1433	0	0	940	0	1278	1105	881	2999	3508	2575	3576	2813	786	0	0	0	0	0	0	0
2860.4	4799	2493	2790	4130	1660	4111	4467	3386	0	0	0	0	0	0	0	1287	0	0	0	0	0	0	0	0	0	0	0	0	0	0	0	0	0	0	0	0	2999	0	2575	0	0	0	0	0	0	0	0	0	0
2861.91	0	2493	2790	0	1660	0	0	0	0	0	2677	1579	0	791	0	1287	0	0	0	0	0	0	0	0	0	0	0	0	0	0	0	0	0	0	0	0	0	0	0	0	0	0	0	0	0	0	0	0	0
2863.36	0	0	0	0	0	0	0	0	0	0	2677	1579	0	791	758	0	0	0	0	0	0	0	0	0	0	0	0	0	768	0	0	0	0	0	0	0	0	0	0	0	0	0	0	0	0	0	0	0	0
2864.81	0	0	0	0	0	0	0	0	0	0	0	0	0	0	758	0	0	0	0	0	0	0	0	0	0	0	0	0	768	1086	0	0	0	0	0	0	0	0	0	0	0	0	0	0	0	0	0	0	0
2866.26	0	0	0	0	0	0	0	0	0	0	0	0	884	0	0	0	879	0	0	978	0	0	937	0	0	0	0	830	0	1086	0	0	0	0	0	0	0	0	0	0	0	0	0	902	1084	0	0	0	0
2867.71	0	0	0	0	0	0	0	0	0	0	0	0	884	0	0	0	879	0	0	978	0	0	937	0	0	0	0	830	0	0	0	0	0	0	0	0	0	0	0	0	0	0	0	902	1084	0	0	0	0
2872.61	0	0	0	0	0	0	0	0	0	0	0	0	0	0	0	0	0	0	0	0	2324	1091	0	565.5	0	0	0	0	0	0	0	0	0	0	0	0	0	0	0	0	0	0	0	0	0	0	0	0	849
2874.45	0	0	0	0	0	0	0	0	0	0	0	0	0	0	0	0	0	0	0	0	0	0	0	565.5	0	0	0	0	1042	0	0	0	0	0	1692	1423	1414	1464	2673	0	1219	1950	1428	781	0	0	0	0	849
2875.96	0	0	0	0	0	0	0	0	0	0	0	0	0	0	0	0	0	0	0	0	0	0	0	0	0	0	0	0	1042	0	0	1453	1407	0	1692	1423	1414	1464	2673	0	1219	1950	1428	781	0	0	0	0	0
2880.25	840	0	0	1009	0	629	0	0	0	0	0	0	0	0	0	0	0	0	0	0	0	0	0	0	0	0	0	0	0	0	0	0	0	0	0	0	0	0	0	0	0	0	0	0	0	0	0	0	0
2881.7	840	0	0	1009	0	629	0	0	0	0	0	0	0	0	0	0	0	0	0	0	0	0	0	0	0	0	0	0	0	0	0	0	0	0	0	0	0	0	0	0	0	0	0	0	0	0	0	0	0
2884.2	1074	0	0	875	0	911	981	1097	0	0	0	0	0	0	0	0	0	0	0	0	0	0	0	0	0	0	0	0	0	0	0	0	0	0	0	0	0	0	0	0	0	1421	1280	0	0	0	0	0	0
2885.67	1074	0	0	875	0	911	981	1097	0	0	0	0	0	0	0	0	0	0	0	0	0	0	0	633	0	0	0	0	0	0	0	964	0	1017	0	841	0	1132	1194	0	0	1421	1280	0	0	0	0	0	0
2887.13	0	0	0	0	0	0	0	0	623	0	0	0	0	968	940	938	0	0	0	0	0	0	0	633	0	1129	0	0	0	0	0	964	0	0	0	841	0	1132	1194	0	0	0	0	0	0	0	0	0	0
2888.95	0	0	0	0	0	0	0	0	623	0	0	1827	0	968	940	0	0	0	0	0	2188	0	0	875	0	0	0	1316	0	0	0	0	0	0	0	0	0	0	0	0	0	0	0	0	0	0	0	0	0
2890.45	718	0	0	0	0	636	0	0	0	0	1576	0	0	0	0	768	0	0	0	0	2188	2057	0	875	0	1693	1674	1316	0	0	0	0	0	0	0	0	0	0	0	0	0	0	0	0	0	0	1514	1588	0
2891.94	718	0	0	0	0	636	0	0	904	0	1576	0	0	953	1427	768	1597	891	1210	1698	0	0	0	0	1927	1693	1674	0	1316	1150	0	2908	0	1365	1909	2147	0	0	0	0	0	0	0	0	0	0	1514	1588	0
2893.4	0	0	0	0	0	0	0	0	0	0	0	0	0	953	0	0	1597	891	1210	1698	0	0	0	0	1927	0	0	0	1316	1150	4128	2908	0	1365	1909	2147	0	0	0	1118	0	0	0	863	0	0	0	0	0
2894.9	0	0	0	0	0	0	0	0	0	0	0	0	0	0	0	0	0	0	0	0	0	0	0	0	0	0	0	0	0	0	0	0	0	0	0	0	0	1036	846	1118	0	1032	1075	863	0	0	0	0	2098
2896.41	0	0	0	0	0	0	0	0	0	0	0	0	0	0	0	0	0	0	0	0	0	0	0	0	0	0	0	0	0	0	0	0	0	0	0	0	0	1036	846	0	0	1032	1075	0	0	0	0	0	2098
2898.51	0	0	0	0	0	0	0	0	0	0	0	0	0	0	0	0	1054	0	0	0	0	0	0	0	0	0	0	0	0	0	0	0	0	0	0	0	0	0	0	0	0	0	0	0	2457	1237	0	0	0
2900	0	0	0	0	0	0	0	0	0	0	0	0	0	0	0	0	1054	0	0	0	0	0	0	0	0	0	0	0	0	0	0	3504	0	0	1668	0	0	0	0	0	0	0	0	0	2457	1237	0	0	0
2901.51	0	0	0	0	0	0	0	0	0	0	0	0	0	0	0	0	0	0	0	0	0	0	0	0	0	0	0	0	855	1290	0	3504	1000	1231	1668	2027	0	0	0	0	0	0	0	0	0	0	0	0	0
2903.34	0	0	0	0	0	0	0	0	0	835	0	0	0	0	0	0	0	0	0	0	0	0	0	0	0	0	0	0	0	0	0	0	1000	0	0	0	0	0	0	0	0	0	0	0	0	0	0	0	0
2905.62	0	0	0	0	0	0	0	0	0	0	0	0	0	0	0	0	0	0	0	0	1546	0	0	579.5	0	0	0	0	0	0	0	0	0	0	0	0	0	0	0	0	0	0	0	0	0	0	0	0	0
2907.95	0	0	0	0	0	0	0	0	0	2853	0	0	0	0	0	0	0	0	709	846	1546	1351	0	0	936	1124	1015	820	0	0	0	812	0	0	936	1475	0	0	0	0	0	0	0	0	0	0	0	0	0
2909.47	0	814	1398	0	0	0	0	0	0	2853	0	0	0	0	0	0	936	0	709	846	0	0	0	0	936	1124	1015	820	0	0	0	812	0	0	936	1475	0	0	0	0	0	0	0	0	0	0	0	0	0
2911.04	0	814	1398	0	704	0	0	0	0	0	0	0	0	0	0	0	936	0	0	0	0	0	0	0	0	0	0	0	0	0	0	0	0	0	0	0	0	0	0	0	0	1190	1432	0	0	0	0	0	0
2912.76	0	0	0	0	0	0	0	0	0	0	0	0	0	0	0	0	0	0	0	0	0	0	0	0	0	0	0	0	0	0	0	0	0	0	0	0	0	0	0	0	0	1190	1432	0	0	0	0	0	0
2921.06	0	0	0	0	0	0	0	0	0	0	0	0	0	0	0	0	0	0	0	0	0	0	0	0	0	0	0	0	0	0	0	0	950	0	0	741	0	0	0	0	0	0	0	0	0	0	0	0	0
2922.81	0	0	0	0	0	0	0	0	0	0	0	795	0	0	0	0	0	0	0	0	0	0	0	0	0	0	0	0	0	0	0	0	0	0	0	0	0	0	0	0	0	0	0	0	0	0	0	0	0
2924.57	0	0	0	0	0	0	0	0	0	0	0	0	0	0	0	0	0	0	0	0	0	0	0	0	0	0	0	0	0	0	0	0	0	0	0	0	0	0	0	0	0	0	0	0	0	0	0	0	0
2927.14	0	0	0	0	0	0	0	0	0	0	0	0	0	0	0	768	0	0	0	0	0	0	0	0	0	0	0	0	0	0	881	0	0	0	0	0	0	0	0	0	0	0	0	0	0	0	0	0	0
2934.65	0	0	0	0	0	0	0	0	0	0	0	0	0	0	0	0	0	0	0	0	0	0	0	0	0	0	0	0	0	0	0	0	0	0	0	0	0	0	0	0	0	0	0	0	0	0	0	0	0
2936.17	0	0	0	0	0	0	0	0	0	0	0	0	0	0	0	0	0	0	0	0	0	0	0	0	0	0	0	0	0	0	0	0	0	0	0	0	0	0	0	0	0	0	0	0	0	0	0	0	0
2937.66	0	0	0	0	0	0	0	0	0	0	0	0	0	0	0	0	0	0	0	0	1081	895	0	0	0	0	0	0	0	0	0	0	0	0	0	0	0	0	0	0	0	0	0	0	0	0	0	0	712
2939.14	0	0	0	0	0	0	0	0	0	0	0	0	0	0	0	0	0	0	710	0	1081	895	0	0	0	0	0	0	0	0	0	0	0	0	0	0	0	0	0	0	0	0	0	0	0	0	0	0	712
2940.75	0	0	0	0	0	0	0	0	0	0	0	0	0	0	0	0	0	0	710	0	0	0	0	0	0	0	0	0	0	0	0	0	1262	0	0	0	0	0	877	0	0	0	0	0	0	0	0	0	0
2942.62	2995	806	704	1262	1103	1316	0	0	0	0	0	0	0	0	0	0	0	0	0	0	0	0	0	0	0	0	0	0	1593	0	0	801	1262	1805	1026	1077	0	0	877	0	0	0	0	0	0	0	0	0	0
2946.26	0	0	0	0	0	0	0	0	0	0	0	0	0	0	0	0	0	0	0	0	0	0	0	0	0	0	0	0	0	0	0	0	0	0	0	0	0	0	0	0	966	0	0	786	0	0	0	0	0
2948.72	0	0	0	0	0	0	0	0	1513	0	910	0	0	0	0	0	0	0	0	0	0	0	0	0	0	0	0	0	0	0	0	0	0	0	0	0	0	0	0	0	0	0	0	0	0	0	1077	1079	0
2950.49	0	0	0	0	0	0	0	0	1513	0	910	712	0	0	0	0	0	0	0	0	0	0	0	0	0	0	0	0	0	0	0	0	0	0	0	0	0	0	0	0	0	0	0	0	0	0	0	0	0
2951.98	0	0	0	0	0	0	0	0	0	0	0	0	0	0	0	0	0	0	0	0	0	0	0	0	0	0	0	0	0	0	0	0	0	0	0	0	0	0	0	0	0	0	0	0	0	0	0	0	0
2953.46	0	0	0	0	0	0	0	0	968	1476	823	0	0	0	746	822	0	0	0	0	0	0	1621	0	0	0	0	0	0	0	0	0	0	0	0	0	0	0	0	0	0	0	0	0	0	0	0	0	0
2955.26	0	0	0	0	0	0	0	0	0	1476	823	0	843	0	0	822	0	0	0	0	0	0	0	0	0	0	0	0	0	0	0	0	0	0	0	0	0	0	0	0	0	0	0	0	0	0	0	0	1082
2957.51	0	0	0	0	0	0	0	0	0	0	0	0	0	0	0	0	0	0	0	827	0	0	0	0	0	0	0	0	0	0	0	0	0	0	0	0	0	0	0	0	0	0	0	0	0	0	0	0	0
2959.19	0	0	0	0	0	0	0	0	0	0	0	0	0	0	0	0	0	0	1188	827	1914	1142	2027	0	955	2236	1288	0	0	0	0	0	0	0	0	0	921	982	944	883	1007	1154	0	0	0	0	0	0	0
2960.88	0	0	0	0	0	0	0	0	0	0	0	0	0	0	0	0	0	0	1188	0	1914	1142	2027	0	955	2236	1288	0	0	0	0	0	0	0	0	0	921	982	944	0	1007	0	0	0	0	0	0	0	0
2964.73	0	0	0	774	0	0	0	0	0	994	0	0	0	0	0	0	0	0	0	0	0	0	0	0	0	0	0	0	4458	3458	5940	2675	0	3270	2404	3172	0	0	0	0	0	0	0	0	0	0	0	0	1277
2966.21	0	1661	1594	774	1771	0	0	0	0	994	0	0	0	0	0	0	0	0	900	0	0	910	985	0	855	1153	0	0	4458	3458	5940	2675	0	3270	2404	3172	0	0	0	0	0	0	0	0	0	0	803	775	1277
2967.83	0	1661	0	0	1771	0	0	0	0	0	0	0	0	0	0	0	0	0	900	0	0	910	985	0	855	1153	0	0	0	0	0	0	0	0	0	0	0	0	0	0	0	0	0	0	0	0	803	775	0
2969.77	0	0	0	0	0	0	0	0	0	0	0	0	0	0	872	0	0	0	0	0	0	0	0	0	0	0	0	0	0	0	0	0	0	0	0	0	0	0	0	0	0	0	0	0	0	0	0	0	0
2971.28	0	0	0	0	0	0	0	0	0	0	0	0	2866	0	872	1691	0	0	0	0	0	0	0	977.5	0	0	0	0	0	962	0	0	0	0	0	0	0	1465	0	0	0	1587	0	1050	0	0	0	0	0
2972.85	0	0	0	0	0	0	0	0	0	0	0	0	2866	0	0	1691	0	0	0	0	0	0	0	1709	0	0	0	0	0	962	0	0	0	0	0	0	0	1465	1518	1917	968	1587	0	1050	0	0	0	0	0
2974.7	0	699	770	0	661	0	0	0	0	0	0	0	0	0	0	0	0	0	0	0	0	0	1917	0	0	0	0	0	0	0	0	0	0	0	0	0	0	0	0	0	0	0	0	0	0	0	0	0	0
2976.73	0	0	0	0	0	0	0	0	0	1322	0	0	0	0	0	0	0	0	0	0	1394	792	1917	665	0	0	0	0	0	0	0	0	0	0	0	0	0	0	0	0	0	0	0	0	0	0	0	0	0
2978.27	0	0	0	0	0	0	0	0	0	0	0	0	0	0	0	0	0	0	0	0	1394	792	0	665	0	0	0	0	0	0	0	0	0	0	0	0	885	0	0	0	0	0	0	0	0	0	0	0	757
2979.77	0	0	0	0	0	0	0	0	1466	0	1664	1245	5663	1081	2104	3067	966	0	0	0	0	0	0	0	1066	0	0	0	0	0	0	0	0	0	0	0	885	0	0	0	0	0	0	0	0	788	0	0	757
2981.29	1008	0	0	1005	0	0	0	0	1466	0	1664	1245	5663	1081	2104	3067	966	0	0	1257	2343	0	16220	0	1066	1557	3488	0	0	0	0	0	0	0	0	0	0	0	0	0	0	0	0	0	0	788	0	0	0
2982.89	1008	1534	2958	1005	1871	712	0	0	0	0	0	0	0	0	0	0	0	0	0	1257	0	0	16220	381.5	0	1557	3488	0	0	0	0	0	0	0	0	0	747	0	0	1306	0	0	0	0	0	0	0	0	0
2984.4	0	1534	2958	0	1871	0	0	0	0	0	0	0	0	0	0	0	0	0	0	0	0	0	0	381.5	0	0	0	0	0	0	0	0	0	0	0	0	0	0	0	1306	0	0	0	0	0	0	0	0	0
2987.03	0	0	0	0	0	0	0	0	0	0	0	0	0	0	0	0	0	0	0	0	0	0	0	0	0	0	0	0	0	0	0	0	0	0	0	0	0	1118	1189	0	0	1271	1737	837	0	0	0	0	0
2988.56	0	0	0	0	0	0	0	0	0	0	0	0	0	0	0	0	0	0	0	0	0	0	0	0	0	0	0	0	1282	2217	1216	1462	0	878	1142	949	0	1118	1189	0	0	1271	1737	837	661	6288	1371	1351	0
2990.07	0	0	0	0	0	0	0	0	0	0	0	0	0	0	0	0	851	1054	0	0	0	0	0	0	0	0	0	0	1282	2217	1216	1462	0	878	1142	0	0	0	0	0	0	0	0	0	661	6288	1371	1351	0
2991.57	0	0	0	0	0	0	0	0	0	0	0	0	0	0	0	0	0	1054	0	0	0	0	0	0	0	0	0	0	0	0	0	0	0	0	0	0	0	0	0	1119	0	0	0	0	0	0	0	0	0
2993.61	0	0	0	0	0	0	0	0	0	1497	0	0	0	0	0	0	0	0	0	0	0	0	0	0	0	0	0	0	0	0	0	0	813	0	0	0	0	0	0	1119	0	0	0	0	0	0	0	0	0
2995.16	0	0	0	0	0	0	0	0	0	0	0	0	0	0	0	0	1059	0	0	0	0	0	1564	0	0	705	0	0	0	0	0	0	813	0	0	0	0	856	0	1545	893	0	0	0	1093	0	0	0	0
2996.78	0	0	0	0	0	0	0	0	1160	0	1153	2001	0	0	0	0	1059	0	0	0	0	0	1564	0	0	705	0	0	0	0	0	0	0	0	0	0	0	856	0	1545	893	0	0	0	1093	0	0	0	0
3000.08	0	0	0	0	0	0	0	0	0	0	0	0	0	0	0	0	0	0	0	0	0	0	0	0	0	0	0	0	1171	0	0	0	0	0	0	0	0	0	0	0	0	0	0	0	0	0	0	0	2069
3002.57	0	0	0	0	0	0	0	0	0	0	0	0	0	0	0	0	0	0	0	0	0	0	0	0	0	0	0	0	1171	943	0	0	0	0	0	0	0	0	0	0	0	0	0	0	0	0	0	0	2069
3004.1	0	0	719	0	0	0	0	0	0	0	0	0	0	0	0	0	0	0	972	1376	1458	772	0	0	2482	1585	1254	1996	0	943	0	0	0	1213	1532	2035	980	0	0	0	0	846	0	0	0	0	0	0	0
3005.65	0	0	719	0	0	0	0	0	0	0	0	0	0	0	0	0	2409	806	0	1376	1458	0	0	0	0	1585	1254	1996	0	0	0	3257	0	0	1532	2035	980	0	0	0	0	846	0	0	2471	1257	1477	1682	0
3007.24	0	0	0	0	0	0	0	0	0	0	0	0	0	0	0	0	2409	806	0	0	0	0	0	0	0	0	0	0	0	0	0	0	0	0	0	0	0	0	0	0	0	0	0	0	2471	1257	1477	1682	0
3008.77	0	0	0	0	0	0	0	0	0	750	0	0	0	0	0	1934	0	0	0	0	0	0	0	0	0	0	0	0	0	0	0	0	0	0	0	0	0	0	0	0	0	0	0	0	0	0	0	0	0
3010.37	0	0	0	0	0	0	0	0	4971	750	10433	9960	0	2181	2310	1934	0	0	0	0	0	0	0	0	743	1128	1449	0	0	0	0	0	0	0	0	0	0	0	0	0	0	0	0	0	0	0	0	0	0
3011.92	0	0	0	0	0	0	0	0	4971	0	10433	9960	0	2181	2310	0	0	0	0	0	0	0	0	0	0	1128	1449	0	0	0	0	0	0	0	0	0	0	0	0	0	0	0	0	0	0	0	0	0	0
3015.96	0	0	0	0	0	0	0	0	0	1199	0	0	0	0	0	0	0	0	0	0	0	0	2416	0	0	0	0	0	0	0	0	0	0	0	0	0	0	0	0	0	0	0	0	0	0	1128	0	0	1335
3017.67	916	0	0	0	0	0	0	0	0	0	0	0	0	0	1088	0	0	0	0	0	1105	758	2416	0	0	0	0	0	7980	3024	0	0	1550	3172	3966	3174	0	0	0	0	0	0	0	0	0	1128	0	0	1335
3019.3	0	0	0	0	0	0	0	0	0	0	0	0	0	0	1088	0	0	0	0	0	1105	758	0	0	0	0	0	0	7980	3024	929	2028	1550	3172	3966	3174	0	0	0	0	0	0	0	0	0	0	0	0	0
3021.79	0	0	0	0	0	0	0	0	1566	973	0	0	0	0	0	2290	0	0	0	0	0	0	0	0	0	0	0	0	0	0	0	0	0	0	0	0	0	0	0	0	0	0	0	0	0	0	0	738	0
3023.54	767	1238	0	0	1177	706	0	0	1566	0	0	0	0	0	0	2290	0	0	0	0	0	0	0	0	0	0	0	0	0	0	0	0	820	0	0	0	0	0	0	0	0	0	0	0	0	0	0	0	761
3029.11	887	0	0	0	0	0	0	0	3110	0	3218	3207	983	1763	2294	1601	0	0	0	0	0	0	0	0	787	0	723	0	0	0	0	0	0	0	0	0	0	0	0	0	0	0	0	0	0	0	2159	2368	0
3032	0	0	0	0	0	0	0	0	0	0	0	0	0	0	0	0	0	0	0	0	0	0	0	0	787	0	723	0	0	0	0	0	0	0	0	0	0	0	0	0	0	0	0	0	0	0	2159	2368	0
3034.85	0	0	0	0	0	0	0	0	3080	0	4438	4079	0	1040	847	1272	0	850	0	1862	0	0	0	0	0	0	0	0	1287	0	0	0	0	0	0	0	0	0	0	0	0	0	968	0	0	0	0	0	1474
3036.4	0	0	0	0	0	0	0	0	3080	0	4438	4079	0	1040	847	1272	0	0	1498	1862	1333	1717	3024	2537	2161	3798	4605	4445	1287	1891	1564	1722	4041	2771	1541	1083	2879	2668	2040	4831	2243	1905	968	1820	0	705	0	0	1474
3042.42	0	0	0	0	0	0	0	0	1060	0	0	0	0	0	0	0	0	0	0	0	0	0	0	0	0	0	0	0	0	0	0	843	0	1127	0	1455	0	0	0	0	0	0	0	0	2027	0	0	0	0
3044.18	0	4948	5232	1079	0	0	2213	0	0	0	0	0	0	0	0	0	0	0	0	0	0	0	0	0	0	0	0	0	2133	0	0	843	0	1127	758	1455	0	0	0	0	0	0	0	0	2027	0	0	0	0
3045.79	0	4948	5232	1079	3835	0	2213	0	0	0	0	0	0	0	0	0	0	0	0	0	0	0	0	0	0	0	0	0	2133	0	0	0	0	0	0	0	0	0	0	0	0	0	0	0	0	0	9819	10603	0
3049.59	0	0	0	0	0	0	0	0	0	0	0	1834	0	0	0	0	0	2277	0	0	0	0	0	0	0	0	0	0	0	0	0	0	0	0	0	0	0	0	0	0	0	0	0	0	0	0	0	0	1186
3051.23	0	0	0	0	0	0	0	0	0	0	0	1834	2059	0	0	1190	0	2277	0	0	0	0	0	0	0	0	0	0	0	0	0	0	0	0	0	0	0	0	0	0	0	0	0	0	0	0	0	0	0
3052.91	0	0	0	0	0	0	0	0	1624	0	2591	1853	2059	2479	1730	1190	0	0	0	0	0	0	0	0	0	0	0	0	0	0	0	0	839	975	0	0	0	0	0	0	0	0	0	0	0	0	0	0	0
3054.65	0	0	0	0	0	0	0	0	0	0	2591	1853	0	2479	1730	0	0	0	0	0	0	0	0	0	0	0	0	0	0	0	0	0	839	975	0	0	0	0	0	0	0	0	0	0	0	0	0	0	0
3056.75	0	0	0	0	0	0	0	0	0	0	0	0	0	0	0	0	0	0	0	0	0	0	0	0	0	0	0	0	0	0	0	0	0	0	0	0	0	0	0	0	0	0	0	0	0	0	0	0	0
3058.3	1097	0	0	0	0	842	0	0	0	0	0	0	0	0	0	0	0	0	0	0	0	0	1108	0	0	0	0	0	0	0	0	0	0	0	0	0	0	947	1000	0	0	0	0	0	0	0	0	0	0
3059.95	1097	0	0	0	0	842	0	0	0	0	0	0	0	0	0	0	0	0	0	0	0	0	1108	0	0	0	0	0	0	0	0	0	0	1115	0	0	2997	947	1000	1660	0	1022	0	0	0	0	0	0	0
3061.58	0	0	0	0	0	0	0	0	0	0	0	0	0	0	0	0	0	0	0	0	0	0	0	0	0	0	0	0	0	0	0	1010	0	1115	0	0	2997	0	0	1660	0	1022	0	0	0	0	1235	0	0
3063.36	0	0	0	0	0	0	0	0	0	4157	0	0	0	0	0	0	0	0	0	0	0	1152	903	0	0	1336	1237	0	0	0	0	0	0	0	0	0	0	0	0	0	0	0	0	0	0	0	1235	0	0
3065.65	0	0	0	0	0	0	0	0	0	0	0	0	0	0	0	0	0	0	0	0	0	1152	0	0	0	1336	1237	0	0	0	0	0	0	0	0	0	0	0	0	0	0	0	0	0	0	0	0	0	0
3067.32	0	0	0	0	0	0	0	0	0	0	0	0	0	0	0	0	0	0	0	0	0	0	0	0	0	0	0	0	0	0	0	0	0	0	0	0	0	0	0	0	0	0	0	0	0	0	0	0	0
3068.99	0	0	0	0	0	0	0	0	0	0	0	0	0	0	0	0	0	0	0	0	0	0	0	0	0	0	0	0	0	0	0	0	0	0	0	0	0	0	0	0	0	0	0	0	0	0	0	0	0
3070.6	0	1035	1113	0	0	0	0	0	0	0	0	0	0	0	0	0	0	0	0	0	0	0	0	0	0	0	0	1468	0	0	927	0	0	0	0	0	0	0	0	0	0	0	0	0	0	0	0	0	0
3072.29	0	1035	1113	0	0	678	0	0	0	0	0	0	0	0	0	0	0	0	0	0	0	0	0	0	0	0	0	1468	0	0	927	0	0	0	0	0	0	0	0	0	0	0	0	0	0	0	0	0	1584
3074.3	0	0	0	0	0	678	0	0	0	0	0	0	0	0	0	0	0	0	0	0	0	0	0	0	0	0	0	0	0	0	0	0	0	0	0	0	0	0	0	0	0	0	0	0	0	0	0	0	0
3079.47	0	0	0	0	0	0	0	0	0	1218	0	0	0	0	0	0	0	0	0	862	0	0	0	0	0	0	0	1314	0	0	0	0	0	0	0	0	0	0	0	0	0	0	0	0	0	0	0	735	0
3081.77	0	0	0	0	0	0	0	0	0	0	0	0	0	0	0	0	0	0	0	0	0	0	0	0	0	0	0	0	906	846	0	792	0	1398	0	2080	0	0	0	0	0	0	0	0	0	0	0	0	0
3083.32	0	0	0	0	0	0	0	0	0	0	0	0	0	0	0	0	0	0	0	0	0	0	0	0	0	0	0	0	906	846	0	792	1690	1398	1584	2080	0	0	0	0	0	0	0	0	0	0	0	0	0
3085.79	1599	2913	1683	2284	1483	1785	3544	1835	0	0	0	0	0	0	0	0	0	0	1733	1083	0	0	0	2799	0	0	0	1497	0	0	0	802	0	0	1584	2315	1510	2528	3219	1076	1490	1000	1808	0	1603	0	0	0	0
3087.35	1599	2913	1683	2284	1483	1785	3544	1835	0	0	0	0	0	0	0	0	0	0	1733	1083	985	0	854	2799	0	1083	0	1497	0	0	0	802	0	0	0	2315	1510	2528	3219	1076	1490	1000	1808	0	1603	0	0	0	0
3089.74	0	0	0	0	0	0	0	0	0	783	0	0	0	0	0	0	0	0	0	0	0	0	0	0	0	1083	0	0	0	0	0	0	0	0	0	0	1211	0	0	0	0	0	0	0	0	0	0	0	0
3091.33	0	0	0	0	0	0	0	0	0	783	0	0	0	0	0	0	0	0	0	0	0	0	0	0	0	0	0	0	0	0	0	0	0	0	0	0	1211	0	0	0	0	0	0	0	0	0	0	0	0
3093.1	0	0	624	0	0	0	0	0	0	0	0	0	0	0	0	0	0	0	0	0	0	0	0	0	1009	891	0	0	0	0	0	0	0	0	0	0	0	0	0	0	0	0	0	0	0	0	0	0	0
3094.88	0	0	0	0	0	0	0	0	0	0	0	0	0	0	0	0	0	0	0	3543	0	0	947	0	1009	891	1177	7462	0	0	0	0	0	0	0	0	0	1697	1243	1628	2997	0	0	0	0	0	0	0	0
3096.44	0	0	0	0	0	0	0	0	0	0	0	0	0	0	0	0	0	0	0	3543	0	0	947	0	0	0	0	7462	0	0	0	0	0	0	0	0	0	1697	1243	1628	2997	0	0	0	0	0	0	0	0
3098.45	0	0	0	0	0	0	0	0	0	0	0	0	0	0	0	0	0	0	0	0	1110	0	0	0	1028	1187	0	0	0	0	0	0	0	0	0	0	0	0	0	0	0	0	0	0	0	0	0	0	985
3100.07	0	0	0	0	0	0	0	0	0	0	0	0	0	0	0	0	0	0	996	0	1110	933	1175	0	1028	1187	1397	0	0	0	0	0	0	0	0	0	0	0	0	0	0	0	1053	0	0	0	0	0	0
3102.11	0	0	0	0	0	0	1047	0	0	0	0	0	0	0	0	0	0	0	0	0	0	933	0	0	0	0	1397	2895	0	0	0	0	0	0	0	0	0	0	0	0	0	0	1053	0	0	0	0	0	0
3104.26	0	0	0	0	0	0	1047	0	0	0	0	0	0	0	0	0	1816	0	0	0	0	0	0	0	0	0	0	0	0	0	0	0	0	0	0	0	0	0	0	0	0	0	0	0	0	0	969	1045	0
3105.82	0	0	0	0	0	0	0	0	0	0	0	0	0	0	0	0	1816	0	0	0	0	0	0	0	0	0	0	0	0	0	0	0	0	0	0	0	0	0	0	0	0	0	0	0	0	7090	969	1045	963
3110.34	0	0	0	0	0	0	0	0	0	0	1082	1243	0	797	0	0	0	0	0	0	0	0	0	0	0	0	0	1058	0	0	0	0	3316	1441	1028	0	0	0	0	0	0	0	0	0	2621	0	0	0	0
3111.92	0	0	0	0	0	0	0	0	0	0	1082	1243	0	797	0	0	0	0	1864	0	0	1489	0	339.5	2152	1568	0	1058	1342	0	6489	0	3316	1441	1028	792	0	0	0	0	0	0	0	0	2621	0	0	0	0
3113.53	0	0	0	0	0	0	0	0	0	0	0	0	0	0	0	0	0	0	0	0	0	1489	0	339.5	2152	1568	0	0	1342	0	0	0	0	0	0	792	0	0	0	0	0	0	0	0	0	0	0	0	0
3117.09	0	0	0	0	0	0	0	0	0	0	0	0	0	0	0	0	0	0	0	0	0	0	0	0	0	0	0	0	0	0	0	0	0	0	0	0	0	0	0	0	0	0	0	0	0	0	0	0	0
3119.3	741	0	0	976	0	758	862	997	0	0	0	0	0	0	0	0	0	0	0	0	0	0	0	0	0	0	0	0	0	0	0	0	0	0	0	0	0	0	0	0	0	0	0	0	0	0	0	0	0
3121.64	741	771	0	0	0	758	862	0	0	0	0	0	0	0	0	0	0	0	1118	0	0	0	970	0	0	860	854	0	0	0	0	0	0	0	0	0	0	0	0	0	0	0	0	0	0	0	0	0	0
3123.74	0	771	0	0	0	0	0	0	0	0	0	0	0	0	0	0	0	0	0	0	0	0	0	0	856	0	0	0	0	0	0	0	0	0	0	0	0	0	0	0	0	0	0	0	0	0	0	0	0
3125.38	0	0	0	0	0	0	0	0	0	0	0	0	0	0	0	0	0	0	0	0	0	0	0	0	0	0	0	0	0	0	0	0	0	0	0	0	0	0	0	0	0	0	0	0	0	1121	0	0	0
3129.34	0	0	0	0	0	0	0	0	0	1110	0	0	0	0	0	2071	0	0	0	0	0	0	0	0	0	0	0	0	0	0	0	0	0	0	0	0	0	0	0	0	0	0	0	0	0	0	0	0	0
3130.91	0	0	997	0	680	0	0	0	0	1110	0	0	926	0	0	2071	0	0	0	0	0	0	0	0	0	0	0	0	0	0	0	0	0	0	0	0	0	0	0	0	0	0	0	0	0	1564	0	0	0
3134.41	0	0	0	0	0	0	0	0	0	0	0	0	0	0	0	0	0	0	0	0	0	0	0	459.5	0	0	0	0	0	0	0	0	0	0	0	0	0	0	0	0	0	0	0	1085	0	0	2016	2240	836
3135.98	0	0	0	0	0	0	0	0	0	0	0	0	0	0	0	0	0	0	0	0	0	0	0	459.5	0	0	0	1629	0	0	0	0	0	0	0	0	0	0	0	0	0	0	764	1085	0	0	2016	2240	836
3137.89	0	0	0	0	0	0	0	0	0	816	0	0	0	0	0	0	1000	0	1261	0	0	1454	0	0	851	868	1495	1629	0	0	0	0	0	0	0	0	0	0	0	0	0	0	764	0	0	0	0	0	0
3139.8	0	0	0	0	0	0	0	0	0	0	0	0	0	0	0	0	0	0	0	0	0	0	0	0	0	0	0	0	1285	0	0	760	1215	1427	1804	1252	0	0	0	0	0	0	0	0	0	0	0	0	0
3141.91	0	0	0	0	0	0	0	0	0	0	0	0	0	0	0	0	0	0	0	0	0	0	0	0	0	0	0	0	1285	0	0	0	1215	1427	1804	1252	0	0	0	0	0	0	0	0	0	0	0	0	0
3144.5	0	0	0	0	0	0	0	0	0	0	0	0	0	0	0	0	0	0	0	0	0	0	0	0	0	0	0	0	0	0	0	751	0	0	0	873	0	0	0	0	0	0	0	0	0	0	0	0	0
3146.25	0	0	0	0	0	0	0	0	0	0	0	0	0	0	0	0	0	0	0	0	0	0	0	0	0	0	0	0	0	0	0	751	0	0	0	873	0	0	0	0	0	0	0	0	0	0	0	0	0
3147.92	0	0	0	0	0	0	0	0	0	0	0	0	1502	1099	803	0	0	1475	0	0	0	0	0	0	0	0	0	0	0	0	0	0	0	1141	0	0	0	0	0	0	0	0	0	0	0	0	0	0	0
3149.51	0	0	0	0	0	0	0	0	1446	0	997	1651	1502	1099	803	0	0	1475	0	897	717	0	0	429	0	0	0	0	0	0	1477	0	0	1141	0	0	0	0	0	0	0	0	0	968	0	0	0	0	0
3151.97	0	0	0	0	0	0	0	0	1446	0	0	1651	0	0	0	0	0	0	0	0	0	0	0	0	0	0	0	0	0	0	0	0	0	0	0	0	0	0	0	0	0	0	0	0	0	0	0	0	0
3154.04	0	0	0	0	0	0	0	0	0	0	0	0	0	0	0	0	0	0	0	0	0	0	0	0	0	0	0	0	0	0	0	0	0	0	0	0	0	0	0	0	0	0	0	0	0	0	0	0	0
3156.25	0	0	0	0	0	0	0	0	3588	0	858	1094	1416	0	947	1918	0	0	674	0	0	0	0	0	0	0	0	0	0	0	0	0	0	0	0	0	0	0	0	0	0	0	0	0	0	1049	0	0	0
3157.83	0	2236	3089	0	1868	801	0	0	3588	0	858	1094	1416	0	947	1918	0	0	674	0	0	0	0	0	0	0	0	0	0	0	0	0	0	0	0	0	0	0	0	0	0	0	0	0	0	1049	0	0	0
3162.1	0	0	0	0	0	0	0	0	0	0	0	0	1061	0	0	0	0	997	0	0	0	0	0	0	0	0	0	0	0	0	0	0	0	0	0	0	0	0	0	0	0	0	0	1770	851	0	810	824	807
3163.78	0	0	0	0	0	0	0	0	0	0	0	0	1061	0	0	0	0	997	2253	3615	0	0	3184	2159.5	3147	0	0	1831	0	0	0	0	0	0	0	0	3326	4503	0	3588	0	1082	0	1770	851	0	810	824	807
3165.37	0	0	0	0	0	0	0	0	4368	0	2242	4678	0	1594	733	1583	0	0	2253	3615	3243	1191	3184	2159.5	3147	2878	2550	1831	0	0	0	0	0	0	0	0	3326	4503	2511	3588	4483	1082	0	0	0	0	0	0	0
3177.38	0	0	0	0	0	0	0	0	0	0	0	0	0	0	0	0	0	0	0	0	0	0	2253	0	0	0	0	0	1714	0	1140	1627	0	2076	1726	1003	0	0	0	0	0	0	0	0	0	0	0	0	0
3178.97	0	0	0	0	0	0	0	0	0	0	0	0	0	0	0	0	0	0	0	0	0	0	2253	0	0	0	0	0	1714	820	1140	1627	3195	2076	1726	0	0	0	0	1325	0	0	0	0	0	0	888	1142	0
3180.64	0	0	0	0	0	0	0	0	0	1450	0	0	0	0	0	0	849	863	0	0	0	0	0	0	0	0	0	0	0	0	0	0	3195	0	0	0	0	0	0	1325	833	0	0	0	0	0	888	1142	0
3182.28	0	0	712	0	0	0	0	0	2043	1450	0	0	0	0	0	793	849	863	0	0	0	0	0	0	0	0	0	0	0	0	0	0	0	0	0	0	0	0	0	0	833	0	0	0	1038	0	0	0	0
3184.25	0	0	712	0	0	0	0	0	0	0	0	0	0	0	0	793	0	0	0	0	0	0	0	0	0	0	0	0	1391	866	0	0	0	0	0	0	0	0	0	0	0	0	0	0	1038	1043	0	0	0
3189.83	0	861	1043	0	0	0	0	0	0	2017	0	0	0	0	0	0	1393	0	0	0	0	0	0	0	0	0	0	0	0	0	0	0	0	0	0	1224	0	0	0	0	0	0	0	0	669	1188	0	0	912
3191.49	0	0	0	0	0	0	0	0	4883	2017	4306	2964	1191	1362	1991	1525	1393	932	0	0	0	0	0	0	0	0	0	0	0	0	0	0	0	0	0	1224	787	1104	888	833	864	1104	1225	1051	669	1188	0	0	912
3193.19	0	0	0	0	0	0	0	0	4883	0	4306	2964	1191	1362	1991	1525	0	932	0	0	0	0	0	0	0	0	0	0	0	0	0	0	0	0	0	0	787	1104	888	833	864	1104	1225	1051	0	0	0	0	0
3194.84	0	0	0	0	0	0	0	0	0	0	0	0	0	0	0	0	0	0	0	2239	2090	1040	3921	0	1545	1895	0	2031	1664	0	0	0	0	0	0	0	0	0	0	0	0	0	0	0	0	0	0	701	0
3196.51	0	0	0	0	0	0	0	0	0	1070	0	0	0	0	0	0	2593	2236	0	0	0	1040	3921	0	1545	1895	0	2031	1664	0	0	0	0	1364	0	0	0	0	0	0	0	0	0	0	612	1452	0	701	1044
3198.16	0	0	0	0	0	0	0	0	0	1070	0	0	0	0	0	0	2593	2236	0	0	0	0	0	716	0	0	0	1942	0	0	0	1236	0	0	1215	1201	1206	0	0	0	0	0	0	0	612	1452	0	0	1044
3199.79	0	0	0	0	0	0	0	0	0	0	0	0	0	0	0	0	0	0	0	0	0	0	0	1348.5	0	0	0	1942	0	0	1115	1236	0	0	0	1201	1206	0	768	1269	0	0	0	0	0	0	0	0	0
3206.22	938	683	865	850	639	0	0	0	0	0	0	0	0	0	0	0	0	0	2053	0	0	1765	0	0	0	0	812	1077	0	0	1026	0	0	0	861	2046	0	0	0	0	0	0	0	0	0	0	0	0	0
3208.6	938	683	0	0	0	0	0	0	0	0	0	0	0	0	0	0	0	0	2053	0	0	1765	0	0	0	0	812	1077	0	0	0	0	0	0	0	0	0	0	0	0	0	0	0	0	0	0	0	0	0
3210.99	0	0	0	0	0	0	0	0	0	0	0	846	0	0	0	0	0	0	0	0	0	0	0	734.5	0	0	0	0	0	889	0	724	2663	1423	990	0	0	0	0	0	0	0	0	0	0	0	0	0	0
3212.68	0	930	610	0	0	0	0	0	0	0	0	846	0	0	0	0	0	0	2240	2173	3358	3163	2802	734.5	3299	3325	3217	1914	0	889	0	724	0	1423	990	0	0	0	0	0	0	0	0	0	0	0	0	0	0
3214.67	0	930	610	0	0	0	0	0	0	0	0	0	0	0	0	0	0	0	2240	2173	3358	3163	2802	0	3299	3325	3217	1914	0	0	0	0	0	0	0	0	0	0	0	0	0	0	0	0	0	0	0	0	0
3217.41	0	0	0	0	0	0	0	0	0	0	0	0	0	0	0	0	0	0	0	0	0	0	0	0	0	0	0	0	4726	3292	0	0	1878	1805	0	0	0	0	0	0	0	0	0	0	0	0	0	0	0
3219.66	0	0	0	0	0	0	0	0	0	0	0	0	0	0	0	0	0	0	897	0	0	0	2241	0	973	1099	0	0	4726	3292	0	0	0	1805	1052	969	0	0	890	0	0	747	0	0	0	0	0	0	0
3221.29	0	0	0	0	0	0	0	0	0	0	0	0	0	0	0	0	0	0	897	0	0	0	0	0	973	1099	0	0	0	0	0	0	0	0	1052	969	1583	0	890	0	0	747	0	0	0	0	0	0	0
3222.92	0	1427	1318	0	1392	0	0	0	0	0	0	0	0	0	0	0	0	0	0	0	0	0	0	0	0	0	0	744	0	0	0	0	0	0	0	0	1583	0	0	0	0	0	0	0	737	0	0	0	0
3224.57	0	1427	1318	0	1392	0	0	0	0	0	0	0	0	0	0	0	0	0	0	0	0	0	0	0	0	0	0	744	0	0	0	0	0	0	0	0	0	1013	928	0	802	0	0	0	737	658	0	0	0
3226.38	0	0	0	0	0	0	0	0	0	0	0	0	0	0	0	0	0	0	0	0	0	0	0	0	0	0	0	0	2878	0	0	1538	1602	1905	1600	1817	0	0	0	0	802	0	0	0	0	0	0	0	0
3228.04	0	0	0	0	0	0	0	0	0	0	0	0	0	0	0	0	0	0	0	0	5615	5032	0	3414	0	0	0	0	2878	1840	1035	1538	0	1905	1600	1817	0	0	0	0	0	0	0	0	0	0	0	0	1030
3234.43	0	0	0	0	0	0	0	0	0	0	901	949	0	0	832	595	0	0	963	865	0	1160	0	0	0	0	0	793	0	0	0	0	0	0	0	0	0	0	0	0	0	0	0	0	0	0	0	0	0
3236.11	0	0	0	0	0	0	0	0	0	0	901	949	0	0	832	595	0	0	963	865	0	1160	1653	0	1088	1721	1906	793	0	0	0	0	0	0	0	0	0	0	0	0	0	0	0	0	0	0	0	0	0
3237.85	0	0	0	0	0	0	0	0	0	0	0	0	0	0	0	0	0	0	0	0	0	0	0	0	1088	1721	0	0	0	0	0	0	0	0	0	0	0	0	0	0	0	0	0	0	0	0	0	0	0
3239.92	0	0	0	0	0	0	0	0	1078	0	1087	0	0	1519	1059	2266	0	0	0	0	0	0	0	0	0	0	0	0	0	0	0	0	0	0	0	0	0	0	0	0	0	0	0	0	0	0	0	0	0
3241.6	0	0	0	0	0	0	0	0	1078	0	1087	0	0	1519	1059	2266	0	0	0	0	0	0	0	0	0	0	0	0	0	0	0	0	0	0	0	0	0	0	0	0	0	0	0	0	0	0	0	0	0
3243.26	0	0	0	0	0	0	0	0	0	0	0	0	0	0	0	0	0	0	0	0	758	0	0	449	0	0	0	0	0	0	0	0	0	0	0	0	0	0	0	0	0	0	0	0	0	0	0	0	0
3247.07	0	0	0	0	0	0	0	0	0	0	0	0	0	0	0	0	0	0	0	0	0	724	0	0	753	713	0	0	0	0	0	0	0	0	1125	0	0	0	0	0	0	0	0	0	0	0	0	0	0
3248.73	0	0	0	0	0	0	0	0	0	0	0	0	0	0	0	0	0	0	1218	780	0	724	0	1557	753	713	0	1384	859	0	0	1371	0	0	1125	2079	916	1487	1063	1625	1227	0	0	0	0	0	0	0	1074
3250.46	0	0	0	0	0	0	0	0	0	0	0	0	0	0	0	0	0	0	0	780	0	0	0	1557	0	0	0	1384	0	0	0	0	0	0	0	0	916	1487	1063	1625	1227	0	0	0	1086	0	889	1016	1074
3252.18	0	773	941	0	0	0	0	0	0	1006	0	0	0	0	0	0	0	0	0	0	0	0	0	0	0	0	0	0	0	0	0	0	0	0	0	0	0	0	0	0	0	0	0	0	1086	0	889	1016	0
3253.84	0	773	0	0	0	0	0	0	0	1006	0	0	0	0	0	0	0	0	0	0	0	0	0	0	0	0	0	0	0	0	0	0	0	0	0	0	0	0	0	0	0	0	0	0	0	945	0	0	0
3258.45	0	0	0	0	0	0	0	0	1238	0	1082	823	0	0	0	738	0	0	0	0	0	0	0	421.5	0	0	0	0	0	0	0	0	0	0	0	0	0	0	0	0	0	0	965	0	0	0	0	0	0
3260.45	0	0	0	0	0	0	0	0	1238	0	1082	0	0	1137	0	0	0	0	0	0	0	0	0	421.5	0	0	0	0	0	0	0	0	0	0	0	0	0	867	0	0	0	0	965	0	0	0	0	0	0
3262.08	0	0	0	0	0	0	0	0	0	842	0	0	0	1137	0	0	0	0	0	0	0	0	0	0	0	0	0	0	0	0	0	0	0	0	0	0	0	0	0	0	0	0	0	0	0	665	2048	2309	741
3263.93	0	0	0	0	0	0	0	0	0	842	0	0	0	0	0	0	0	0	0	0	0	742	0	0	0	0	771	748	0	0	0	0	0	0	0	0	0	0	0	0	0	0	0	0	0	665	2048	2309	741
3265.86	0	0	0	0	0	0	0	0	0	0	0	0	0	0	0	0	0	0	0	0	0	0	0	0	0	0	771	748	0	0	0	0	0	0	0	0	0	0	0	0	0	0	0	886	0	0	0	0	0
3267.98	0	0	0	0	0	0	0	0	0	0	0	0	0	0	0	0	0	1055	0	0	0	0	0	0	0	0	0	0	0	0	0	0	0	0	0	0	0	0	0	0	0	0	0	0	0	0	0	0	0
3270.2	0	0	0	0	0	0	0	0	0	0	0	0	0	0	0	0	0	0	0	0	0	0	0	0	0	0	0	0	0	0	0	0	0	0	0	0	0	0	0	886	0	0	0	0	0	1857	0	0	0
3272.43	0	0	0	0	0	0	0	0	0	0	0	0	0	0	0	0	0	0	0	0	0	0	0	0	0	0	0	0	0	0	0	0	0	0	0	0	0	0	0	886	0	0	0	0	0	0	0	0	0
3274.31	0	0	0	0	0	0	0	0	0	0	0	0	0	0	0	0	0	0	0	0	0	0	0	0	0	0	0	0	0	0	0	1306	0	0	1996	1439	0	0	0	0	0	0	0	0	0	0	0	0	0
3276.01	0	0	0	0	0	0	0	0	0	0	0	0	1254	0	809	885	922	2689	0	0	0	0	0	0	0	0	0	0	0	0	0	1306	0	0	0	1439	0	0	0	0	0	0	0	0	0	0	0	0	0
3277.65	0	0	0	0	0	0	0	0	1527	0	1576	1819	1254	1631	809	885	922	2689	0	0	0	0	0	0	0	0	0	0	0	0	0	0	0	0	0	0	1088	0	0	0	0	0	0	0	0	0	0	0	0
3281.83	0	0	810	0	0	0	0	0	0	0	0	0	0	0	0	0	0	0	0	0	0	0	0	0	0	0	0	0	0	0	0	0	0	0	0	0	0	0	0	0	0	0	0	0	0	0	0	0	0
3284.96	0	0	0	0	0	0	0	0	0	0	0	0	0	0	0	0	0	0	0	0	0	0	0	0	0	0	0	0	0	0	0	0	0	0	0	0	0	0	0	0	0	0	0	0	0	0	0	0	0
3286.61	0	0	0	0	0	0	0	0	0	0	0	0	0	0	0	0	0	0	0	0	0	0	0	1931.5	0	0	0	0	0	0	0	0	0	1168	0	0	0	2419	2025	2122	1258	0	0	0	0	4576	0	0	0
3288.27	0	0	0	0	0	0	0	0	0	0	0	0	0	0	0	0	0	0	0	0	0	0	0	1931.5	0	0	0	0	1826	2160	0	0	1187	1168	948	0	0	2419	2025	2122	1258	0	0	0	0	4576	0	0	0
3290.55	1116	0	0	0	0	959	0	0	0	0	0	0	0	0	0	0	0	0	0	0	1754	0	4756	0	0	0	0	0	0	2160	0	1462	0	0	948	0	0	0	0	0	0	0	0	0	0	1817	0	0	0
3292.25	1116	0	0	0	0	959	0	0	1819	1109	0	0	2249	0	0	3729	0	0	0	0	1754	0	4756	0	0	0	0	0	0	0	0	0	0	0	0	0	0	0	0	0	0	0	0	0	0	1817	0	0	983
3296.47	0	0	0	0	0	0	0	0	0	0	0	0	0	0	0	0	0	0	0	0	0	0	0	0	0	0	0	0	0	0	0	0	0	0	0	0	0	0	0	0	0	0	0	0	0	0	0	0	0
3298.17	0	852	1230	0	0	0	0	0	0	0	0	0	0	0	0	0	1368	0	0	0	0	0	0	0	0	1893	0	0	0	0	0	0	0	0	0	0	0	0	0	0	0	0	0	0	0	977	0	0	0
3299.83	0	852	1230	0	0	0	0	0	0	1383	0	0	0	0	0	0	0	0	2795	858	0	1620	0	380.5	1493	1893	1477	802	0	0	0	0	0	0	0	0	934	0	0	0	0	0	0	0	0	977	0	0	0
3301.5	0	0	0	0	0	0	0	0	0	1383	0	0	0	0	0	0	0	0	2795	858	1025	1620	0	761.5	1493	0	1477	802	0	0	1394	0	0	0	0	0	0	0	0	0	0	0	0	0	0	0	0	0	0
3304.06	0	0	0	0	0	0	0	0	899	0	0	0	0	0	0	0	0	0	0	753	0	0	0	0	0	0	0	0	0	0	0	0	0	0	0	0	0	0	0	0	791	0	0	0	0	0	0	0	0
3305.79	0	0	0	0	0	0	0	0	899	0	0	0	0	0	0	0	0	0	0	0	0	0	0	0	0	0	0	0	0	0	0	0	0	0	0	0	0	0	0	0	791	0	0	0	0	0	0	0	0
3310.48	0	0	0	0	0	0	0	0	0	0	0	0	0	0	0	0	0	0	0	0	0	0	0	0	0	0	0	0	0	0	0	0	0	0	0	0	0	0	0	0	0	0	0	0	0	0	0	0	0
3312.76	0	0	0	0	0	0	0	0	0	0	0	3510	0	3229	1567	1776	0	0	0	0	0	0	0	0	0	0	0	0	0	0	0	0	0	0	0	0	0	0	0	0	0	0	0	0	0	828	0	0	0
3314.8	1555	2820	4126	1057	2741	0	773	952	0	0	4011	3510	0	3229	1567	1776	0	0	0	0	0	0	0	0	0	0	0	0	0	0	0	0	0	0	0	0	0	0	0	0	0	0	0	0	0	0	0	0	0
3316.78	1555	2820	4126	1057	2741	1343	0	952	0	0	0	0	0	0	0	0	0	0	0	0	0	0	0	0	0	0	0	0	0	0	0	0	0	0	0	0	0	0	0	0	0	0	0	0	0	0	0	0	0
3318.5	0	0	1675	0	0	0	0	0	4992	0	0	0	2078	0	0	1955	0	0	1087	0	0	1466	0	482.5	1088	1552	1455	0	0	848	0	0	0	734	0	0	952	1029	0	874	0	0	1108	1043	0	0	752	941	0
3320.28	0	0	1675	0	0	0	0	0	4992	0	0	0	2078	0	0	1955	0	0	1087	0	0	1466	0	482.5	1088	1552	1455	0	0	848	0	0	0	734	0	0	952	1029	0	874	0	851	1108	1043	0	0	752	941	0
3322.14	0	0	0	0	0	0	0	0	0	0	0	0	0	0	0	0	0	0	0	0	0	0	0	0	0	0	0	0	0	0	0	0	0	0	0	0	0	0	0	0	0	0	0	0	0	0	0	0	927
3324.54	0	0	0	0	0	0	0	0	0	0	0	0	0	0	0	0	0	0	0	0	0	0	0	0	0	0	0	0	0	0	0	0	0	0	0	0	0	0	0	0	0	0	0	0	0	0	0	0	0
3326.23	0	0	1021	0	0	0	0	0	771	0	0	0	1515	0	0	0	0	1176	0	0	0	0	0	0	0	0	0	0	0	0	0	0	0	0	0	0	0	0	0	0	0	0	0	0	0	0	0	0	0
3328.22	0	0	1021	0	775	0	0	0	771	0	0	0	1515	0	0	0	0	1176	0	0	0	0	0	0	0	0	0	0	0	0	0	0	0	0	0	0	0	0	0	0	0	0	0	0	0	0	0	0	0
3336	0	0	0	0	0	0	1298	0	0	0	0	0	0	0	0	0	0	0	0	0	0	0	0	0	0	0	0	0	0	0	0	0	0	0	773	1205	0	0	0	0	0	0	0	0	676	0	0	0	744
3338	2085	0	0	1473	0	1455	1298	1645	0	777	0	0	0	0	0	0	1462	1264	0	0	0	0	0	0	0	0	0	0	0	0	770	0	0	0	773	1205	0	0	0	0	0	0	0	0	676	0	0	0	744
3340.3	0	0	0	0	0	0	0	0	0	0	0	0	0	0	0	0	1462	1264	0	0	0	0	0	0	0	0	0	0	0	0	770	0	0	0	0	0	0	0	0	0	0	0	0	0	0	0	0	0	0
3342.18	0	0	0	0	0	0	0	0	0	0	0	0	0	0	0	0	0	0	0	0	0	0	0	0	0	0	0	0	0	0	0	0	0	0	0	0	0	0	0	0	0	0	0	0	0	0	0	0	0
3343.97	0	906	0	0	0	0	0	0	0	0	0	0	0	0	0	0	0	0	0	0	0	0	0	0	0	0	0	0	0	0	0	0	0	0	0	0	0	0	0	772	0	0	0	0	0	0	0	0	0
3348.56	0	0	1175	0	627	0	0	0	1295	0	0	0	0	0	0	0	0	0	0	0	0	0	1452	0	0	0	0	0	0	0	0	0	0	0	0	0	0	0	0	0	0	0	0	0	0	0	0	0	1461
3350.42	0	0	0	0	0	0	0	0	0	0	0	0	0	0	0	0	0	0	0	1373	0	0	1452	0	0	0	917	1059	0	0	0	0	948	0	0	0	0	0	0	0	0	0	0	0	0	0	0	0	1461
3352.21	0	0	0	6389	0	0	5581	6358	0	0	0	0	0	0	0	0	0	0	0	0	0	0	0	0	0	0	917	1059	0	0	1535	0	948	0	0	0	0	0	0	0	0	0	0	0	3148	0	857	984	0
3353.9	8246	2456	0	6389	2039	6175	5581	6358	0	0	0	0	847	1652	0	0	771	0	0	0	0	0	0	0	0	0	0	0	0	0	1535	0	0	0	0	1578	0	0	0	0	0	0	0	0	3148	1091	857	984	0
3355.64	8246	2456	2035	0	2039	6175	0	0	0	0	0	0	847	1652	0	0	771	0	1102	1045	0	810	828	928	1217	1657	1293	1858	1776	1231	0	1410	0	887	1729	1578	2601	998	939	0	741	1040	1118	842	0	1091	0	0	0
3357.89	0	0	0	0	0	0	0	0	0	0	0	752	1169	0	0	0	0	0	1102	0	0	810	0	469.5	1217	1657	0	0	0	0	0	1410	0	0	1729	0	0	998	0	0	741	0	0	842	0	0	0	0	0
3360.32	0	0	0	0	0	0	0	0	0	0	0	0	0	0	0	0	0	0	0	0	0	0	0	427	0	0	0	0	0	0	0	0	0	0	0	0	0	0	0	0	0	0	0	0	1166	0	0	0	0
3362.07	0	4017	0	0	0	0	0	0	0	0	0	0	0	0	0	0	0	0	0	0	0	0	0	427	0	0	0	0	0	0	0	0	891	0	0	0	0	0	908	0	0	0	0	0	0	0	0	0	0
3363.88	0	4017	6095	0	3817	0	0	0	0	0	0	0	0	0	0	0	0	0	0	0	0	0	0	0	0	0	0	0	0	0	0	0	891	0	0	0	0	0	908	0	0	0	0	0	0	0	0	0	0
3366.08	1854	0	0	0	3817	1768	0	0	0	0	0	0	0	0	0	0	0	0	0	0	0	0	0	0	0	0	0	0	0	0	0	0	0	0	0	0	0	0	0	0	0	0	0	0	0	0	0	0	0
3368.03	1854	0	0	1647	0	0	1671	1392	0	1751	0	0	0	0	0	0	0	0	0	0	0	0	0	0	0	0	0	2331	0	0	0	0	0	0	0	0	0	0	0	0	0	0	0	0	0	0	0	0	0
3369.72	0	0	0	1647	0	0	0	1392	0	1751	0	0	0	0	0	0	852	1303	1369	3285	1393	771	974	0	779	1070	0	2331	2543	2050	938	2394	950	0	3157	3835	2414	0	0	0	0	2148	2367	1204	0	1070	0	0	0
3371.41	0	0	0	0	0	0	0	0	0	0	0	0	0	0	0	0	852	1303	1369	3285	1393	771	974	563.5	779	1070	0	0	2543	2050	938	2394	950	0	3157	3835	2414	974	949	0	0	2148	2367	1204	0	1070	0	0	0
3374.61	0	0	0	0	0	0	0	0	2224	0	7330	10138	12385	14202	7578	9952	0	0	0	0	0	0	0	0	0	0	0	0	0	1344	0	0	0	0	0	0	0	0	0	0	0	0	0	0	0	0	0	0	0
3376.37	0	0	0	0	0	0	0	0	0	0	7330	10138	12385	14202	7578	0	0	0	0	0	0	0	0	0	0	0	0	0	1999	1344	0	2657	0	1895	3184	3348	0	0	0	0	0	0	0	0	0	0	0	0	0
3378.08	0	0	0	0	0	0	0	0	0	0	0	0	0	0	0	0	0	0	2200	0	0	0	0	0	2776	0	0	0	1999	0	0	2657	4054	1895	3184	3348	0	0	0	0	0	0	0	0	801	0	0	0	0
3379.83	1332	1217	1652	0	0	0	0	824	0	0	0	0	0	0	0	0	0	0	2200	2206	3478	2342	4949	0	2776	4054	2304	2922	0	0	0	0	4054	0	0	0	0	0	0	0	760	0	0	0	801	0	0	0	0
3381.6	1332	1217	1652	0	1174	1305	0	824	0	0	0	0	0	0	0	0	0	0	0	2206	3478	0	4949	0	0	4054	2304	2922	0	0	0	0	0	0	0	0	0	0	0	0	760	0	0	0	0	0	0	0	0
3383.71	0	0	0	908	0	1305	876	0	0	0	0	0	0	0	0	0	0	0	1922	0	0	0	0	0	0	0	0	0	0	0	0	0	0	0	0	0	0	0	0	0	0	0	0	0	1707	0	0	0	0
3385.41	0	0	0	908	0	0	876	0	0	842	0	0	0	0	0	0	1071	0	1922	0	0	0	0	0	0	0	0	0	990	1169	0	0	0	0	0	0	0	0	0	0	0	0	0	0	1707	1236	1329	1408	0
3387.18	0	0	0	0	0	0	0	0	0	842	0	0	0	0	0	0	1071	0	0	0	0	0	0	0	0	0	0	0	990	1169	0	0	0	945	0	0	0	0	0	0	0	0	0	0	0	1236	1329	1408	0
3388.92	0	0	0	0	0	0	0	0	0	0	0	0	0	0	0	0	0	0	0	0	0	0	0	0	0	0	0	0	0	0	0	0	0	945	0	0	0	0	0	0	0	0	0	0	0	0	0	0	0
3390.85	0	0	0	0	0	0	0	0	870	0	3691	1907	3874	7887	4095	1270	0	0	0	0	0	0	0	0	0	0	0	0	0	0	0	0	0	0	0	0	0	0	0	0	0	0	0	0	0	0	0	0	0
3393.42	0	0	0	0	0	0	0	0	0	0	3691	1907	0	7887	0	0	0	0	0	0	0	0	0	0	0	0	0	0	0	0	0	0	0	0	0	0	0	0	0	0	0	0	0	0	0	0	0	0	0
3395.22	0	0	0	0	0	0	0	0	0	0	0	0	0	0	0	0	0	0	0	0	0	0	0	509	0	0	0	0	0	0	0	0	0	0	0	2013	0	918	0	1886	0	0	0	0	0	0	0	0	0
3396.95	0	0	0	0	0	0	0	0	971	0	0	0	0	0	0	0	0	0	0	0	0	0	0	997.5	0	0	0	0	1569	2561	2108	1322	1077	2983	1126	2013	0	918	0	1886	1221	0	0	0	0	0	0	0	0
3398.8	0	0	0	0	0	0	0	0	971	0	0	0	0	0	0	0	0	0	1418	2174	0	1075	958	488.5	2072	1691	882	4831	1569	2561	2108	1322	1077	2983	0	0	0	0	0	0	0	0	0	0	0	0	0	0	0
3400.67	0	0	0	0	0	0	0	0	0	0	0	0	0	0	0	0	0	0	1418	2174	0	1075	958	0	2072	1691	0	4831	0	0	0	0	1126	0	0	0	0	0	0	0	0	0	0	0	0	0	0	706	0
3402.57	0	0	0	0	0	0	0	0	0	0	0	0	0	0	0	0	0	0	0	0	0	0	0	0	0	0	0	0	0	0	0	0	0	0	0	0	0	0	0	0	0	0	0	0	0	1450	0	706	0
3406.44	0	0	614	0	0	0	0	0	0	0	2368	1114	2951	6518	3301	1392	0	0	0	0	0	967	0	0	0	0	0	0	0	0	0	0	0	0	0	0	0	0	0	0	0	0	0	0	0	0	0	0	0
3408.16	0	0	614	0	0	0	0	0	0	0	2368	1114	2951	6518	3301	1392	0	0	0	0	0	0	0	0	0	0	0	0	0	0	0	0	0	0	0	0	0	0	0	0	0	0	0	0	0	0	0	0	0
3410.36	0	0	0	0	0	0	0	0	0	0	0	0	0	0	0	0	0	1459	0	0	0	0	0	523.5	0	0	0	0	0	0	0	0	0	0	0	932	0	0	0	0	733	0	0	0	0	0	0	0	0
3412.08	0	0	0	0	0	0	0	0	0	0	0	0	0	0	0	0	0	0	0	0	0	0	0	523.5	0	0	0	0	0	0	0	0	0	0	0	932	0	0	0	0	733	0	782	767	0	0	0	0	0
3413.9	0	0	0	0	0	0	0	0	0	0	0	0	0	0	0	0	0	0	0	0	0	0	0	0	0	0	0	0	0	0	0	0	0	0	0	0	0	0	0	0	0	0	782	767	0	0	0	0	0
3420.52	0	0	0	0	0	0	0	0	0	0	0	0	0	0	0	0	1124	0	0	0	0	0	0	0	0	0	0	0	0	0	0	0	0	0	0	0	0	0	0	0	0	0	0	0	0	0	0	0	0
3422.31	0	0	0	0	0	0	0	0	0	0	0	0	0	0	0	0	0	0	0	0	834	0	2133	0	0	0	0	0	0	0	0	0	0	0	0	0	0	0	0	0	0	0	0	0	0	0	0	0	0
3424.1	0	0	0	0	0	0	0	0	0	0	0	0	0	0	0	0	0	0	0	0	834	0	2133	347.5	0	0	0	0	0	0	1335	0	1969	0	0	0	0	0	0	985	0	0	0	0	0	1215	0	0	0
3426	0	0	0	0	0	1088	915	0	0	0	0	0	0	0	0	0	0	0	0	0	0	0	0	347.5	0	0	0	0	0	0	1335	0	1969	0	0	0	0	0	0	985	0	0	0	0	0	1215	0	0	3059
3427.87	0	0	0	0	0	1088	915	0	0	0	0	0	0	0	0	0	0	0	0	0	709	0	0	0	0	844	0	0	0	0	0	0	0	0	0	0	0	0	0	0	0	0	0	0	0	0	0	0	3059
3433.04	0	0	0	0	0	0	0	0	2161	0	1507	1512	670	0	823	1255	0	0	0	0	0	0	0	363	0	0	0	0	0	1204	0	0	0	1663	0	0	0	0	0	0	0	0	0	733	642	0	0	0	0
3434.79	0	0	676	0	0	0	0	0	2161	0	1507	1512	0	0	823	1255	0	0	0	0	0	0	0	363	0	0	0	0	1081	1204	0	0	0	1663	836	1009	0	795	0	0	1665	0	0	733	642	0	0	0	0
3436.55	0	0	676	0	0	0	0	0	0	0	0	0	0	0	0	0	0	0	0	0	768	0	0	0	0	0	0	0	1081	0	1017	0	0	0	836	0	0	795	0	0	1665	0	0	0	0	0	0	0	0
3438.31	0	0	0	0	0	0	0	0	0	0	0	0	0	0	0	0	0	0	0	0	768	0	0	0	0	0	0	0	0	0	0	0	0	0	0	0	0	0	0	0	0	0	0	0	0	1738	0	0	0
3442.39	0	0	0	0	0	0	0	0	0	0	0	0	0	0	0	0	1022	0	0	944	0	0	0	432.5	0	0	867	0	0	0	0	0	0	0	0	0	0	0	0	0	0	0	0	0	0	0	0	0	0
3444.16	0	0	0	0	0	0	0	0	0	0	702	0	0	1228	0	1381	1022	0	666	944	0	0	0	432.5	709	0	867	0	0	0	0	0	0	0	0	0	0	0	0	0	0	0	0	0	0	0	0	0	0
3446.06	0	0	0	0	0	0	0	0	797	0	702	655	0	0	0	1381	0	0	666	0	0	0	0	0	709	0	0	0	0	0	0	0	0	0	0	0	0	0	0	0	0	0	0	0	0	0	0	0	0
3447.88	0	0	0	0	0	0	0	0	797	0	0	0	0	0	0	0	0	0	0	0	0	0	0	0	0	0	0	0	0	0	0	0	0	0	0	0	0	0	0	0	0	0	0	0	0	0	0	0	0
3449.69	0	0	0	0	0	0	0	0	0	0	0	0	0	0	0	0	0	0	0	0	0	0	0	0	0	0	0	0	0	0	0	0	0	0	0	0	0	0	0	0	0	0	0	0	0	0	0	0	0
3451.82	0	792	1477	0	953	0	0	0	0	0	0	0	0	0	0	0	0	0	0	0	0	0	1187	0	0	0	0	0	0	0	0	0	0	0	0	0	0	0	0	0	0	0	0	0	0	0	0	0	0
3453.76	0	792	1477	0	953	0	0	0	0	0	0	0	0	0	0	0	0	0	0	0	827	0	1187	0	0	709	0	0	0	0	0	0	0	0	0	0	1086	0	0	0	0	0	0	0	0	0	0	0	0
3455.92	0	0	0	0	0	0	0	0	0	0	0	0	0	0	0	0	0	0	0	0	0	0	0	0	0	709	0	0	0	0	826	0	0	0	0	0	1086	0	0	0	0	0	0	0	0	0	0	0	0
3459.02	0	0	0	0	0	0	0	0	0	0	0	0	0	0	0	0	0	0	0	0	0	0	0	0	0	0	0	0	0	0	0	0	0	0	0	0	0	0	0	0	0	0	0	0	0	0	0	0	0
3461.04	0	0	0	0	0	0	0	0	0	0	0	0	0	0	0	0	1545	0	0	0	0	0	0	0	0	907	0	0	0	0	0	0	0	0	0	0	0	0	0	0	0	0	0	0	0	1765	0	0	0
3462.98	0	0	0	0	0	0	0	0	0	0	0	0	0	0	0	0	1545	0	0	0	0	0	0	0	0	907	1039	0	0	0	0	0	0	0	0	0	0	0	0	0	0	0	0	0	0	1765	0	0	1283
3464.99	0	0	0	0	0	0	0	0	0	0	0	0	0	0	0	0	0	0	0	0	0	0	0	0	0	0	0	0	0	0	0	0	0	0	0	0	0	0	0	0	0	0	0	0	0	0	0	0	0
3466.89	0	0	0	0	0	0	0	0	0	0	0	0	0	0	0	0	0	0	0	0	0	0	0	0	0	0	0	0	0	0	0	0	0	0	0	0	0	0	0	0	0	0	0	0	0	0	0	0	804
3468.73	0	0	0	0	0	0	0	0	0	0	0	0	0	0	0	0	0	0	0	0	811	0	1342	1033	0	1110	0	1676	0	0	750	0	0	887	0	0	3226	3298	2880	2094	2434	2227	1687	1297	0	0	0	0	804
3472.42	0	763	874	0	0	0	1286	0	0	1432	0	0	0	0	0	0	0	0	0	0	0	0	0	0	0	0	0	0	0	0	0	0	0	0	0	0	0	0	0	0	0	0	0	0	849	0	0	0	0
3474.44	0	763	874	0	0	0	1286	0	0	1432	0	0	0	0	0	0	0	0	0	0	0	0	0	0	0	0	0	0	0	0	812	0	0	0	0	0	0	0	0	0	0	0	0	0	849	0	0	0	0
3476.85	0	0	0	0	0	0	0	0	0	0	0	0	0	0	0	0	0	0	0	0	0	0	0	1751	0	0	0	0	0	0	0	0	0	0	0	0	0	0	0	1509	0	0	0	0	0	0	0	0	0
3478.73	0	0	0	0	0	0	0	0	1342	0	1040	725	0	0	0	0	1312	0	15180	4555	6778	17199	12988	1751	9116	10796	19867	3897	0	0	0	979	783	0	745	1138	0	0	0	1509	0	0	0	0	749	0	0	0	0
3480.73	0	0	0	0	763	0	0	0	1342	0	1040	0	0	0	0	0	1312	0	15180	4555	6778	17199	12988	0	9116	10796	19867	3897	0	0	0	979	783	0	745	1138	0	0	0	0	0	0	0	0	749	2322	0	0	0
3482.5	0	0	0	0	763	0	0	0	0	0	0	0	0	0	0	0	0	0	0	0	0	0	0	0	0	0	0	0	0	0	0	0	0	0	0	0	3433	0	0	0	0	0	0	0	0	2322	0	0	0
3484.43	0	0	0	0	0	0	0	0	4456	0	2196	1064	1498	1085	1928	2100	0	0	0	0	0	0	0	0	0	0	0	0	0	0	0	0	0	0	0	0	3433	0	0	0	0	0	0	0	0	0	0	0	0
3486.85	0	0	0	0	0	0	0	0	0	0	2196	0	0	1085	0	0	0	0	0	0	0	0	0	0	0	0	0	0	0	0	0	0	0	0	0	0	0	0	0	0	0	0	0	0	0	0	0	0	0
3491.36	1966	1336	1139	1474	1933	3957	1138	2639	0	0	0	0	0	0	0	0	0	0	0	0	0	0	0	0	0	0	1037	0	0	0	0	0	0	0	0	0	0	0	0	0	0	0	0	0	0	1124	0	0	0
3493.17	1966	1336	0	1474	1933	0	1138	2639	0	0	0	0	0	0	0	0	0	0	0	915	1165	0	3123	0	0	0	1037	0	7961	1810	4089	2348	0	3369	3979	4053	0	0	0	0	0	0	0	0	0	1124	0	0	0
3494.92	0	0	0	0	0	0	0	0	0	0	0	0	0	0	0	0	0	0	0	915	1165	0	3123	0	0	0	0	1787	7961	1810	4089	2348	3112	3369	3979	4053	0	0	0	0	0	0	0	0	0	0	0	0	0
3496.7	0	0	0	0	0	0	0	0	0	0	0	0	0	0	0	0	0	0	0	1027	0	0	0	0	0	0	0	1787	0	0	0	0	3112	0	0	0	0	0	0	0	0	0	0	0	0	0	0	0	0
3498.47	0	0	0	0	0	0	0	0	0	0	0	0	0	0	0	0	0	0	2002	1027	1034	1305	0	0	1517	1405	1321	0	0	0	0	0	0	0	0	0	0	0	0	0	0	0	0	0	0	0	0	0	0
3500.38	0	0	0	0	0	0	0	0	0	1874	0	0	0	0	0	0	1203	0	0	0	1034	1305	0	0	1517	0	0	0	0	0	0	0	0	0	0	0	0	0	0	0	0	0	0	0	3001	1371	1209	1150	0
3502.82	0	0	0	0	0	0	0	0	0	1874	0	0	0	0	0	0	0	0	0	0	0	0	0	1243.5	0	0	0	0	0	1058	0	0	0	0	0	0	0	0	0	0	0	0	0	0	0	0	0	0	1951
3505.34	0	0	699	0	0	0	0	0	0	0	0	0	0	0	0	0	0	0	0	0	0	7528	0	1243.5	0	0	8649	0	0	1058	0	1473	0	0	1403	1629	0	0	0	0	0	0	0	0	0	1084	0	1126	0
3507.21	0	0	699	0	832	0	0	0	0	0	0	0	0	0	0	0	1402	0	4603	4497	0	7528	8079	0	3451	5315	8649	4796	935	0	0	1473	0	0	1403	1629	0	0	0	0	0	0	0	0	0	1084	0	1126	0
3509.09	0	772	757	0	811	0	0	0	2202	0	1106	0	0	0	906	1009	1402	0	0	4497	7752	0	8079	0	3451	5315	0	4796	935	0	0	0	0	0	0	0	0	0	0	0	0	0	0	0	0	0	0	0	0
3510.91	0	772	757	0	811	0	0	0	2202	0	1106	899	0	0	906	1009	0	0	0	0	0	0	0	0	0	0	0	0	0	0	0	0	0	0	0	0	0	0	0	0	0	0	0	0	0	0	0	0	0
3512.71	0	0	0	0	0	0	0	0	0	0	0	0	0	0	0	0	0	0	0	0	0	0	0	0	0	0	0	0	0	0	0	0	906	0	0	0	0	0	0	0	0	0	0	0	0	0	0	0	0
3514.62	0	0	0	0	0	0	0	0	0	0	0	0	0	0	0	0	0	0	0	0	0	0	0	0	0	0	0	0	0	0	0	0	0	0	0	0	0	0	0	0	0	0	0	0	0	0	0	0	0
3516.44	0	0	0	0	0	0	0	0	0	0	0	0	0	0	0	0	0	0	0	0	0	0	0	0	0	0	0	0	0	0	0	0	0	0	0	0	0	0	0	0	0	0	0	0	2187	0	0	0	0
3518.81	0	0	0	0	0	0	0	0	0	1056	0	0	0	0	0	0	0	0	0	0	0	0	0	0	0	0	0	0	0	0	0	0	0	0	0	0	0	0	0	0	0	0	0	0	0	0	0	1143	9360
3520.64	0	0	0	0	0	0	0	0	0	1056	0	0	0	0	0	0	0	0	0	0	1444	0	4102	0	0	0	0	1278	0	0	0	0	0	0	0	0	0	0	0	0	0	0	0	923	0	0	0	0	9360
3522.41	0	0	0	2588	0	0	1170	2492	0	0	0	0	0	0	0	0	0	0	0	0	1444	0	0	0	0	0	1271	1278	0	0	0	0	2840	0	1227	0	0	0	904	0	0	1523	1335	923	0	0	0	0	0
3524.33	0	935	1271	2588	991	0	1170	2492	0	0	0	0	0	0	0	0	0	0	0	0	0	0	0	0	0	0	1271	0	999	0	0	952	2840	0	1227	1477	0	0	904	0	0	1523	1335	0	0	0	0	0	0
3526.36	0	935	1271	0	991	0	0	0	0	0	0	0	0	0	0	0	2034	0	0	0	0	0	0	0	0	0	0	0	999	0	0	0	0	0	0	0	0	0	0	0	0	0	0	0	0	0	0	0	0
3528.62	0	0	0	0	0	0	0	0	0	0	0	0	0	0	0	0	0	0	0	0	0	0	0	0	0	0	0	0	0	0	0	0	0	0	0	0	0	0	0	0	0	0	0	0	0	0	0	0	0
3531.3	0	0	0	0	0	0	0	0	0	0	0	0	0	779	0	0	0	0	0	0	0	0	0	0	0	0	0	0	0	0	0	0	0	0	0	0	0	0	0	0	0	0	0	0	0	0	0	826	0
3533.21	1849	0	0	1634	0	1833	1449	0	1367	0	1067	0	0	779	0	887	0	0	0	0	0	0	0	0	0	0	0	0	1323	1532	0	1407	0	0	1552	1933	0	0	0	0	0	0	0	0	1104	0	0	826	0
3535.04	1849	1051	1120	1634	715	1833	1449	1392	1367	0	1067	1202	0	0	0	887	0	0	0	0	967	1338	1560	0	0	0	2206	918	1323	1532	1383	1407	1546	985	1552	1933	0	0	0	0	0	0	0	0	1104	0	0	0	0
3537.02	0	0	1120	0	715	0	0	1392	0	0	0	1202	0	0	0	0	0	0	1240	0	967	1338	1560	0	1608	1662	2206	918	0	0	1383	0	1546	985	0	0	0	0	0	0	0	0	0	0	0	0	1154	0	0
3538.86	0	0	0	0	0	0	0	0	0	0	0	0	0	0	0	0	0	0	0	0	0	0	0	0	1608	1662	0	0	0	0	0	0	0	0	1191	0	0	0	0	0	0	0	0	0	0	1466	1154	0	0
3540.74	0	0	0	0	0	0	0	0	0	0	0	0	0	0	0	0	0	0	1065	0	0	839	0	0	0	0	0	0	0	0	0	1819	0	0	1191	0	0	0	0	0	0	0	0	0	0	1466	1260	1650	0
3542.93	0	0	0	0	0	869	0	0	0	0	0	0	0	0	0	0	0	0	0	0	0	839	0	0	0	0	0	0	0	0	0	0	0	0	0	0	0	0	0	0	0	0	0	0	0	0	0	1650	1316
3546.4	0	0	0	1103	0	0	0	0	0	0	0	0	0	0	0	0	0	3908	0	0	0	0	0	0	0	0	0	0	0	0	0	0	0	0	0	0	0	0	0	0	0	0	0	0	0	981	0	0	0
3548.19	0	0	0	1103	0	0	1141	0	0	0	0	0	0	871	0	0	0	3908	0	0	0	995	0	0	0	0	1000	0	0	0	0	0	0	0	0	0	0	0	0	0	0	1464	0	1718	2399	981	1709	1649	1441
3550.12	0	1138	0	0	0	0	1141	0	0	0	0	0	0	871	0	0	0	0	0	0	0	995	0	0	0	0	1000	0	0	0	0	0	0	0	0	0	0	0	0	0	0	0	0	0	2399	0	0	1649	1441
3552.1	0	1138	0	0	0	0	0	0	0	0	0	0	0	0	0	0	0	0	0	0	0	0	0	0	0	0	0	0	0	0	0	0	0	0	0	0	0	0	0	0	0	0	0	0	0	0	0	0	0
3557.94	931	0	0	1167	0	1073	0	0	0	0	0	0	0	0	0	0	0	0	0	0	0	0	0	0	0	0	0	0	0	0	0	0	0	0	0	0	0	0	0	0	0	0	0	0	0	0	6845	7253	3856
3560.1	931	0	0	1167	0	1073	0	0	0	0	0	0	0	0	0	0	0	0	0	0	0	0	0	0	0	0	0	0	0	0	0	0	0	0	0	0	0	0	0	0	0	0	0	0	0	0	0	0	3856
3562.01	0	0	3107	0	0	0	0	0	1421	0	0	0	0	0	0	1141	0	0	0	0	0	0	0	0	0	0	0	0	0	0	0	0	0	0	0	0	0	0	0	0	0	0	0	0	0	0	0	0	0
3563.81	1468	3183	3107	1848	2640	1320	2276	1413	0	0	0	0	903	0	0	1141	0	0	0	0	0	817	0	0	0	0	998	0	0	0	0	0	0	0	0	0	2011	0	0	0	0	0	0	0	1733	0	0	0	0
3565.69	1468	0	0	0	2640	1320	2276	0	0	0	1146	0	903	1671	0	0	0	0	0	0	0	817	0	0	0	0	998	0	0	0	0	0	0	0	0	0	0	0	0	0	0	0	0	0	1733	0	0	0	0
3567.84	0	0	0	0	0	0	0	0	0	0	0	0	843	1671	0	0	0	0	0	0	0	0	0	0	0	0	0	0	0	0	0	0	0	0	0	0	0	0	0	0	0	0	0	0	0	0	0	0	0
3569.69	0	0	0	0	0	0	0	0	0	0	0	0	843	0	0	0	0	987	906	0	0	0	0	0	0	0	1402	0	0	0	0	0	0	0	0	0	900	0	0	0	0	0	1776	0	0	924	0	0	0
3571.61	0	0	0	0	0	0	0	0	0	0	0	0	0	0	0	0	0	987	906	0	0	0	0	0	0	0	1402	0	0	0	0	0	0	0	0	0	900	0	0	0	0	1099	1776	0	0	924	0	0	0
3580.27	0	0	0	0	0	0	0	0	750	0	0	0	0	0	0	0	0	0	0	0	0	0	0	0	0	0	0	0	0	0	0	0	0	0	0	0	918	0	0	0	0	0	0	0	0	0	0	0	0
3582.3	0	0	0	0	0	0	0	0	750	0	1418	1445	0	2675	1157	2261	0	0	0	0	0	0	0	0	0	0	0	0	0	0	0	0	0	0	0	0	918	0	0	0	0	0	0	0	0	0	0	0	0
3584.39	0	0	0	0	0	0	0	0	0	0	1418	0	0	0	0	0	0	0	0	0	0	0	0	0	0	0	0	0	0	0	1206	0	0	0	0	0	0	0	0	0	0	0	0	0	0	0	0	0	0
3586.32	0	0	0	0	0	0	0	0	0	0	0	0	0	0	0	0	0	0	0	0	0	0	2194	0	1354	0	0	0	0	0	0	0	0	0	0	0	0	0	0	0	0	0	0	0	0	0	0	0	0
3588.28	0	0	0	0	0	0	0	0	0	1362	0	0	0	0	0	0	0	0	2579	0	0	1758	2194	0	1354	1703	4323	0	0	0	0	0	0	0	0	0	0	0	0	0	0	0	0	0	0	0	0	0	1807
3590.2	0	0	0	0	0	0	0	0	0	1362	0	0	0	0	0	0	0	0	2579	0	0	1758	0	1498	0	0	0	0	0	0	0	0	0	0	0	0	0	1093	0	0	0	0	0	0	0	0	0	0	0
3592.01	0	0	0	0	0	0	0	0	1558	0	1107	0	0	0	0	0	0	0	0	0	0	0	0	1498	0	0	0	0	0	0	0	0	0	0	0	0	1453	1093	0	2044	0	0	0	0	0	0	0	0	0
3594.16	0	0	0	0	0	0	0	0	1558	0	1107	2278	0	0	0	0	0	0	0	0	0	0	0	0	0	0	0	0	0	0	0	0	0	0	0	0	1453	0	0	0	0	0	0	0	0	0	0	0	0
3597.04	0	0	0	0	0	0	0	0	0	0	0	0	0	931	0	0	0	0	0	0	0	0	0	0	0	0	0	916	0	0	0	0	0	0	0	0	0	0	0	0	0	0	0	0	0	0	0	0	0
3598.91	0	0	0	0	0	0	0	0	0	0	0	0	0	931	0	0	1109	0	0	0	0	0	0	0	0	0	0	0	0	0	0	0	0	0	0	0	0	0	0	0	0	0	0	0	0	0	0	0	0
3600.83	0	0	0	0	0	0	0	0	0	0	0	0	0	0	0	0	0	0	0	0	0	0	0	0	0	0	0	0	0	1147	0	0	0	0	0	0	0	0	0	0	0	0	0	0	0	3173	0	0	0
3602.79	0	0	969	0	0	0	0	0	0	1022	0	0	0	0	0	0	0	0	1201	0	0	904	0	0	0	1047	0	0	0	1147	0	0	0	1062	0	0	0	0	0	0	0	0	0	0	0	3173	0	0	0
3604.61	0	0	969	0	0	0	0	0	0	1022	0	0	0	0	0	0	0	0	1201	0	0	904	0	1439.5	0	1047	0	0	0	0	0	0	0	0	0	0	0	0	0	0	0	0	0	0	0	0	0	0	0
3606.47	0	0	0	0	0	0	0	0	722	0	0	0	0	0	0	0	0	0	0	0	0	0	0	1439.5	0	0	0	0	0	0	0	0	0	0	0	0	0	1823	1463	2204	1087	0	0	0	0	0	0	0	0
3608.27	0	0	0	0	0	0	0	0	722	0	0	0	0	0	0	0	0	0	0	0	0	0	0	0	0	0	0	0	0	0	0	0	0	0	0	0	0	1823	1463	0	1087	0	0	0	0	0	0	0	0
3610.32	0	0	0	0	0	0	0	0	0	0	0	0	0	0	0	0	0	0	0	0	0	0	0	0	0	0	0	0	0	0	0	1626	0	0	0	0	0	0	0	0	0	0	0	0	0	0	0	0	0
3614.19	0	0	0	0	0	0	0	0	0	0	0	0	0	0	0	0	0	0	3565	0	1372	4218	3803	0	2971	3103	6485	838	0	0	0	0	0	0	0	0	0	0	0	0	0	0	0	0	0	0	0	0	2140
3616.12	2118	0	0	1807	0	1716	1670	1443	0	0	0	0	0	0	0	0	0	0	3565	0	1372	4218	3803	0	2971	3103	6485	0	0	0	0	0	0	0	0	0	0	0	0	0	0	0	0	0	1997	11656	0	0	2140
3617.96	2118	0	0	1807	0	1716	1670	1443	0	859	0	0	0	0	0	0	0	0	0	0	0	0	0	0	0	0	0	0	0	0	0	0	0	0	0	0	0	0	0	0	0	0	0	0	1997	11656	1118	1253	0
3619.86	0	0	0	0	0	0	0	0	0	859	0	0	0	0	0	0	0	0	2272	0	1653	0	0	0	0	1183	0	0	0	0	0	0	0	0	0	0	0	0	0	0	0	0	0	0	0	0	1118	1253	0
3621.7	0	894	0	0	0	0	849	821	951	0	803	0	0	0	0	0	0	844	2272	0	1653	0	0	0	0	0	0	0	0	0	0	0	0	0	0	0	0	0	0	0	0	0	0	0	0	0	0	0	0
3623.79	783	894	897	1088	849	0	849	821	0	0	803	0	0	0	0	0	0	844	0	0	0	0	0	0	0	0	0	0	0	0	0	0	0	0	0	0	0	0	0	0	0	0	0	0	0	0	0	0	0
3625.92	0	0	897	0	849	0	0	0	0	0	0	0	0	0	0	0	0	0	0	0	0	0	0	0	0	0	0	0	0	0	0	0	0	0	0	0	0	0	0	0	876	0	0	0	0	0	0	0	0
3627.75	0	0	0	0	0	0	0	0	0	0	0	0	0	0	0	0	0	0	0	0	1132	0	0	0	0	0	0	1887	0	0	0	1260	0	0	0	0	1613	1411	0	917	876	0	0	0	0	0	0	0	0
3630.07	0	0	0	0	0	0	0	0	909	0	0	0	0	0	0	0	0	0	0	0	1132	0	0	0	0	0	0	1887	938	1044	0	1260	0	984	0	0	0	1411	0	0	0	1013	1016	0	0	0	0	0	0
3632.41	0	0	0	0	0	0	0	0	909	0	0	0	0	0	0	0	0	0	0	0	0	0	0	0	0	0	0	0	938	1044	0	0	0	0	0	0	0	0	0	0	0	1013	0	0	0	0	0	0	0
3635.5	0	0	0	0	0	0	0	0	0	1613	0	0	0	0	0	0	0	0	0	0	0	0	0	0	0	0	0	1820	0	0	0	0	0	0	0	0	0	0	1074	0	0	1223	1316	0	0	0	0	0	0
3637.66	0	0	0	0	0	0	0	0	0	1613	0	0	0	0	0	0	0	0	0	2310	4384	0	3030	0	0	2337	0	1820	0	0	0	0	0	0	0	0	1045	0	1074	0	0	1223	1316	0	0	0	0	0	0
3640.14	0	0	0	0	0	0	0	0	0	0	0	0	0	0	0	0	0	0	2782	0	0	2298	0	0	2114	2337	3099	0	0	0	0	0	0	0	0	0	1045	0	0	0	0	0	0	0	0	0	0	0	0
3642.55	0	0	0	0	0	0	0	0	0	0	0	0	0	0	0	0	0	0	2782	0	0	0	0	0	0	0	0	0	0	0	0	0	0	0	0	0	0	0	0	0	0	0	0	0	0	0	0	0	0
3644.9	0	0	0	0	0	0	0	0	0	0	0	0	0	0	0	0	0	0	0	0	0	0	0	0	0	0	0	0	0	0	1100	0	0	0	0	0	0	0	0	0	0	0	0	0	0	0	0	0	0
3646.94	0	0	0	0	0	0	0	0	9041	0	4732	1751	2382	1048	1983	3056	0	0	0	0	0	0	0	0	0	0	0	0	0	0	1100	0	0	0	0	0	0	0	0	0	0	0	0	0	0	0	0	0	0
3648.9	907	0	745	0	0	1468	1004	0	9041	0	4732	1751	2382	1048	1983	0	0	0	0	0	0	0	0	0	0	0	0	0	0	0	0	0	0	0	960	1428	0	0	0	0	0	0	0	0	0	0	0	0	0
3650.83	907	0	745	0	0	1468	1004	0	0	0	0	0	0	0	0	0	0	0	0	0	0	0	0	0	0	0	0	0	0	0	0	1063	0	0	960	1428	0	0	0	1007	0	0	0	0	0	0	0	0	0
3652.69	0	0	0	0	0	0	0	0	0	975	0	0	0	0	0	0	0	0	0	0	0	0	0	0	0	0	0	0	0	0	0	1063	0	0	0	0	0	0	0	1007	0	0	0	0	0	0	0	0	0
3654.56	0	0	0	0	0	0	0	0	0	975	0	0	0	0	0	0	0	0	0	0	0	0	2281	0	0	0	0	0	997	0	0	862	0	0	926	0	0	0	0	0	0	0	0	0	0	0	0	0	2443
3657.44	0	0	0	0	0	0	0	0	0	0	0	0	0	0	0	0	0	0	0	0	0	0	2281	0	0	0	0	0	997	0	0	0	0	0	982	0	0	0	0	0	0	0	0	0	0	0	0	0	0
3659.45	0	0	0	0	0	0	0	0	0	0	0	0	0	0	0	0	0	0	0	0	0	0	0	0	0	0	0	0	0	0	0	0	1886	3029	982	1145	0	0	0	0	0	0	0	0	1493	0	0	0	0
3661.36	0	0	0	0	0	0	0	0	1576	0	1007	0	0	0	0	0	0	0	0	0	867	0	0	0	0	0	0	0	0	0	0	0	1886	3029	0	0	0	0	0	0	0	0	0	0	1493	836	0	0	0
3663.21	0	1314	1476	0	1468	0	0	0	1576	0	1007	0	0	0	0	0	0	0	0	0	0	0	0	0	0	0	0	0	0	0	0	0	0	0	0	0	0	0	0	0	0	0	0	0	0	836	0	0	0
3667.41	0	0	0	0	0	0	0	0	0	0	0	0	0	0	0	0	0	0	0	0	0	0	0	0	1023	0	0	840	0	0	0	0	0	0	0	0	0	0	0	0	0	0	0	0	0	0	0	0	0
3669.36	910	0	0	0	0	1073	0	0	0	0	0	0	0	0	0	0	0	0	1331	0	0	1100	0	0	1023	1315	1646	0	0	0	0	0	0	0	0	0	0	0	0	0	0	0	0	0	0	0	0	0	0
3674.14	0	0	0	0	0	0	0	0	0	0	0	0	0	0	0	0	0	0	0	0	0	0	0	0	0	0	0	0	0	0	0	0	0	0	0	0	0	0	0	0	0	0	0	0	0	1218	0	0	0
3676.56	0	0	0	0	0	0	0	0	0	0	0	0	0	0	0	0	0	0	0	0	0	0	0	0	0	0	0	0	0	0	0	0	0	0	0	0	0	0	0	0	0	0	0	0	0	1218	0	0	0
3678.64	0	0	0	0	0	0	0	0	0	0	0	0	0	0	0	0	0	0	0	0	0	0	0	0	0	0	0	0	0	0	0	0	0	0	0	0	0	0	0	0	0	0	0	0	0	0	0	0	0
3682.87	923	0	0	0	0	0	0	0	0	0	0	0	0	0	0	0	0	0	0	998	1227	1015	3159	604.5	1923	1582	1312	1081	0	0	0	0	0	0	0	0	0	0	0	1456	0	0	0	0	0	0	0	0	0
3684.91	923	0	0	873	0	1924	1754	1918	0	0	0	0	0	0	0	0	0	0	0	0	1227	1015	0	1201.5	1923	1582	1312	0	0	0	0	0	0	0	884	0	0	0	0	1456	0	0	0	0	0	0	0	0	0
3687.01	0	0	0	873	0	1924	1754	1918	0	0	1476	0	0	844	0	0	0	0	0	0	0	0	0	0	0	0	0	0	0	0	0	0	0	0	884	0	0	0	0	0	0	0	0	0	0	0	0	0	0
3688.89	0	0	1150	0	0	0	0	0	891	0	1476	0	0	844	0	813	0	0	0	0	0	0	0	0	0	0	0	0	0	0	1247	0	0	0	0	0	0	0	0	0	0	0	0	0	0	837	0	0	1215
3692.81	0	1161	1171	0	999	0	0	0	0	0	0	0	0	0	0	0	0	0	0	0	1473	0	0	0	0	0	0	0	0	0	0	0	0	0	0	0	0	0	0	0	0	0	0	0	0	0	0	0	0
3695.01	840	0	0	928	999	0	926	1404	0	0	0	0	0	0	0	0	0	0	0	0	1473	0	0	0	0	0	0	0	0	0	0	0	0	0	0	0	0	0	0	0	0	0	0	0	0	0	0	0	0
3697.13	840	0	0	0	0	0	0	1404	0	0	0	0	0	0	0	0	0	0	1382	0	0	0	1087	0	0	0	1182	991	0	0	4869	0	0	0	0	0	0	0	0	0	0	0	0	0	0	0	0	0	0
3699.02	1432	0	0	994	0	1948	1483	1794	0	0	0	0	0	0	0	0	0	0	1382	0	0	1259	1087	0	2030	1909	1182	991	1631	0	0	2067	2145	2202	2471	1691	1660	0	0	0	0	0	0	0	1340	0	0	0	0
3700.91	1432	0	0	994	0	1948	1483	1794	0	877	0	0	0	0	0	0	0	0	0	0	0	1259	0	5484	2030	1909	0	0	0	1036	0	2067	2145	2202	2471	1691	1660	3943	2653	3983	2516	1325	1091	1206	1340	0	0	0	0
3703	0	0	0	0	0	0	0	0	0	877	0	0	0	0	0	0	0	0	0	0	0	0	0	5484	0	0	0	0	0	0	0	0	0	0	0	0	0	3943	2653	3983	2516	1325	0	1206	0	0	0	0	0
3705.37	0	0	0	0	0	0	0	0	0	0	0	0	0	0	0	0	0	0	0	0	0	0	0	0	0	0	0	0	0	0	0	0	0	0	0	0	0	0	0	0	0	0	0	0	0	0	0	0	0
3707.7	0	0	0	0	0	0	0	0	0	0	0	0	0	0	0	0	0	0	0	0	0	0	0	0	0	0	0	0	0	0	0	0	0	0	0	0	0	0	0	0	0	0	0	0	0	0	1483	1539	0
3712.8	0	0	0	0	0	0	0	0	0	0	0	0	0	0	0	0	0	0	978	1551	0	0	0	0	1879	1334	1325	2056	0	0	0	0	0	0	0	0	888	0	0	0	0	0	0	0	0	0	0	0	0
3714.66	0	0	0	0	0	0	0	0	0	0	0	0	0	0	0	0	879	899	978	1551	1002	0	1392	0	1879	1334	1325	0	1317	1333	3068	935	0	1452	1103	977	888	0	0	1726	0	0	0	0	860	924	1277	1101	3026
3716.53	0	0	0	0	0	0	0	0	0	0	0	0	0	0	0	0	879	899	0	0	1002	0	0	2230.5	0	0	0	0	1317	1333	3068	935	1170	1452	1103	977	0	2495	2831	1726	2057	1547	0	1584	860	924	1277	1101	3026
3719.6	0	0	1061	0	0	0	0	0	0	0	0	0	0	0	0	0	0	0	0	0	0	0	0	615	0	0	0	0	0	0	0	0	0	0	0	0	1274	2495	0	1122	0	1929	2172	1746	0	0	0	0	0
3721.47	766	0	1061	0	837	0	0	0	0	0	0	0	0	0	0	0	2206	1552	0	0	0	0	0	615	0	0	0	0	0	0	0	0	0	0	0	0	1274	0	0	1122	0	1929	0	1746	0	0	0	0	0
3723.55	766	0	0	0	0	0	0	0	0	0	0	0	0	0	0	0	2206	1552	0	0	0	0	0	0	0	0	0	0	0	0	0	0	0	0	0	0	0	0	0	0	0	0	0	0	0	0	3639	3839	0
3725.64	0	909	1020	1386	1111	1351	1965	1691	0	0	0	0	0	0	0	0	0	0	0	0	0	0	0	0	0	0	0	0	0	0	0	0	1038	0	0	0	0	0	0	0	0	0	0	0	0	0	0	0	0
3727.71	0	909	0	1386	1111	1351	1965	1691	0	0	0	0	0	0	0	0	0	0	0	0	0	0	0	0	0	0	0	0	0	0	0	0	1038	0	0	0	0	0	0	0	0	986	965	1047	0	0	0	0	0
3729.83	0	0	0	0	0	0	0	0	0	0	0	0	0	0	0	0	0	0	0	0	0	0	0	0	0	0	938	0	1636	2248	0	1951	1006	1476	1991	2113	0	0	0	0	0	986	965	1047	0	0	1860	1944	0
3732.38	0	0	0	0	0	0	0	0	1039	0	0	0	0	0	0	0	0	0	0	0	0	1006	0	0	0	0	0	0	1636	2248	0	1951	1006	1476	1991	2113	0	0	0	0	0	0	0	0	0	0	0	0	0
3734.29	0	0	0	0	0	0	0	0	1039	0	870	1134	0	1215	930	1363	919	0	0	0	0	1006	0	1123.5	0	0	0	0	0	0	0	1439	0	1360	1237	2264	1786	0	0	0	1870	1133	989	1535	3933	0	0	0	853
3736.18	3827	1246	0	4587	0	3300	4692	5238	0	0	870	0	0	1215	930	1363	919	856	0	1000	0	0	0	1123.5	1203	930	0	901	982	0	0	1439	0	1360	1237	2264	1786	1936	2228	0	1870	1133	989	1535	3933	978	915	909	853
3738.65	3827	1246	1302	4587	1056	0	0	0	0	0	0	0	0	0	0	0	0	856	0	1000	0	0	0	0	1203	930	0	901	0	0	0	0	0	0	0	0	0	0	0	0	0	0	0	0	0	0	0	909	0
3741.29	0	0	1302	0	0	1054	0	0	0	1252	0	0	0	0	0	0	0	0	0	0	0	0	0	471.5	0	0	0	0	0	0	0	0	0	0	0	0	0	0	0	0	0	0	0	0	0	0	0	0	0
3743.42	0	0	0	0	0	1054	0	0	0	1252	0	0	0	0	0	0	0	0	0	0	0	0	0	471.5	0	0	0	0	0	0	0	0	0	992	0	0	0	0	0	0	0	0	0	0	0	0	0	0	0
3746.42	0	0	0	0	0	0	0	0	0	0	0	0	0	0	0	0	0	0	0	0	0	0	0	0	0	0	0	0	0	0	0	0	0	0	0	0	0	0	0	0	0	0	0	0	0	0	2666	2774	0
3748.72	0	0	0	0	0	0	0	0	0	0	0	0	0	0	0	0	0	2090	0	0	0	0	0	0	0	0	0	0	0	0	0	0	0	0	0	0	0	0	0	0	0	0	0	0	7884	0	0	0	1688
3750.6	0	889	884	1905	1128	1026	1582	1512	0	0	0	0	0	0	0	0	3683	2090	0	0	0	0	0	0	0	0	0	0	0	0	0	2112	1513	1191	1767	2417	1739	0	0	0	806	0	0	0	7884	2356	0	0	1688
3752.57	1232	889	884	1905	1128	1026	1582	1512	0	0	0	0	0	0	0	0	3683	0	0	1200	0	782	0	524.5	0	0	0	0	0	0	0	2112	1513	1191	1767	2417	1739	968	1023	0	806	925	0	0	0	2356	0	0	0
3755.6	0	0	0	0	0	0	0	0	0	0	0	0	0	0	0	0	0	0	0	1200	0	0	0	0	0	0	0	1298	0	0	0	0	0	0	0	0	0	0	0	0	0	0	0	0	0	0	0	0	0
3757.82	0	0	0	0	0	0	0	0	0	1062	0	0	0	0	0	0	0	0	0	0	0	0	0	0	0	0	0	0	0	0	0	0	0	0	0	0	0	0	0	0	0	0	0	0	0	0	0	0	0
3759.78	0	0	0	0	0	0	0	0	0	1062	855	924	0	0	0	0	0	0	0	0	0	0	0	0	0	0	0	0	0	0	0	0	0	0	0	0	0	0	0	0	0	0	0	0	0	0	13246	13896	0
3761.9	0	0	0	0	0	0	0	0	0	0	855	924	0	0	0	0	0	0	0	0	915	0	0	0	0	0	0	0	0	0	0	0	0	0	0	0	0	0	0	0	0	0	0	0	0	0	13246	13896	0
3764.57	0	0	0	0	0	0	0	0	0	0	0	0	0	0	0	0	1109	0	0	0	974	0	0	0	0	0	0	0	0	0	0	0	0	0	0	0	0	0	0	0	0	0	0	0	1679	0	0	0	0
3767.01	0	0	0	0	0	0	0	0	0	0	0	0	0	0	0	0	1109	810	0	0	974	0	0	0	0	0	0	0	0	0	0	0	0	0	0	0	0	0	0	0	0	0	0	0	1679	0	0	0	0
3768.97	0	0	0	0	0	0	0	0	0	0	0	0	0	0	0	0	0	0	0	0	0	0	0	0	0	0	0	0	0	0	0	0	0	0	0	0	0	0	0	0	0	0	0	0	0	762	0	0	0
3771.02	0	0	0	0	0	0	0	0	0	0	0	0	0	0	0	0	0	0	0	0	0	0	0	0	0	0	0	0	0	0	0	0	0	1355	0	0	0	0	0	0	0	0	0	0	0	762	0	0	0
3772.98	0	0	0	0	0	0	0	0	0	0	0	0	0	0	0	0	0	0	0	0	0	0	0	0	0	0	0	0	0	0	0	0	0	1355	0	0	0	0	0	0	0	0	0	0	0	0	0	0	0
3775.16	0	0	0	0	0	0	0	0	0	0	0	0	0	0	0	0	0	0	0	0	0	1094	0	0	1153	938	1416	0	0	0	0	0	0	0	0	0	0	0	0	0	0	0	0	0	0	0	0	0	0
3777.25	771	859	670	0	0	0	0	922	0	0	0	0	0	0	0	0	0	0	0	0	0	1094	0	0	1153	938	1416	0	1438	2136	0	1224	0	871	1092	1371	0	0	0	0	0	0	0	0	0	1538	0	0	0
3779.23	771	859	670	0	0	0	0	922	0	0	0	0	0	0	0	0	0	0	0	0	0	0	0	0	0	0	0	0	1438	2136	0	1224	0	0	1092	1371	0	0	0	0	0	0	0	0	0	1538	2467	0	0
3781.22	0	0	0	0	0	0	0	0	0	0	0	0	0	0	0	0	0	0	0	0	0	0	0	0	0	0	0	0	0	0	0	0	0	0	0	0	0	0	0	0	0	0	0	0	0	0	2467	2610	0
3783.14	0	0	0	0	0	0	0	0	0	0	0	0	0	0	0	0	0	0	1160	1432	3084	1265	2695	0	1181	1853	1652	0	0	0	0	0	0	0	0	0	0	0	0	0	0	0	0	0	0	0	0	0	0
3785.5	0	0	0	0	0	0	0	0	0	0	0	0	0	0	0	0	0	0	1160	0	3084	1265	2695	0	1181	1853	1652	0	0	0	1685	999	0	0	0	1417	0	0	0	0	0	0	0	0	0	0	0	0	0
3787.9	0	0	0	0	0	0	0	0	1394	0	1375	830	0	0	0	692	0	0	0	0	0	0	0	0	0	0	0	0	0	0	1685	999	0	0	0	0	0	0	0	0	0	0	0	0	0	1933	0	0	0
3790.08	0	0	0	0	0	0	0	0	1394	0	1375	830	0	0	0	692	0	0	0	0	0	0	0	0	0	0	0	0	0	0	0	0	0	0	0	0	0	0	0	0	0	0	0	0	0	1933	0	0	0
3792.12	0	0	0	0	0	0	0	0	0	0	0	0	0	0	0	0	0	0	0	0	0	0	0	0	0	0	0	0	0	0	0	0	0	0	0	0	0	0	0	0	0	0	0	0	0	0	0	0	0
3794.02	0	1011	0	0	0	0	0	0	0	0	0	0	0	0	0	0	0	0	0	0	0	0	0	0	0	0	0	0	2166	2771	0	1230	0	0	1581	1618	0	0	0	0	0	0	0	0	0	2170	0	0	0
3796.11	886	1011	677	0	763	1051	0	0	1210	0	1626	0	0	0	815	0	0	0	0	0	0	0	0	0	0	0	0	0	2166	2771	965	1230	0	928	1581	1618	941	0	898	0	0	0	0	0	0	2170	0	0	0
3798.02	886	0	677	0	763	1051	0	0	1210	0	1626	0	0	0	815	0	0	0	0	0	0	0	0	0	0	0	0	0	0	0	0	0	0	928	0	0	941	0	898	0	0	0	0	0	0	0	0	0	0
3800.74	0	0	0	0	0	0	0	0	0	800	0	0	0	0	0	0	0	0	2014	1018	0	1907	1263	0	1621	1847	2227	978	0	0	0	0	0	0	0	0	0	938	1233	0	0	0	0	0	0	0	0	0	1326
3802.8	0	0	0	0	0	0	0	0	0	800	0	0	0	0	0	0	0	0	2014	1018	0	1907	1263	0	0	1847	2227	978	0	0	0	0	0	0	0	0	0	938	1233	0	0	0	0	0	1383	5493	0	1537	1326
3804.72	0	2704	1948	0	2256	0	0	0	0	0	0	0	0	0	0	0	0	0	0	0	0	0	0	0	0	0	0	0	0	0	0	0	0	0	0	0	0	0	0	0	0	0	0	0	1383	5493	1362	1537	0
3806.85	0	2704	1948	0	2256	0	0	0	0	0	0	0	0	0	0	0	1739	0	0	0	0	0	0	0	0	0	0	0	0	0	0	0	0	0	0	0	1716	1330	985	981	1578	0	0	0	0	0	0	0	0
3808.78	0	0	0	0	0	0	0	0	0	0	0	0	0	0	0	0	0	0	852	1781	0	1394	2142	0	0	0	0	1397	0	0	0	0	0	0	0	0	1716	1330	985	981	1578	0	0	0	0	0	0	0	0
3810.69	0	0	0	1715	0	0	1666	1803	0	0	0	0	0	0	0	0	0	0	852	1781	1521	1394	2142	0	0	1367	2365	1397	0	0	0	0	0	0	0	0	0	0	0	0	0	0	0	0	757	0	0	0	0
3812.75	2359	2222	1002	1715	2860	2327	1666	1803	0	0	0	0	0	0	0	0	0	0	0	0	0	0	0	0	0	0	0	0	0	0	0	0	0	0	0	0	0	0	0	0	0	0	0	0	757	0	0	0	0
3815.45	0	0	0	0	0	0	0	0	0	0	0	0	0	0	0	0	0	0	0	1141	0	0	0	1285	2546	0	0	0	0	0	0	0	0	0	0	0	2171	0	0	1727	0	0	0	0	0	0	0	0	0
3817.48	0	0	0	0	0	0	0	0	0	0	0	0	0	0	0	0	0	0	2418	1141	952	1575	3028	1285	2546	2728	2858	1410	0	0	0	0	0	0	0	0	2171	0	0	1727	0	0	0	0	0	0	0	943	0
3819.42	0	0	0	0	0	0	0	0	0	0	0	0	0	0	0	0	0	0	2418	0	952	1575	3028	0	0	2728	2858	0	0	0	0	0	0	0	0	0	0	0	0	0	0	0	0	0	0	0	823	943	0
3823.72	0	0	0	0	0	0	836	994	0	0	0	0	0	0	0	0	0	0	0	1597	0	0	0	0	944	0	0	0	0	0	0	0	0	0	0	0	0	0	0	0	0	0	0	0	0	0	0	0	0
3828.52	0	0	1690	0	2724	0	0	0	0	0	0	0	0	0	0	0	1162	0	0	0	0	0	0	0	0	0	0	0	0	0	0	0	0	0	0	0	0	0	0	0	0	0	0	0	3453	878	0	0	17626
3830.49	2555	3377	1690	2567	2724	2072	2639	1769	0	0	0	0	0	0	0	0	1162	0	0	0	0	0	0	0	0	0	0	0	0	0	0	0	0	0	0	0	0	0	0	0	0	0	0	0	3453	878	789	845	17626
3832.53	2555	3377	0	2567	0	2072	0	1769	0	0	0	0	0	0	0	0	0	0	0	0	0	0	0	0	0	0	0	0	0	0	0	0	0	0	0	0	0	0	0	0	0	0	0	0	0	0	789	845	0
3834.47	0	0	0	0	0	0	0	0	0	0	0	0	0	0	0	0	0	0	1930	1156	966	1209	939	1242.5	0	0	2123	1615	1372	939	2135	0	0	852	1171	0	1094	962	0	1466	1136	0	0	0	0	0	0	0	0
3836.42	0	0	0	0	0	0	0	0	0	0	0	0	0	0	0	0	0	0	1930	1156	966	1209	939	1242.5	1889	1547	2123	1615	1372	939	2135	1200	0	852	1171	1111	1094	962	0	1466	1136	0	0	0	0	0	0	0	0
3838.39	0	840	935	0	0	0	0	0	0	0	0	0	0	0	0	0	0	0	0	0	0	0	0	0	1889	1547	0	0	0	0	0	1200	0	0	0	0	0	0	0	0	0	0	0	0	0	3389	0	0	0
3840.68	0	840	935	0	0	0	0	0	0	0	0	0	0	849	0	741	1003	0	0	0	0	0	0	0	0	0	0	0	0	0	0	0	0	0	0	0	1299	0	0	0	0	0	0	0	0	0	0	0	0
3842.67	0	0	0	0	0	0	0	0	0	1606	0	0	0	849	0	741	1003	0	0	0	0	0	1263	0	0	0	848	0	0	0	0	0	0	0	0	0	1299	0	0	0	0	0	0	0	0	0	0	0	0
3844.64	0	0	0	0	0	0	0	0	0	1606	0	0	0	0	0	0	0	0	0	0	0	0	1263	955.5	0	0	0	0	0	0	0	0	0	0	0	0	0	0	0	882	0	0	0	0	0	0	0	0	0
3847.81	0	0	2225	0	791	0	0	0	0	0	0	0	0	0	0	0	0	0	0	0	0	0	0	0	0	0	0	0	0	0	0	0	0	0	0	0	0	0	0	0	0	0	0	0	0	0	0	0	0
3850.32	4158	0	0	5881	791	2531	1208	3945	1078	0	0	0	1402	0	0	1147	0	0	0	0	0	0	0	0	0	0	0	0	0	0	0	0	0	0	0	0	0	0	0	0	0	0	0	0	0	0	0	0	0
3852.41	4158	2325	2325	5881	0	2531	1208	3945	1078	0	0	0	1402	0	0	1147	0	0	5713	2419	1476	3883	2465	3745	5988	3901	5231	2689	3593	3839	10315	4175	4068	3998	3881	3149	1134	2959	2006	4313	3386	1031	0	0	0	0	0	0	0
3854.51	0	2325	2325	0	1650	0	0	0	0	0	0	0	0	0	0	0	0	0	5713	0	0	3883	2465	3745	5988	3901	0	2689	3593	3839	10315	4175	4068	3998	3881	3149	1134	2959	2006	4313	3386	0	0	0	0	0	0	0	0
3856.5	0	0	0	0	0	0	0	0	0	0	940	1386	0	2589	965	2597	0	0	0	0	0	0	0	0	0	0	0	0	0	0	0	0	0	0	0	0	0	0	0	0	0	0	0	0	0	1085	0	0	0
3858.82	0	0	0	0	0	0	0	0	0	2026	940	1386	0	2589	965	2597	0	0	0	0	0	0	0	0	0	0	0	0	0	0	0	0	0	0	0	0	0	0	0	0	0	0	0	0	0	0	0	0	0
3863.61	0	0	0	0	0	0	0	0	0	0	0	935	0	1373	0	1603	0	0	0	0	0	0	0	0	0	0	0	0	0	0	0	0	0	0	0	0	0	0	0	0	0	0	0	0	0	0	0	0	0
3865.54	0	0	685	0	0	0	0	0	0	0	0	0	0	1373	0	1603	0	0	0	0	0	0	0	0	0	0	0	0	0	0	0	0	1131	0	0	0	0	0	0	0	0	0	0	0	0	0	0	0	0
3868.41	0	0	0	0	0	0	0	0	0	0	0	0	0	0	0	0	0	0	0	0	0	0	0	0	0	841	0	0	0	0	0	0	1131	834	0	0	0	0	0	0	0	0	0	0	0	0	0	0	0
3870.9	0	1413	1456	0	1124	0	0	0	0	0	0	0	0	0	0	0	0	0	0	0	0	0	0	0	0	0	0	0	0	0	0	0	0	0	0	0	991	0	0	0	0	0	1229	1021	0	0	0	0	0
3872.84	0	1413	1456	0	1124	0	0	0	0	0	0	0	0	0	0	0	0	0	0	0	0	0	0	0	0	0	0	0	0	0	0	1528	0	0	0	0	991	0	0	0	0	0	1229	0	0	0	0	0	0
3874.93	0	0	0	0	0	0	0	0	0	0	0	0	0	0	0	0	1018	0	0	0	0	0	0	0	0	0	0	0	0	0	0	1528	0	0	0	0	0	0	0	0	0	0	0	0	0	0	0	0	0
3878.58	0	0	0	0	0	0	0	0	0	0	1136	1506	0	3061	828	3884	0	0	0	0	0	0	0	964.5	0	0	0	0	0	0	0	0	0	0	0	0	1769	0	0	0	973	970	1861	1705	0	0	0	0	0
3881.21	0	1141	1179	0	0	0	0	0	0	0	1136	1506	0	3061	828	3884	0	0	0	0	0	0	0	0	0	0	0	2018	0	0	0	0	0	0	0	0	1769	0	0	0	0	970	1861	1705	0	0	0	0	0
3883.18	0	1141	1179	0	0	0	0	0	0	0	0	0	0	0	0	0	0	0	0	0	1376	0	0	1238	0	0	0	2018	0	0	0	0	0	0	0	0	0	0	0	0	0	0	0	0	0	0	1220	1341	0
3886.42	0	0	0	0	0	0	0	0	0	0	0	0	0	1028	0	0	0	0	0	0	0	0	0	513	0	0	0	0	0	0	0	0	0	0	0	0	0	0	0	0	0	0	0	0	0	0	0	0	0
3888.98	0	0	0	0	0	0	0	0	0	0	0	0	0	1028	0	0	0	0	0	0	0	0	0	0	0	0	0	0	0	0	0	0	0	0	0	0	0	0	0	0	0	0	0	0	0	0	0	0	2319
3893.4	0	0	0	0	0	0	0	0	0	0	0	0	0	0	0	0	930	0	0	0	4429	2527	0	819.5	0	0	952	0	0	0	0	1355	0	0	913	996	0	0	0	0	0	0	0	0	0	0	0	0	0
3895.91	0	0	0	0	0	0	0	0	0	0	3581	4106	1160	8398	3352	14374	930	0	911	0	4429	2527	0	819.5	0	0	952	0	0	0	0	0	0	0	0	0	0	0	0	0	0	0	0	0	0	0	0	0	0
3898.04	0	0	0	0	0	0	0	0	0	0	3581	4106	1160	8398	0	14374	0	0	0	0	5362	2584	0	1234.5	0	0	0	0	0	0	0	0	0	0	0	0	0	0	0	0	0	0	0	0	0	0	0	0	0
3900.53	0	0	0	0	0	0	0	0	0	1003	0	0	0	0	0	0	0	0	0	0	5362	2584	0	1234.5	0	0	0	0	0	0	0	0	0	0	0	0	0	0	0	0	0	0	0	0	0	0	0	0	0
3902.72	0	0	0	0	0	0	0	0	0	0	0	0	960	0	0	0	0	0	0	0	0	0	0	0	0	0	0	0	0	0	0	0	0	0	0	0	0	0	0	0	0	0	0	0	0	0	0	0	1193
3905.73	0	0	0	0	0	0	0	0	0	0	0	0	960	0	0	0	0	1405	0	0	1245	973	0	501.5	0	0	0	0	0	0	0	0	0	0	0	0	0	0	0	0	0	0	0	0	0	0	0	0	0
3907.76	0	0	0	0	0	755	0	0	807	0	1337	1490	0	2009	0	1422	5940	1405	0	0	0	973	0	531	0	0	0	0	0	0	0	0	0	0	0	0	0	0	0	0	0	797	0	0	0	0	1431	1445	0
3909.74	0	0	0	0	0	755	0	0	0	11699	1337	1490	0	2009	0	1422	5940	0	0	0	0	0	0	1307.5	0	0	0	0	0	0	0	0	0	0	0	0	0	1657	1740	1319	1183	797	0	0	0	0	1431	1445	0
3911.86	0	0	0	0	0	0	0	0	0	0	0	0	0	0	0	0	0	0	0	0	0	0	0	747	0	0	0	0	0	0	0	0	0	0	0	0	0	1657	1740	1319	1183	0	0	0	0	0	0	0	0
3916.09	0	0	0	0	0	0	0	0	0	0	0	0	0	0	0	0	0	0	0	0	0	0	0	0	0	0	0	0	0	0	0	0	0	0	0	0	0	0	0	0	0	0	0	0	0	0	0	0	0
3919.49	0	0	0	0	0	0	0	0	0	0	0	0	0	0	0	0	0	0	0	0	0	0	0	0	0	0	0	0	0	0	0	0	0	0	0	0	0	0	0	0	0	0	0	0	0	0	0	0	0
3921.68	0	0	0	0	0	0	0	0	0	0	0	0	0	0	0	0	1103	3724	0	0	0	0	0	0	0	0	0	0	0	0	0	0	0	0	0	0	0	0	0	0	0	0	0	0	0	0	5219	5574	0
3923.91	0	0	0	0	0	0	0	0	0	1657	0	0	0	0	0	0	1103	3724	0	0	0	0	0	0	0	0	0	0	0	0	1338	0	0	0	0	0	0	0	0	0	0	0	0	0	0	0	5219	5574	0
3925.97	0	0	0	0	0	0	0	0	0	1657	0	0	0	0	0	0	0	0	0	0	0	0	0	0	0	0	0	0	0	0	1338	0	0	0	0	0	0	0	0	0	0	0	0	0	0	0	0	0	0
3930.76	0	2607	2865	0	2169	0	0	0	0	0	0	0	0	0	0	0	0	0	0	0	0	0	0	0	0	0	0	0	0	0	0	0	0	0	0	0	0	0	870	0	0	1774	1579	0	0	0	0	0	0
3932.83	0	0	0	0	2169	0	0	0	0	0	0	0	0	0	0	0	0	0	0	0	0	0	0	0	0	0	0	0	0	0	0	2185	0	0	2043	3286	0	0	870	0	0	1774	1579	0	0	0	0	0	0
3934.91	0	0	0	0	0	0	0	0	0	0	0	0	0	0	0	0	0	0	0	0	0	0	0	0	0	0	0	0	1268	1043	0	2185	0	0	2043	3286	0	0	0	0	0	0	0	0	0	0	0	0	0
3937.01	1937	2284	1390	1598	2224	2421	1618	1182	0	0	0	0	0	0	0	0	0	0	0	0	0	0	0	0	0	0	0	0	1268	1043	0	0	845	0	0	0	0	0	0	0	0	0	0	0	0	0	0	0	0
3940.2	0	0	0	0	0	0	0	0	0	970	0	0	0	0	0	0	0	0	0	1053	0	0	0	0	0	0	0	0	0	0	0	0	0	0	0	0	0	0	0	0	0	0	0	0	0	0	0	0	0
3942.45	0	2524	2210	0	2077	0	0	0	0	970	0	0	0	0	0	0	0	0	0	1053	0	0	0	0	0	0	0	0	0	0	1262	1460	0	0	946	1158	0	0	0	0	0	0	0	0	0	0	0	0	0
3946.44	0	0	0	0	0	0	0	0	0	0	0	0	0	0	0	0	0	0	0	0	0	0	0	416.5	0	0	0	0	0	0	0	0	0	0	0	0	0	2345	3120	0	1492	4540	4233	1798	0	0	0	0	0
3949.09	0	0	0	0	0	0	0	0	0	0	0	0	0	0	0	0	0	0	0	0	0	0	0	416.5	0	0	0	0	0	0	0	0	0	0	0	0	0	2345	3120	0	1492	4540	4233	1798	0	0	0	0	0
3952.5	0	0	0	0	0	0	0	0	0	0	0	0	0	0	0	0	1578	0	0	0	0	0	0	0	0	0	0	0	0	0	0	0	3037	1042	0	0	0	0	0	0	0	0	0	0	0	0	0	0	0
3954.73	0	0	0	0	0	0	0	0	0	0	0	0	0	0	0	0	0	0	0	0	0	0	0	0	0	0	0	0	0	0	0	0	3037	1042	0	0	0	0	0	0	0	0	0	0	0	0	0	0	0
3956.8	0	0	0	0	0	0	0	0	0	1099	0	0	0	0	0	0	0	0	0	0	0	0	0	0	0	0	0	0	0	0	0	0	0	0	0	0	0	0	0	0	0	0	0	0	0	0	0	0	0
3958.79	0	0	0	0	0	0	0	0	0	0	0	0	0	0	0	0	0	0	0	0	0	0	0	0	0	0	0	0	0	0	0	0	0	0	0	0	0	0	0	0	0	0	0	0	0	0	0	0	0
3961.31	0	909	0	0	0	0	0	0	0	0	0	0	0	0	0	0	0	0	0	0	0	0	0	0	0	0	0	0	0	0	0	0	0	0	0	0	0	0	0	0	0	0	0	0	0	0	0	0	0
3964.25	0	0	0	0	0	0	0	0	0	0	1344	1311	0	2291	910	1579	0	0	851	0	0	0	0	0	0	0	0	0	0	0	0	0	0	0	0	0	0	0	0	0	0	0	0	0	0	0	0	0	0
3967.29	0	0	0	0	0	0	0	0	0	0	0	0	0	0	0	0	0	0	0	0	0	0	0	0	0	0	0	0	0	0	0	0	0	0	0	0	0	0	0	0	0	0	0	0	0	0	0	0	0
3975.64	0	2550	1950	968	1905	0	884	722	0	0	0	0	0	0	0	0	1349	0	0	0	0	0	0	0	0	0	0	0	0	0	0	0	0	0	0	0	0	0	0	0	0	0	0	0	2097	2271	0	0	0
3977.64	0	2550	1950	968	1905	0	884	0	0	0	0	0	0	0	0	0	1349	0	0	0	0	0	0	0	0	0	0	0	0	0	0	0	0	0	0	0	0	0	0	0	762	0	0	0	2097	2271	0	0	0
3979.76	0	0	0	0	0	0	0	0	0	0	1945	1908	0	3939	1168	3545	0	0	2498	0	0	0	0	504	0	1320	1184	0	0	0	0	0	1295	0	0	1810	0	0	0	0	0	0	0	0	0	0	0	0	0
3981.78	0	0	0	0	0	0	0	0	0	0	1945	1908	0	3939	1168	3545	0	0	2498	0	2588	1910	0	1248	0	1320	1184	0	0	0	0	1256	1295	0	969	1810	0	0	0	0	0	0	0	0	0	0	0	0	0
3984.79	0	0	0	0	0	0	0	0	0	0	0	0	0	0	0	0	0	0	0	0	2588	0	0	0	0	0	0	0	0	0	0	0	0	0	0	0	0	0	0	0	0	0	0	0	0	0	0	0	0
3987.36	0	0	2807	0	2086	0	0	0	0	791	2599	3433	0	4037	1461	2574	0	0	0	0	0	0	0	0	0	0	0	0	0	0	0	0	0	0	0	0	0	0	0	0	0	0	0	0	0	0	0	0	1390
3989.56	0	2675	2807	0	2086	0	0	0	0	791	2599	3433	0	0	0	0	0	0	0	0	0	0	0	0	0	0	0	0	0	0	0	0	0	0	0	0	0	0	0	0	0	0	0	0	0	0	0	0	1390
3991.89	0	0	0	0	0	0	0	0	0	0	0	0	0	0	0	0	0	0	0	0	0	0	0	0	0	0	0	0	0	0	0	0	0	0	0	0	0	0	0	0	0	0	0	0	0	803	0	0	0
3995.35	0	0	857	0	0	0	0	0	0	0	0	0	0	0	0	0	0	0	0	0	0	0	0	0	0	0	0	0	0	0	0	0	0	0	943	1647	0	0	0	0	0	1038	0	0	0	803	0	0	0
3997.65	0	0	857	0	0	0	0	0	0	0	0	0	0	0	0	0	0	0	1472	0	8896	3168	0	4004	979	0	0	0	939	0	1230	1090	0	1138	943	1647	1015	2002	2440	1398	1099	1038	1334	0	0	0	0	0	0
3999.71	0	0	0	0	0	0	0	0	0	0	0	0	0	0	0	0	0	0	1472	0	8896	3168	0	4004	979	0	0	0	939	0	1230	1090	0	1138	0	0	1015	2002	2440	1398	1099	865	1334	1000	0	0	0	0	0
4001.73	0	0	0	0	0	0	0	0	995	0	0	8303	0	11845	4766	9628	0	0	0	0	0	0	0	0	0	0	0	0	0	0	0	0	0	0	0	0	0	0	0	0	0	865	0	1000	1178	0	0	0	0
4003.74	0	0	0	0	0	0	0	0	995	0	6579	8303	0	11845	4766	9628	892	0	0	0	0	0	0	0	0	0	0	0	0	0	0	0	0	0	0	0	0	0	0	0	0	0	0	0	1178	0	0	0	0
4005.89	0	0	0	0	0	0	0	0	0	0	0	0	0	0	0	0	892	0	0	0	0	0	0	0	0	0	0	0	0	0	0	0	0	0	0	0	0	0	0	0	0	0	0	0	0	0	0	0	0
4008.49	0	0	0	0	0	0	0	0	0	0	0	0	0	0	0	0	0	1055	0	0	0	0	0	0	0	0	0	0	0	0	0	0	0	0	0	0	0	0	0	0	0	0	0	0	0	0	0	0	0
4011.81	0	0	0	0	0	0	0	0	0	0	0	0	0	0	0	0	0	0	0	0	0	0	0	0	0	0	0	0	0	0	0	0	913	0	0	1417	0	0	0	0	0	0	0	0	0	0	0	0	0
4015.25	0	0	0	2117	0	0	2076	1404	0	0	0	0	0	0	0	0	0	0	0	0	0	0	0	1339	0	0	0	0	0	0	0	0	0	0	0	1417	0	1474	1381	1170	1157	0	0	0	0	0	0	0	0
4019.4	0	0	0	0	0	0	0	0	3016	0	24170	25514	2874	44191	19216	40766	4183	4878	0	0	0	0	0	0	0	0	0	0	0	0	884	0	0	0	0	0	0	0	0	0	0	0	0	0	16635	5193	0	0	0
4021.47	899	0	0	0	0	935	0	0	3016	0	24170	25514	2874	44191	0	40766	4183	4878	0	0	0	0	0	0	0	0	0	0	0	0	884	0	0	0	0	0	0	0	0	0	0	0	0	0	16635	5193	0	0	0
4023.58	899	0	0	0	0	935	0	0	0	0	0	0	0	0	0	0	0	0	0	0	898	0	0	0	0	0	0	0	0	0	0	0	0	0	0	0	0	0	0	0	0	0	0	0	0	0	0	0	0
4026.39	2271	1466	0	2420	1265	2813	2574	2893	0	0	0	0	0	0	0	0	0	0	0	849	0	0	0	0	0	0	0	949	0	0	0	0	0	0	0	0	0	0	0	0	0	0	0	0	0	0	0	0	0
4028.58	2271	1466	0	2420	1265	2813	2574	2893	0	0	0	0	0	0	0	0	0	0	0	849	0	0	0	0	0	0	0	949	0	0	0	0	0	0	0	0	0	0	0	0	0	0	0	0	3996	1022	0	0	0
4033.07	0	0	0	0	0	0	0	0	0	0	0	0	0	0	0	0	0	0	0	0	0	0	0	0	0	0	0	0	0	0	0	0	0	0	0	0	0	0	0	0	0	0	0	0	4371	0	1309	0	0
4035.39	0	852	0	0	0	0	0	0	0	0	0	0	0	0	0	0	1587	0	0	0	0	0	0	0	0	0	0	0	0	0	0	0	0	0	0	0	0	0	0	0	0	0	0	0	4371	0	1309	1501	1925
4037.46	0	852	0	0	0	0	0	0	0	0	0	0	0	0	0	0	1587	0	0	0	0	0	0	0	0	0	0	0	0	0	3740	0	0	0	0	0	0	0	0	0	0	0	0	0	0	957	0	0	1925
4039.63	0	771	0	0	0	0	0	0	0	0	2554	1997	0	5037	2283	2249	0	0	0	0	0	0	0	0	0	0	922	0	0	0	0	0	0	0	0	0	0	0	0	0	0	0	0	0	0	957	0	0	0
4041.68	0	771	0	0	0	0	0	0	0	0	2554	1997	0	5037	2283	2249	0	0	0	0	8394	4641	0	2078	0	0	922	0	0	0	0	0	0	0	0	0	0	0	0	0	0	0	0	0	0	0	0	0	0
4045.63	0	0	0	0	0	0	0	0	0	0	0	0	0	0	0	0	0	0	0	0	0	0	0	0	0	0	0	0	0	0	0	0	0	0	0	0	0	0	0	0	0	0	0	0	0	0	6313	6530	0
4047.86	0	0	0	1753	0	0	2880	1670	0	0	0	0	0	0	0	0	0	0	0	0	0	0	0	0	0	0	0	0	0	0	0	0	0	0	0	0	0	0	0	0	0	0	0	0	5722	1085	6313	6530	0
4050.05	1788	2775	1444	1753	2575	1501	2880	1670	0	0	0	0	718	0	0	0	0	0	0	0	0	0	0	0	0	0	0	0	0	0	0	0	0	0	0	0	0	0	0	0	0	0	0	0	5722	1085	0	0	3006
4052.17	1788	2775	1444	0	2575	1501	0	0	0	0	0	0	718	0	0	0	0	0	0	0	0	0	0	0	0	0	0	0	0	0	0	0	0	0	0	0	0	0	0	0	0	0	0	0	0	0	0	0	3006
4054.58	1749	0	0	920	0	1438	740	0	823	0	0	0	0	0	2090	0	0	0	0	0	0	0	0	1405.5	0	0	0	0	0	0	0	0	0	0	0	737	0	0	0	2043	0	0	0	0	1180	0	0	0	0
4056.79	1749	1728	1364	920	2275	1438	740	0	823	0	1054	813	0	2350	2090	1220	0	0	0	0	0	0	0	1405.5	0	0	0	0	0	868	0	0	0	0	0	737	0	0	0	2043	0	0	0	0	1180	734	0	0	0
4062.57	0	0	0	0	0	0	0	0	0	0	0	0	0	0	0	0	0	0	0	0	0	0	0	0	0	0	0	0	0	0	0	0	0	0	0	0	0	0	0	0	0	0	0	0	1838	0	1024	1201	0
4064.61	0	7250	4012	0	0	0	0	0	0	0	0	0	0	0	0	0	0	0	0	0	0	0	0	0	0	0	0	0	0	0	0	0	0	0	0	0	0	0	0	0	0	787	0	0	1838	0	1024	0	0
4066.99	2140	7250	4012	2383	6390	2534	2864	1902	0	0	0	0	0	0	0	0	0	0	0	0	0	0	0	0	0	0	0	0	1083	0	0	0	0	0	0	0	0	0	0	0	0	0	0	0	0	0	0	0	0
4069.7	2140	0	0	0	0	0	2864	0	0	0	0	0	0	0	0	0	0	0	0	0	0	0	0	0	0	0	0	0	1083	0	0	0	0	0	0	0	0	0	0	0	0	0	0	0	0	0	0	0	0
4071.98	0	0	0	0	0	0	0	0	0	0	855	0	0	1596	886	1061	0	0	781	0	0	831	0	536	0	0	0	0	1325	916	0	0	0	0	1277	0	0	0	0	0	0	0	0	0	0	0	0	0	0
4074.11	0	0	0	0	0	0	0	0	0	0	855	0	0	1596	0	1061	0	0	781	0	0	831	0	536	0	0	0	0	1325	916	0	928	0	0	1277	1544	0	0	0	0	0	0	0	0	0	0	0	0	0
4079.33	0	0	0	0	0	0	0	0	0	0	0	0	0	0	0	0	1702	883	0	0	0	0	0	0	0	0	0	0	0	0	1235	0	0	0	0	0	0	0	0	0	0	0	0	0	0	0	0	0	0
4081.67	0	0	0	0	0	0	0	0	0	0	0	0	0	0	0	0	1702	883	0	0	0	2122	0	0	0	0	799	1008	0	0	0	0	0	0	0	0	0	0	0	0	0	0	0	0	0	0	0	0	0
4083.76	0	0	0	0	1398	0	0	0	0	0	0	0	0	0	0	0	0	0	940	0	0	2122	0	0	0	788	799	0	0	0	0	0	0	0	0	0	0	0	0	0	0	0	0	0	0	0	0	0	0
4085.89	0	0	996	0	1398	0	0	0	0	0	957	725	0	1269	897	0	0	0	940	0	0	0	0	0	0	0	0	0	0	0	0	0	0	0	0	0	0	0	0	0	0	0	0	0	0	0	0	0	0
4090.02	2345	2857	0	4252	1475	3105	10478	4031	0	0	0	0	0	0	0	0	0	0	2296	0	1220	1131	0	0	0	999	0	1724	4291	2866	1221	4207	1192	2983	4617	6628	0	0	0	0	0	0	0	0	0	0	0	0	0
4093.01	0	0	0	0	0	0	0	4031	0	0	0	0	0	0	0	0	0	0	0	0	1220	0	0	0	0	999	0	0	4291	2866	1221	4207	1192	2983	4617	0	0	0	0	0	0	0	0	0	0	0	0	0	0
4097.15	0	0	0	0	0	0	0	0	0	0	0	0	0	0	0	0	0	0	0	0	2493	0	822	667	1592	0	0	0	0	0	0	0	0	0	0	1217	0	0	0	0	0	0	0	0	0	0	0	0	0
4099.26	0	0	0	0	0	0	0	0	0	0	0	0	0	0	0	0	1178	0	2440	0	2493	2490	822	667	1592	1056	1196	0	979	0	2814	0	0	0	1137	1217	0	0	0	0	0	0	0	0	0	1507	0	0	0
4101.47	0	0	708	0	1004	0	0	0	0	767	0	0	0	0	0	642	1178	0	2440	0	0	2490	0	0	0	1056	1196	0	979	0	2814	0	0	0	0	0	0	0	0	0	0	0	0	0	0	1507	0	0	0
4103.61	0	0	0	0	1004	0	0	0	0	767	0	0	0	0	0	642	0	0	0	0	0	0	0	3775	0	0	0	0	0	0	0	0	0	0	0	0	1751	5281	0	1882	5488	1824	3135	1076	0	0	0	0	0
4105.68	1591	2156	681	2968	1339	1489	4202	1859	0	0	0	0	0	0	0	0	0	0	0	1196	0	0	0	3775	0	0	0	0	842	0	0	0	0	935	0	0	1751	5281	7321	1882	5488	1824	3135	1076	0	0	0	0	823
4107.87	1591	2156	681	2968	1339	1489	4202	1859	0	0	0	0	797	0	0	0	0	0	0	1196	0	0	0	0	0	0	0	0	842	0	0	0	0	935	0	0	0	0	0	0	0	0	0	0	0	0	0	0	823
4112.1	0	0	0	0	0	0	0	0	0	0	0	0	0	0	0	0	0	0	3456	0	8172	0	2234	0	3269	0	0	1857	0	0	0	0	0	0	0	0	0	1886	1051	0	1693	1366	0	894	0	0	0	0	0
4114.24	0	0	0	0	0	0	0	0	0	1159	0	0	0	0	0	0	0	0	3456	0	8172	3820	2234	3145.5	3269	0	0	0	852	0	0	0	876	0	934	771	0	1886	1051	1535	1693	1366	0	894	0	0	0	0	0
4116.6	0	0	0	0	0	0	0	0	0	1159	0	0	0	0	0	0	0	755	0	0	0	0	0	475	0	0	0	0	852	915	0	0	876	0	934	771	0	0	0	1535	0	0	0	0	0	0	1052	861	0
4118.91	0	0	0	0	0	0	0	0	0	0	0	0	0	0	0	0	872	755	0	0	0	0	0	0	0	0	0	0	0	0	0	0	0	0	0	0	0	0	0	0	0	0	0	0	0	0	1052	0	0
4121.23	0	0	0	0	0	0	0	0	0	0	0	0	0	0	0	0	0	0	0	0	0	0	0	0	0	0	0	0	0	0	0	0	0	0	0	0	0	0	0	0	0	0	0	0	0	0	0	0	0
4127.58	0	0	0	0	0	0	0	0	0	0	0	0	0	0	0	0	0	915	0	0	0	0	0	0	0	0	0	0	0	0	0	0	0	0	0	0	0	0	0	0	0	0	0	0	0	1111	0	0	0
4135.13	0	0	0	0	0	0	0	0	0	0	0	0	0	0	0	0	0	0	0	933	2443	1007	0	404	0	0	0	825	0	0	0	0	0	0	0	0	0	0	0	0	0	0	0	0	0	0	0	0	0
4137.78	0	0	0	0	0	0	0	0	0	0	0	0	0	0	0	0	0	0	941	933	2443	1007	0	404	0	0	1073	0	0	0	0	0	0	0	0	0	0	0	0	0	0	0	0	0	0	1881	0	0	0
4140.04	0	1254	1155	0	1733	0	0	0	0	0	0	0	0	0	0	0	0	0	941	0	0	0	0	0	0	0	1073	0	0	0	0	0	0	0	0	0	0	0	0	0	0	0	0	0	693	1881	0	0	0
4142.58	0	0	0	0	0	0	0	0	0	0	1223	775	0	1792	1283	1300	0	0	0	0	0	0	0	0	0	0	0	0	0	0	0	0	0	0	0	0	0	0	0	0	0	0	0	0	0	0	0	0	0
4144.7	0	0	0	0	0	0	0	0	0	0	1223	775	0	1792	0	1300	0	0	0	0	0	0	0	0	0	0	0	0	0	0	0	0	0	0	0	0	0	0	0	0	0	0	0	0	0	0	0	0	0
4147.46	798	0	0	0	0	0	0	0	0	0	0	0	0	0	0	0	0	0	0	0	0	0	0	0	0	0	0	0	0	0	0	0	0	0	0	0	0	0	0	0	0	0	0	0	0	0	0	0	0
4153.1	0	0	0	0	0	0	0	0	0	0	0	0	0	0	0	0	0	806	0	0	0	0	0	0	0	0	0	0	0	0	0	0	0	0	0	0	0	0	0	0	0	0	0	0	0	1750	0	0	1247
4155.2	0	0	0	0	0	0	0	0	728	0	1131	0	2360	1552	792	1191	0	0	0	0	0	0	0	1509.5	0	848	0	0	0	0	0	1123	0	0	0	0	0	1168	1143	905	837	0	0	0	742	1750	0	0	1247
4157.36	1322	1000	1097	0	1724	1057	0	0	728	0	1131	0	2360	1552	792	1191	0	0	0	0	0	0	1505	1509.5	0	848	0	0	0	0	0	1123	0	0	895	1182	0	1168	1143	905	837	0	0	0	0	0	0	0	0
4159.86	1322	0	1097	0	0	0	0	0	0	0	0	0	0	0	0	0	0	0	0	0	0	0	1505	0	0	0	0	0	0	0	0	0	0	0	0	0	0	0	0	0	0	0	0	0	0	0	0	0	0
4162.69	0	957	690	0	1348	928	0	0	0	0	764	924	0	1194	0	0	0	0	0	0	0	0	0	0	0	0	0	0	0	0	0	0	0	0	0	0	0	0	0	0	0	0	0	0	1014	0	0	0	0
4164.91	0	957	690	1027	1348	928	1205	1567	0	0	764	924	0	1194	0	0	0	0	0	0	0	0	0	0	0	0	0	0	0	1342	0	0	0	0	0	0	1357	1009	1033	0	919	2955	2642	3114	1014	0	0	0	0
4167.14	0	0	0	1027	0	0	1205	1567	0	0	0	0	0	0	0	0	0	0	0	0	0	0	0	0	0	0	0	0	0	1342	0	0	0	0	0	0	1357	1009	1033	0	919	2955	2642	3114	0	5186	0	0	3570
4169.25	0	0	0	0	0	0	0	0	0	0	0	0	0	0	0	0	0	0	0	0	0	0	0	1249	0	0	0	0	0	0	0	0	1760	0	0	0	1256	1303	857	1620	1212	0	0	0	0	5186	0	0	3570
4171.54	0	0	0	0	0	0	0	0	0	0	0	0	0	0	0	0	0	0	0	0	0	0	0	1249	0	0	0	0	0	0	0	0	1760	0	0	0	1256	1303	857	1620	1212	0	0	0	0	0	0	0	0
4173.83	0	0	0	0	0	0	0	0	0	0	0	0	0	0	0	0	0	0	0	0	0	0	0	0	0	0	0	0	936	0	0	0	0	0	0	0	0	0	0	0	0	0	0	0	0	0	0	0	0
4176.3	0	1163	0	0	1453	0	0	0	0	0	0	0	0	0	0	0	0	0	0	0	0	789	0	0	0	0	0	0	936	0	0	0	0	0	0	0	0	0	0	0	0	0	0	0	0	0	0	0	0
4178.94	2552	1163	0	0	1453	0	0	0	0	0	2749	2934	0	4663	2163	2135	0	0	0	0	0	0	0	0	0	0	0	0	0	0	0	0	0	0	0	0	0	0	0	0	0	0	0	0	4410	0	0	0	0
4181.09	2552	1380	0	4072	1541	3462	4362	4579	0	0	2749	2934	0	4663	2163	2135	0	0	0	0	0	0	0	970	0	0	0	0	0	0	0	0	0	0	0	0	0	999	1578	0	0	0	0	0	4410	1308	0	0	0
4183.31	0	1380	0	4072	1541	0	4362	4579	0	1080	0	0	0	0	0	0	0	0	0	0	0	0	0	970	1006	0	0	1532	0	0	0	0	0	0	0	0	0	999	1578	0	0	0	0	0	0	0	0	0	0
4185.48	0	0	0	0	0	0	0	0	0	1080	0	0	0	0	0	0	0	0	0	0	0	0	0	0	1006	846	0	1532	0	0	0	0	0	0	0	0	0	0	0	0	0	0	0	0	0	0	0	0	0
4188.2	0	0	0	0	0	0	0	0	0	0	0	0	0	0	0	0	0	0	969	0	1896	0	0	0	0	0	0	0	0	0	0	0	0	0	0	0	0	0	0	0	0	0	0	0	0	0	0	0	0
4190.34	0	0	0	0	0	0	0	0	0	0	0	0	0	0	0	0	0	0	969	0	1896	1438	0	0	0	0	0	0	0	0	0	0	0	0	0	0	0	0	0	0	0	0	0	0	0	0	0	0	0
4193.11	5091	2852	1317	2931	3489	3693	2350	2135	0	0	0	0	0	0	0	0	0	0	0	0	0	0	0	0	0	0	0	0	0	931	888	0	0	0	0	0	0	0	0	0	0	0	0	0	0	0	0	0	0
4195.25	5091	2852	1317	2931	3489	3693	2350	2135	1397	0	13116	11544	1934	20720	12437	10765	3403	2021	0	0	0	0	0	0	0	0	0	0	0	931	888	0	0	0	0	0	0	0	0	0	0	0	0	0	7946	2112	0	0	1584
4197.53	0	0	0	0	0	0	0	0	1397	0	13116	11544	1934	20720	12437	10765	0	2021	0	0	0	0	0	0	0	0	0	0	0	0	0	0	1337	0	0	0	0	0	0	0	0	0	0	0	7946	0	0	0	1584
4199.68	0	0	0	0	0	0	0	0	0	1259	0	0	0	0	0	0	0	0	0	0	0	0	0	0	0	0	0	0	0	0	0	0	1337	0	0	0	0	0	0	0	0	0	0	0	0	0	0	0	0
4202.84	0	0	0	0	0	0	0	0	0	0	0	0	0	0	0	0	0	0	0	0	0	0	0	0	0	0	0	0	0	0	0	0	0	0	0	0	0	0	0	0	0	0	0	0	0	0	0	0	0
4209.2	1021	0	0	1015	0	0	0	0	0	0	0	0	0	0	0	0	0	0	0	0	0	0	0	0	0	0	0	0	0	0	0	0	0	0	0	0	0	0	0	1078	0	755	0	0	0	0	0	0	0
4211.36	1021	0	722	1015	1155	780	0	0	0	0	0	0	0	0	0	0	0	0	0	0	0	0	0	0	0	0	0	0	0	0	928	1751	0	0	0	0	775	0	0	1078	0	755	0	0	1651	0	0	0	0
4213.59	0	0	722	0	1155	780	0	0	0	0	0	0	0	0	0	0	0	0	0	0	0	0	0	0	0	0	0	0	0	0	928	1547	0	0	1192	1721	775	0	0	0	0	0	0	0	1651	0	0	0	0
4215.95	0	0	0	0	0	0	0	0	0	838	0	0	0	0	0	0	0	0	0	0	0	0	0	0	0	0	0	0	1025	0	0	1547	0	0	1192	1721	0	0	0	0	0	0	0	0	0	0	0	0	0
4218.82	1039	0	0	1539	0	1050	817	1183	0	0	0	0	715	0	0	0	0	0	0	0	0	0	0	0	0	0	0	0	0	1282	0	0	0	0	0	0	0	0	0	0	0	0	0	0	1085	0	1281	1370	0
4221.1	0	0	0	1539	0	1050	817	1183	0	0	0	0	715	0	0	0	0	1801	0	0	0	0	0	0	0	0	0	0	0	1282	0	0	0	0	0	0	0	0	0	0	0	0	0	0	1085	0	1281	1370	0
4223.55	0	0	0	0	0	0	0	0	0	0	874	902	0	0	689	1588	0	1801	0	0	0	0	0	0	0	0	0	0	0	0	0	0	0	0	0	0	0	0	0	0	0	0	0	0	0	851	0	0	0
4225.66	0	0	0	1048	0	699	1203	792	0	0	874	902	0	1659	689	1588	0	0	0	0	0	0	0	0	0	0	0	0	0	860	0	0	0	0	0	0	0	0	0	0	0	0	0	0	1516	851	0	892	0
4228.17	0	0	0	0	725	699	0	0	0	0	0	0	0	0	0	0	0	0	0	0	1385	0	0	0	0	0	0	0	0	860	0	0	0	0	0	0	0	0	0	0	0	0	0	0	0	0	0	892	0
4231	0	0	0	0	0	0	0	0	0	0	0	0	0	0	698	0	0	0	0	0	1385	0	0	0	0	0	0	0	981	0	0	1402	0	805	1522	2580	0	0	0	0	0	0	0	0	0	0	0	0	0
4233.16	0	0	0	0	0	0	0	0	1073	0	767	836	0	0	698	0	1319	0	0	0	851	0	0	0	0	0	0	0	981	0	0	0	0	805	1522	2580	0	0	0	0	0	0	0	0	0	0	0	0	0
4235.34	0	0	0	0	0	0	0	0	1073	0	767	836	0	0	0	0	1319	0	0	0	851	0	0	0	0	0	0	0	0	0	0	0	0	0	0	0	0	0	0	0	0	0	0	0	0	0	0	0	0
4242.9	0	0	0	0	0	0	0	0	0	0	0	0	0	0	0	0	0	0	0	860	0	0	869	0	0	0	0	0	0	0	0	0	0	0	0	0	0	0	0	0	0	0	0	0	0	0	0	0	0
4245.02	0	0	0	0	0	0	0	0	0	0	0	0	0	0	0	0	0	0	787	860	2957	1720	869	0	0	0	0	0	0	0	0	2671	0	0	855	0	0	0	0	0	0	0	0	0	0	0	0	0	0
4247.17	0	0	0	0	0	0	0	0	0	0	0	0	0	0	0	0	0	1260	787	0	2957	1720	0	1800	0	0	0	0	0	0	0	2671	0	0	0	0	894	2714	4207	0	1140	1203	2275	0	0	0	752	857	0
4249.61	0	0	0	0	0	0	0	0	941	0	0	0	0	0	0	0	0	1260	0	0	0	0	0	1800	0	0	0	0	0	0	0	0	0	0	0	0	0	2714	4207	0	1140	1203	2275	0	0	0	752	857	1026
4258.46	0	0	0	659	0	0	1125	688	0	0	0	0	0	0	0	0	0	0	0	0	0	0	0	0	0	0	0	0	0	0	0	0	0	0	0	0	0	0	0	0	0	0	0	0	0	0	0	0	0
4260.97	0	0	0	659	0	0	1125	0	0	0	0	0	0	0	0	0	0	0	1527	0	1358	1027	0	0	1038	0	813	0	0	0	0	0	0	0	0	0	0	0	0	0	0	0	0	0	0	0	0	0	0
4263.12	0	1214	1200	0	1228	0	0	0	0	0	0	0	0	0	0	0	0	0	1527	0	1358	1027	0	0	1038	0	813	0	0	0	0	0	0	0	0	0	0	0	0	0	0	0	0	0	0	0	0	0	0
4265.81	0	0	0	0	0	0	0	0	0	0	0	0	0	0	0	0	0	1181	0	0	0	0	0	0	0	0	0	0	0	0	0	0	0	0	0	0	0	0	0	0	0	0	0	0	0	0	0	0	0
4268.1	0	0	641	0	679	0	0	0	0	0	0	0	0	0	0	0	0	1181	0	0	0	0	0	0	0	0	0	0	0	0	0	0	0	0	0	0	0	0	0	0	0	0	0	0	0	0	0	0	0
4271.37	887	0	641	0	679	0	0	0	0	0	0	0	0	0	0	0	0	0	0	0	0	0	0	0	0	0	0	0	0	0	0	0	0	0	0	0	0	0	0	0	0	0	0	0	0	0	0	0	0
4273.68	887	0	0	2282	0	1021	2949	1647	1371	0	775	0	0	0	0	0	0	0	0	0	0	0	0	0	0	0	0	0	0	0	0	0	1027	0	0	0	0	0	0	0	0	0	0	0	2329	0	0	0	0
4275.86	0	2907	1411	2282	2335	1021	2949	1647	1371	0	775	686	0	0	0	0	0	0	0	0	0	0	0	0	0	0	0	0	0	0	0	0	1027	0	0	0	0	0	0	0	0	0	0	0	2329	685	1274	1342	0
4278.27	0	2907	1411	0	2335	0	0	0	0	1096	0	0	0	0	0	0	0	0	0	0	0	0	0	0	0	0	0	0	0	0	0	0	0	0	0	0	0	0	0	0	0	924	0	0	0	685	1274	1342	0
4282.55	0	0	0	0	0	0	0	0	0	0	0	0	871	0	0	0	0	0	0	0	0	0	1731	0	0	0	0	0	0	0	0	0	0	0	0	0	0	0	0	0	0	808	723	1350	646	0	953	1092	0
4284.71	0	0	0	0	0	0	0	0	0	955	0	0	871	0	0	0	0	0	0	0	0	0	1731	0	0	0	0	0	0	1013	0	0	0	0	0	0	0	0	0	0	0	808	723	1350	646	0	953	1092	0
4288.04	3550	0	0	4802	0	2264	1704	3060	0	0	0	0	0	0	0	0	0	0	0	0	0	0	0	0	0	0	0	0	0	0	0	0	0	0	0	0	0	0	0	0	0	0	0	0	0	0	0	0	0
4290.4	0	0	0	0	0	0	0	0	5587	0	4935	4517	0	2934	2936	2704	0	0	0	0	0	0	0	0	0	0	0	0	0	0	0	0	0	0	0	0	0	0	0	0	0	0	0	0	0	0	0	0	0
4294.05	0	0	0	0	0	0	0	0	0	0	0	0	0	0	0	0	0	0	0	0	0	0	0	0	0	0	0	0	0	0	0	869	0	0	0	0	0	0	0	0	0	0	0	0	0	0	0	0	0
4300.79	0	0	0	0	0	0	0	0	0	0	0	0	0	0	0	0	0	0	0	0	0	0	0	0	0	0	0	0	0	0	0	0	0	0	0	0	0	0	0	0	0	0	0	0	0	0	0	0	0
4303.03	3823	1587	915	3616	1418	3444	3457	3096	0	0	0	0	0	0	0	0	0	870	0	0	0	0	0	0	0	0	0	0	0	0	0	1092	0	0	0	0	0	0	0	0	0	0	0	0	0	0	0	0	0
4305.46	3823	1587	0	3616	1418	3444	3457	3096	0	0	0	0	0	0	0	0	0	870	0	0	0	0	0	0	0	0	0	0	0	0	0	0	0	0	0	0	0	0	0	0	0	0	0	995	0	0	0	0	0
4307.75	0	0	0	0	0	0	0	0	0	0	0	0	0	0	0	0	0	0	0	0	0	0	0	0	0	0	0	0	0	0	0	0	0	0	0	0	0	0	0	0	0	0	0	995	0	0	0	0	3677
4310.28	0	0	0	0	0	0	0	0	0	0	694	0	0	0	0	546	0	0	0	0	0	0	0	0	0	0	0	0	0	0	0	1115	0	0	0	0	0	0	0	0	0	0	0	0	0	0	0	0	0
4312.46	0	0	0	0	0	0	0	0	0	0	694	0	0	0	0	546	0	0	0	0	0	0	0	0	0	0	0	0	0	0	877	1115	0	0	0	0	0	0	0	0	0	0	0	0	0	0	0	0	0
4314.99	0	0	639	0	0	0	0	0	0	0	0	0	0	0	0	0	0	0	0	0	0	0	0	0	0	0	0	0	0	0	877	0	0	0	0	0	0	0	0	0	0	0	0	0	0	0	1316	1483	0
4319.4	0	0	0	0	0	0	674	0	0	0	0	0	0	0	0	0	0	0	0	0	0	0	0	0	0	0	0	0	0	0	0	0	0	0	0	0	0	0	0	0	0	0	0	0	0	0	0	0	0
4322.42	0	0	0	0	0	0	0	0	0	0	0	0	0	0	0	0	0	0	0	0	0	0	0	0	0	0	0	0	0	0	0	0	0	0	0	0	0	0	0	0	0	0	0	0	0	0	0	0	0
4327.94	0	0	0	0	0	0	0	0	0	0	0	0	818	0	0	0	0	0	0	956	1997	0	0	0	0	0	0	0	0	1008	0	0	0	0	0	0	0	0	0	0	0	0	0	0	0	0	0	0	0
4330.44	0	0	0	0	0	0	0	0	0	0	0	0	0	0	0	0	0	0	0	0	1997	0	0	0	0	0	0	0	0	1008	0	0	0	0	0	0	0	0	0	0	0	0	0	0	0	0	975	945	1415
4335.5	0	0	0	0	0	0	0	0	0	0	0	0	0	0	0	0	0	0	0	0	0	0	0	0	0	0	0	0	0	0	0	0	0	0	0	0	975	0	0	0	0	0	0	0	0	0	0	0	0
4337.87	0	0	0	0	0	0	0	0	0	0	0	0	0	0	0	0	0	0	0	0	0	0	0	0	0	0	0	0	0	0	0	0	0	0	0	0	0	0	0	0	0	0	0	0	0	0	0	0	0
4345.88	0	0	0	0	0	0	0	0	0	0	2636	1323	0	810	1301	985	0	0	0	0	0	0	0	0	0	0	0	0	0	0	0	0	0	0	0	0	0	0	0	0	0	0	0	0	0	0	0	0	0
4353.62	0	0	0	0	0	0	0	0	0	0	0	0	0	0	0	0	0	2046	0	0	0	0	0	0	0	0	0	0	0	0	0	0	0	0	0	0	0	0	0	0	0	0	0	0	955	0	0	0	0
4355.81	0	0	0	0	0	0	0	0	0	774	0	0	0	0	0	0	0	2046	0	0	0	0	1098	0	0	0	1051	0	0	0	0	0	0	0	0	0	0	0	0	0	0	0	0	0	955	0	0	0	0
4358.52	0	0	0	0	0	0	0	0	0	774	0	0	685	0	0	0	0	0	1072	0	0	1472	1098	0	1006	1053	1051	0	0	0	0	0	0	0	0	0	0	0	0	0	0	0	803	0	0	0	0	0	0
4360.79	0	0	0	0	0	0	0	0	0	0	0	0	0	0	0	0	0	0	1072	0	0	1472	0	0	1006	1053	0	0	0	0	1121	0	0	0	0	0	0	0	0	0	0	0	803	0	0	0	744	0	0
4365.65	0	0	0	0	0	0	0	0	0	0	0	0	0	0	0	0	0	0	0	0	0	0	0	0	0	0	0	0	0	0	0	0	0	0	0	0	0	0	0	0	0	0	0	0	0	0	0	0	944
4368.16	0	0	0	0	0	0	0	0	0	0	0	0	0	0	0	0	0	0	0	0	0	0	0	0	0	0	0	0	0	0	0	0	0	0	0	0	0	0	0	0	0	0	0	0	0	0	0	0	944
4370.57	0	0	0	0	0	0	0	0	0	0	0	0	0	0	0	0	0	0	0	0	0	0	0	0	0	0	0	0	0	0	0	0	0	0	0	0	0	0	0	0	0	0	0	0	0	0	0	0	0
4372.82	0	0	0	0	0	0	0	0	0	0	0	0	0	0	0	0	0	0	0	0	0	0	0	0	0	861	0	0	0	0	0	0	0	0	0	0	0	0	1261	0	0	0	0	0	0	0	0	0	0
4378.33	0	0	0	0	0	0	0	0	0	0	0	0	0	0	0	0	0	0	0	0	0	0	0	0	0	0	0	0	0	0	3316	0	0	0	0	0	0	0	0	0	0	0	0	0	0	0	0	0	0
4383.06	0	0	0	0	0	0	0	0	0	0	0	0	0	0	0	0	0	0	0	0	0	0	0	0	0	0	0	0	0	0	0	0	0	0	0	0	0	0	0	0	0	0	0	0	0	0	0	0	0
4386.78	0	0	0	748	0	0	1248	1023	0	0	0	0	0	0	0	0	0	0	0	0	0	0	0	0	0	0	0	0	0	0	0	0	0	0	0	0	0	0	0	0	0	0	0	0	0	0	0	0	0
4395.24	0	0	0	0	0	0	0	0	0	0	0	0	0	0	0	0	0	0	0	0	0	0	0	0	0	0	0	0	0	0	0	0	0	0	1087	938	0	0	0	0	0	0	0	0	0	0	0	0	0
4397.45	0	1902	2392	0	1731	0	0	0	0	0	0	0	0	0	0	0	0	0	0	0	0	0	0	0	0	0	0	0	0	0	0	2863	0	0	1087	938	0	0	0	0	0	0	0	0	0	0	0	0	0
4403.29	0	0	0	0	0	0	715	631	0	0	0	0	0	825	0	0	0	0	0	0	0	0	0	0	0	0	0	0	0	0	0	0	0	0	0	0	0	0	0	0	0	0	0	0	0	0	0	0	0
4405.6	0	0	0	0	0	0	715	631	0	0	0	0	0	0	0	0	0	0	0	0	0	0	0	0	0	0	0	0	0	0	0	0	0	0	0	0	0	0	0	0	0	0	0	0	0	0	0	0	0
4408.57	0	0	675	0	0	0	0	0	0	0	0	0	0	0	0	0	0	0	0	0	0	0	0	0	0	0	0	0	0	0	0	0	0	0	0	0	0	0	1006	0	0	0	0	0	0	1834	0	0	0
4411.33	0	879	641	0	850	0	0	0	0	0	0	0	0	0	0	0	0	0	0	0	0	0	0	0	0	0	0	0	0	0	0	0	0	0	0	0	0	0	1006	0	0	0	0	0	0	0	0	0	0
4413.62	0	879	641	0	0	0	0	0	0	0	0	0	0	0	0	0	0	0	0	0	0	0	0	0	0	0	0	0	0	0	0	0	0	0	0	0	0	0	0	0	0	0	0	0	0	0	0	0	0
4416.34	0	0	0	0	0	0	0	0	0	0	0	0	0	0	0	0	0	0	0	0	0	0	0	0	0	0	0	0	0	0	0	0	0	0	0	0	0	0	0	0	0	0	0	0	0	0	0	0	0
4419.08	0	0	0	0	0	0	0	0	0	0	0	0	0	0	0	0	0	0	0	0	0	0	0	0	0	0	0	0	0	0	0	0	0	0	0	0	0	0	0	0	0	0	0	0	0	0	0	0	0
4426.16	0	0	0	0	0	0	0	0	0	0	0	0	0	0	0	0	0	0	0	0	0	0	0	0	0	0	0	0	0	0	0	0	0	0	0	0	0	0	0	0	0	0	0	0	0	0	0	0	0
4428.57	0	0	0	0	0	0	0	0	0	0	0	0	0	0	0	0	0	0	0	0	0	0	0	0	0	0	0	0	0	0	0	0	0	0	0	0	0	0	0	0	0	0	0	0	0	0	0	730	0
4433.89	0	0	0	0	0	0	0	0	0	950	0	0	0	0	0	0	0	0	0	0	0	0	0	0	0	0	0	0	0	0	0	0	0	0	0	0	0	0	0	0	0	0	0	0	0	0	0	0	1114
4436.5	0	0	576	0	0	0	0	0	0	950	0	2464	0	0	905	1892	0	0	0	0	0	0	0	0	0	0	0	0	0	0	0	0	0	0	0	0	0	0	0	0	0	0	0	0	0	0	0	0	1114
4438.76	0	887	576	0	783	0	0	0	3583	0	2332	2464	0	891	905	1892	0	0	0	0	0	0	0	0	0	0	0	0	0	0	0	0	0	0	0	0	0	0	0	0	0	0	0	0	0	0	0	0	0
4441.53	735	887	0	0	783	751	0	0	0	0	0	0	0	0	0	0	0	0	0	0	0	0	0	0	0	0	0	0	0	0	0	0	829	0	0	0	0	0	0	0	0	0	0	0	0	0	0	0	0
4451.24	0	0	0	0	0	0	0	0	0	0	0	0	0	0	0	0	0	0	0	0	1328	832	0	0	0	0	0	0	0	0	0	0	0	0	0	0	0	0	0	0	0	0	0	0	0	0	0	0	0
4453.81	0	0	0	0	0	0	0	0	0	0	0	0	0	0	0	0	0	0	0	0	0	832	0	500	0	0	1047	0	0	0	0	0	0	0	0	0	0	0	0	0	0	0	0	0	0	0	0	0	0
4456.06	0	0	0	0	0	0	0	0	2071	0	960	1160	0	0	0	624	0	0	0	0	0	0	0	500	0	0	1047	0	0	0	0	0	0	0	0	0	755	988	775	1019	0	0	996	885	0	0	0	0	0
4458.29	0	0	0	0	0	0	0	0	2071	0	960	1160	0	0	0	624	0	0	0	0	0	0	0	0	0	0	0	0	0	0	0	0	0	0	0	0	755	988	775	1019	0	0	996	885	0	0	2770	3173	0
4460.74	0	0	0	0	0	0	0	0	0	1036	0	0	0	0	0	0	0	0	0	0	0	0	0	0	0	0	0	0	0	0	0	0	970	0	0	0	0	0	0	0	0	0	0	0	0	0	2770	3173	0
4463.62	0	0	0	0	0	0	0	0	1322	1036	0	0	0	0	0	0	0	0	0	0	0	0	0	442	0	0	0	0	0	0	0	0	0	0	0	0	1033	0	0	1556	963	1601	2325	3236	0	0	0	0	0
4466.16	0	0	0	0	0	0	0	0	1322	0	769	736	0	0	0	0	0	0	0	0	0	0	0	442	0	0	0	0	0	0	0	0	0	0	0	0	1033	0	0	1556	963	1601	2325	3236	0	1743	0	0	0
4469.17	0	0	0	0	0	0	0	0	1287	0	769	736	0	0	0	0	0	0	859	936	0	0	927	0	892	1526	839	0	0	0	0	0	0	0	0	0	0	0	0	0	0	0	0	0	0	1743	0	0	0
4471.53	0	0	0	0	0	0	0	0	0	0	0	0	0	0	0	0	0	0	859	0	0	0	927	0	892	1526	839	0	0	0	0	0	0	0	0	0	0	0	0	0	0	0	0	0	0	0	0	0	0
4474.78	0	0	0	0	0	0	0	0	0	0	0	0	0	0	0	0	0	0	0	0	0	0	0	0	0	0	0	0	0	0	0	0	0	0	0	0	0	0	0	0	0	0	0	0	0	0	0	777	0
4477.75	0	0	0	0	0	0	0	0	0	0	0	0	0	0	0	0	0	0	0	0	0	0	0	0	0	0	0	0	0	0	0	0	798	0	0	0	0	0	0	0	0	0	0	0	0	0	0	0	910
4480.04	0	0	0	0	0	0	0	0	3846	751	3299	2456	0	2569	2312	1439	0	0	0	0	0	0	0	0	0	0	0	0	0	0	0	0	0	0	0	0	0	0	0	0	0	0	0	0	0	0	0	0	910
4482.4	0	0	0	0	0	0	0	0	3846	0	3299	2456	1663	2569	2312	1439	0	0	0	0	0	0	0	0	0	0	0	0	0	0	0	0	839	0	0	0	0	0	0	0	0	0	0	0	0	0	0	0	0
4484.98	0	0	0	0	0	0	0	0	0	0	0	0	0	0	0	0	0	0	0	0	0	0	0	0	0	0	0	0	0	891	0	0	839	0	0	0	0	0	0	0	0	0	0	0	0	0	904	903	0
4491.19	0	0	0	0	672	0	893	0	0	0	0	0	0	0	0	0	0	0	0	0	0	0	0	0	0	0	0	0	1016	3125	1510	0	779	1314	0	0	0	0	0	0	0	0	0	0	0	0	0	0	0
4493.44	0	0	0	0	0	0	0	0	17494	0	12800	12633	1341	4759	4463	8252	0	0	0	0	0	0	0	0	0	0	0	0	1016	3125	1510	0	779	1314	0	0	0	0	0	0	0	0	0	0	944	0	2239	2140	774
4496.18	0	710	1209	0	1361	0	0	0	17494	0	12800	12633	1350	4759	4463	8252	0	0	0	0	0	0	0	0	0	0	0	0	0	0	0	0	0	0	0	0	0	0	0	0	0	0	0	0	944	0	0	0	774
4499.22	0	0	0	0	0	0	0	0	0	0	0	0	0	0	0	0	0	0	0	0	1200	0	1450	0	927	0	0	0	0	0	0	0	1738	0	0	0	0	0	0	0	0	0	0	0	0	0	0	0	0
4501.54	0	0	584	0	0	0	0	0	0	0	0	0	0	0	0	0	0	0	0	0	1200	0	1450	0	927	0	0	0	1164	1226	0	1210	1738	0	1372	1438	0	0	0	0	0	0	0	0	0	0	0	0	0
4508.62	0	0	0	0	0	0	0	0	1198	0	0	0	0	0	0	595	0	0	0	0	0	0	0	0	0	0	0	0	0	0	0	0	0	0	0	0	0	0	0	0	0	877	0	1481	0	0	0	0	0
4511	0	2408	2883	608	3550	651	0	0	1198	0	0	0	0	0	0	0	0	0	0	0	0	0	0	0	0	0	0	0	0	0	0	0	0	0	0	0	950	0	0	0	0	877	0	1481	0	0	0	0	0
4514.02	0	2408	2883	608	3550	0	0	0	0	0	0	0	0	0	0	0	0	0	0	0	0	0	0	0	0	0	0	0	0	0	0	0	0	0	0	0	0	0	0	0	0	0	0	0	0	0	0	0	0
4516.32	0	0	0	0	0	0	0	0	0	0	0	0	0	0	0	0	0	0	0	0	0	0	0	1895.5	0	0	0	0	0	0	0	0	0	0	0	0	2072	2648	0	898	0	2157	3931	1056	0	667	0	0	0
4518.6	0	0	0	0	0	0	0	0	0	0	0	0	0	0	0	0	0	0	0	0	0	0	0	1895.5	0	0	0	0	0	0	0	0	0	0	0	0	2072	2648	2459	898	1028	2157	3931	1056	0	667	0	0	0
4525.61	0	0	0	0	0	0	0	0	0	0	0	0	0	0	0	0	0	0	0	0	0	0	0	0	0	0	0	0	0	0	0	0	0	0	0	0	0	0	0	0	0	0	0	0	0	1108	0	0	0
4528.54	1945	4291	3446	0	6612	0	0	0	0	0	0	0	0	0	0	0	0	0	0	0	0	0	0	0	0	0	0	0	0	0	0	0	0	0	0	0	0	0	0	0	0	0	0	0	0	1108	0	0	0
4530.8	1945	4281	3446	2980	6612	2653	3445	3293	0	1103	0	0	738	0	0	0	0	0	0	784	0	0	0	523.5	0	0	0	0	0	0	0	0	0	0	0	0	0	0	0	0	0	0	0	0	1979	1022	0	0	0
4533.13	0	0	0	2980	0	0	3445	3293	0	1103	0	0	738	1049	0	0	2233	1094	0	784	0	0	0	523.5	0	0	0	0	0	0	0	0	0	0	0	0	0	0	0	0	0	0	0	0	0	1022	0	0	0
4535.68	0	0	0	0	0	0	0	0	0	0	0	0	0	1049	0	0	0	1094	0	0	847	0	0	0	765	0	0	0	0	0	0	0	0	0	0	812	0	0	0	0	0	0	0	0	0	0	0	0	0
4538.55	0	0	0	0	0	0	0	0	0	0	0	0	0	0	0	0	0	0	0	0	0	0	0	0	765	0	0	0	0	0	0	2788	0	0	1145	812	0	0	0	0	0	0	0	0	0	0	0	0	0
4540.93	0	0	0	0	0	0	0	0	0	0	0	0	836	0	0	0	0	0	0	0	0	0	0	0	0	0	0	768	0	0	0	2788	0	0	0	0	0	0	0	0	0	0	0	0	0	0	0	0	0
4543.22	0	0	0	0	0	0	0	0	0	0	0	0	836	0	0	0	0	909	0	1114	0	0	0	0	0	0	0	768	0	0	0	0	0	0	0	0	0	837	0	911	1145	0	0	0	0	0	0	0	0
4545.96	0	0	0	1088	1598	0	0	0	0	0	0	0	0	0	0	0	985	0	0	0	0	0	0	0	0	0	0	0	0	0	0	0	0	0	0	0	0	837	0	911	1145	0	0	0	0	0	1348	1588	0
4548.3	0	940	0	1088	1598	0	975	843	0	0	0	0	0	0	0	0	985	0	0	0	0	0	0	0	0	0	0	0	0	0	0	0	0	0	0	0	0	0	0	0	0	0	0	0	0	0	1348	1588	0
4551.83	0	0	0	0	0	0	0	0	0	0	0	0	646	0	0	0	0	0	0	0	0	0	0	0	0	0	0	0	0	0	0	989	0	0	0	0	0	0	0	0	0	0	0	0	0	659	0	0	0
4554.16	0	0	0	0	0	0	0	0	0	0	0	0	646	0	0	0	0	0	0	0	0	0	0	0	0	0	0	0	0	0	0	989	0	0	0	0	0	0	0	0	0	0	0	0	0	659	0	0	0
4556.52	0	0	0	0	0	0	0	0	0	0	0	0	0	0	0	0	0	0	0	0	0	0	0	0	0	0	0	0	0	0	0	0	0	0	0	0	0	0	0	0	0	0	0	0	0	0	0	0	0
4559.78	0	0	0	0	0	0	0	0	0	0	0	0	0	0	0	0	0	0	0	0	0	0	0	0	0	0	0	0	0	0	0	0	0	0	0	0	0	0	0	0	0	0	0	0	0	0	0	0	910
4566.47	0	2567	4136	0	2918	0	0	0	0	0	0	0	0	0	0	0	0	0	0	0	0	0	0	0	0	0	0	0	0	0	0	0	0	0	0	0	0	0	0	0	0	0	0	0	0	0	0	0	0
4568.9	0	2567	4136	0	2918	0	0	0	0	0	0	0	0	0	0	0	0	0	0	0	0	0	0	0	0	0	0	0	0	0	0	0	0	0	0	0	0	0	0	0	0	0	0	0	0	0	0	0	0
4571.25	0	0	0	0	0	0	0	0	0	0	0	0	0	0	0	0	0	0	0	0	0	0	0	0	0	0	0	0	0	0	0	0	0	0	0	0	0	0	0	0	0	0	0	0	0	0	0	0	1063
4575.3	0	0	0	0	0	0	0	0	0	732	0	0	0	0	0	0	0	0	1678	0	0	1681	0	1214.5	1877	1027	0	756	0	0	1365	0	0	975	835	878	0	980	969	0	787	0	720	0	0	0	0	0	1063
4577.7	0	0	0	0	0	0	0	0	0	0	0	0	0	0	0	0	0	0	1678	985	0	1681	0	1214.5	1877	1027	0	756	0	0	1365	0	0	975	835	878	0	980	969	0	787	0	720	0	0	0	0	0	0
4580.03	0	0	0	0	0	0	0	0	0	0	0	0	0	0	0	0	0	0	0	0	0	0	0	0	0	0	0	0	0	0	0	0	0	0	0	0	825	0	0	0	0	815	0	1636	0	0	0	0	0
4583.5	0	1547	708	0	1322	0	0	0	0	0	0	1000	666	811	1401	0	0	0	0	0	0	0	0	924	0	0	0	1140	0	0	0	0	0	0	0	0	1009	899	0	0	0	1572	0	1316	0	0	0	0	0
4585.86	0	0	708	0	0	0	0	0	1156	0	2450	1000	666	811	1401	1494	0	0	0	0	0	0	0	924	0	0	0	1140	0	0	0	0	782	785	0	0	1009	899	0	0	0	1572	0	1316	0	0	0	0	0
4588.46	0	0	0	0	0	0	0	0	1156	0	0	0	0	0	0	0	0	0	0	0	0	0	0	0	0	0	0	0	0	0	0	0	782	0	0	0	0	0	0	0	0	0	0	0	0	1000	0	0	1270
4591.48	0	0	0	0	0	0	0	0	0	0	0	0	0	0	0	0	0	0	0	0	0	0	0	0	0	0	0	0	0	0	0	0	0	0	0	0	0	0	0	0	0	0	0	0	0	0	0	0	0
4596.1	0	0	0	0	0	0	0	0	0	0	0	0	0	0	0	0	0	0	0	0	0	0	0	0	0	0	0	0	0	0	0	0	0	0	0	0	0	0	0	0	0	0	0	0	0	0	0	0	0
4598.88	0	1505	1191	0	728	0	0	0	0	0	0	0	0	0	0	0	797	0	0	881	0	0	0	0	1227	835	802	0	0	0	0	0	0	0	0	0	0	0	0	0	0	0	0	0	0	0	0	0	0
4602.22	0	1505	1191	0	728	0	0	0	0	0	0	0	0	0	0	0	797	0	0	0	0	0	0	0	0	0	802	0	0	0	0	0	0	0	0	0	0	0	0	0	0	0	0	0	0	0	0	0	0
4604.78	0	831	0	0	0	0	0	0	0	0	0	0	0	0	0	0	0	0	0	0	0	0	0	0	0	0	0	0	0	0	0	0	0	0	0	0	0	0	0	0	0	0	0	0	654	0	834	905	0
4607.34	0	831	0	0	0	0	0	0	0	0	0	0	0	0	0	0	0	0	0	0	0	0	0	0	0	0	0	0	0	0	1179	0	0	0	0	0	0	0	0	0	0	0	0	0	654	0	834	905	0
4610.71	0	0	0	0	0	0	0	0	0	0	0	0	0	0	0	0	0	0	0	0	0	0	0	0	0	0	0	0	0	0	0	0	0	0	0	0	0	0	0	0	0	0	0	0	0	0	0	0	0
4613.14	0	0	0	0	0	0	0	0	0	0	0	0	0	0	0	0	0	0	0	0	0	0	0	0	0	0	0	0	0	0	0	0	0	0	0	0	0	0	0	0	0	0	0	0	0	0	0	0	0
4616.04	0	0	0	0	0	0	0	0	0	0	0	0	0	0	0	0	0	0	0	0	0	0	0	0	0	0	0	0	0	0	0	0	0	0	0	0	0	0	0	0	0	0	0	0	0	0	0	0	0
4618.69	0	0	0	0	0	0	0	0	0	0	0	0	0	0	0	0	0	0	0	0	0	0	0	0	0	0	0	0	0	0	0	0	0	0	0	0	0	0	0	0	0	0	0	0	0	0	0	0	0
4622.74	0	769	676	0	654	0	0	0	0	0	0	0	0	0	0	0	0	0	0	0	0	0	0	0	0	0	0	0	0	0	0	0	0	0	0	0	0	0	0	0	0	0	0	0	0	0	0	0	0
4626.68	0	0	0	0	0	0	1277	0	0	0	0	0	0	0	0	0	0	0	1311	0	0	0	0	2119	0	0	0	0	1400	937	0	1329	1285	1210	1535	1267	1620	3470	3374	1535	2044	1874	1671	1809	0	0	0	0	0
4629	0	0	0	0	0	0	1277	0	0	0	0	0	0	0	0	0	0	0	1311	0	0	0	0	2119	0	0	0	0	1400	937	0	1329	1285	1210	1535	1267	1620	3470	3374	1535	2044	1874	1671	1809	0	0	0	0	0
4631.82	0	0	0	0	0	0	0	0	0	0	0	0	0	0	0	0	0	0	0	0	0	0	0	0	0	0	0	0	0	0	0	0	0	0	0	0	0	0	0	0	0	0	0	0	0	0	0	0	824
4634.46	0	0	0	0	0	0	0	0	0	0	0	0	0	0	0	0	0	0	0	0	0	0	0	0	0	0	0	0	0	0	0	0	0	0	0	0	0	0	0	0	0	0	0	0	0	0	0	0	0
4637.54	0	0	0	0	0	0	0	0	0	0	0	0	0	0	0	0	0	0	0	0	0	0	0	0	0	0	0	0	0	0	0	0	0	0	0	0	0	0	0	0	0	0	0	0	1194	688	0	0	0
4640.42	627	0	0	0	0	0	0	0	0	0	0	0	0	0	0	0	0	0	0	0	0	0	0	0	0	0	0	0	0	0	0	0	0	0	0	0	0	0	0	0	0	0	0	0	1194	688	0	0	2168
4643	627	0	0	0	0	0	1154	642	0	0	0	0	0	0	0	0	0	0	3024	0	0	714	0	6639.5	970	697	0	1417	4904	3877	2631	4233	2718	4570	5256	4720	2755	10988	11369	3334	6692	4840	8805	3807	0	0	3597	3639	2168
4645.42	0	0	0	0	0	0	1154	642	0	0	0	0	0	0	0	0	0	0	3024	0	976	714	0	6639.5	970	697	0	1417	4904	3877	2631	4233	2718	4570	5256	4720	2755	10988	11369	3334	6692	4840	8805	3807	0	0	0	0	0
4648.89	0	0	0	0	0	0	0	0	713	0	732	782	0	604	0	0	0	1220	0	0	0	0	0	0	0	0	0	0	0	0	0	0	0	0	0	0	0	0	0	0	0	0	0	0	0	0	0	0	0
4654.16	0	0	0	0	0	0	0	0	717	3677	0	0	0	0	0	0	2154	0	0	0	0	0	0	0	0	0	0	0	0	0	0	0	0	0	0	0	0	0	0	0	0	0	0	0	1181	735	0	0	0
4656.52	0	0	0	0	0	0	0	0	717	3677	0	0	0	0	0	0	2154	0	0	0	0	0	0	0	0	0	0	0	0	0	763	0	0	0	0	0	0	0	0	0	0	0	0	0	1181	735	5555	5477	0
4659.68	0	0	0	0	0	0	0	0	0	0	0	0	0	0	0	0	0	0	0	0	0	0	0	0	0	0	0	0	0	0	763	0	0	1406	0	0	0	1177	0	756	711	0	0	0	0	0	5555	5477	0
4662.23	0	0	829	0	0	0	0	0	0	0	0	0	0	0	0	0	1091	0	0	0	0	0	0	0	0	0	0	0	2193	1596	0	0	0	1406	1036	1233	0	1177	1458	756	711	868	0	911	0	666	0	0	1000
4664.59	0	1323	829	0	777	0	0	0	2052	2182	2525	1648	944	2581	1252	659	1091	2496	0	0	816	0	0	0	0	0	720	0	2193	1596	0	0	0	0	1036	1233	899	0	1458	0	0	868	1645	911	0	666	0	0	1000
4667.02	0	1323	0	0	0	0	0	0	2052	2182	2525	1648	944	2581	1252	659	0	2496	0	0	816	0	0	0	0	0	720	0	0	0	0	0	1507	0	0	0	899	0	0	0	0	0	1645	0	0	0	0	0	0
4669.51	0	0	0	0	0	0	0	0	0	0	0	0	0	0	0	0	0	0	0	0	0	0	0	0	0	0	0	0	0	0	0	0	0	0	0	0	0	0	0	0	0	0	0	0	0	0	0	0	0
4672.04	0	0	0	0	0	0	0	0	0	0	828	0	0	0	0	0	0	0	0	0	0	0	0	797	1031	0	0	0	0	0	3448	0	949	0	0	0	0	0	0	949	0	0	0	0	0	0	0	0	0
4674.71	0	0	0	0	0	0	0	0	0	0	828	0	0	0	0	0	0	0	0	0	0	0	0	797	1031	0	0	0	0	0	3448	787	0	0	0	1031	0	0	0	949	0	0	0	0	0	0	5480	5243	0
4677.06	0	0	0	0	0	0	0	0	1568	0	664	0	0	794	0	0	0	0	0	0	0	0	0	0	0	0	0	0	0	0	0	0	0	0	0	1031	0	0	0	0	0	0	0	0	0	0	5480	5243	940
4679.92	783	0	0	934	0	622	0	966	0	0	664	0	0	794	0	0	0	0	0	0	0	0	0	0	0	0	0	0	0	0	0	0	0	0	0	0	0	1136	0	0	0	0	0	0	1036	710	0	0	940
4682.31	783	0	0	934	0	622	0	966	0	0	0	0	0	0	0	0	0	0	0	0	0	0	0	0	0	0	0	0	0	0	0	0	0	0	0	0	1400	1136	938	1215	0	1393	2930	1684	0	710	0	0	0
4685.39	0	0	0	0	0	0	0	0	0	0	0	0	0	0	0	0	0	0	0	0	0	0	0	1844.5	0	0	0	1320	0	0	0	1081	2075	680	0	0	0	0	0	0	0	0	0	0	0	724	0	0	1584
4687.82	0	0	0	0	0	0	0	0	0	0	0	0	0	0	0	0	0	0	0	0	0	0	0	1844.5	2439	998	0	1320	0	0	12775	1081	2075	680	0	0	0	779	0	1810	764	0	0	0	0	724	0	0	1584
4690.54	0	0	0	0	0	0	0	0	0	0	0	0	0	0	0	0	0	0	0	0	0	0	0	0	2439	0	0	0	0	0	12775	0	0	0	0	0	0	779	0	1810	764	0	0	0	0	0	0	0	0
4692.98	0	0	0	0	0	0	0	0	4758	0	2435	1583	820	2245	639	1862	0	0	0	0	0	0	0	0	0	0	0	0	0	0	0	0	0	0	0	0	0	0	0	0	0	0	0	0	0	0	0	0	0
4697.03	18581	2511	1410	22980	2255	12972	10111	20703	0	0	0	0	0	0	0	0	0	0	0	0	0	0	0	2144	0	0	0	0	0	0	0	0	0	0	0	0	2197	1728	1295	2465	1328	997	0	799	6480	3523	0	0	4224
4699.48	18581	2511	1410	22980	2255	12972	10111	20703	0	946	0	0	0	0	0	0	0	0	0	0	0	0	0	2144	0	0	0	0	0	0	0	0	0	0	1068	0	2197	1728	1295	2465	1328	997	0	799	6480	3523	0	0	0
4702.47	0	0	0	0	0	0	0	0	0	946	0	0	0	0	0	0	0	0	0	0	0	0	0	0	0	0	0	0	0	0	0	958	0	0	1068	1361	0	0	0	0	0	0	0	0	0	0	0	0	0
4705.57	0	0	0	0	0	0	0	0	0	0	0	0	1984	0	0	0	0	0	0	0	1065	0	0	0	0	0	0	0	0	0	1070	0	0	0	0	0	0	0	0	0	0	0	0	0	0	0	0	0	0
4708.34	0	0	0	0	0	0	0	0	7739	0	4467	2842	1984	3681	1385	3391	0	0	0	0	1065	0	0	0	0	0	0	0	0	0	0	0	0	0	0	0	0	0	0	0	0	0	0	0	0	0	0	0	0
4712.31	3021	1322	940	2686	1416	1705	0	2572	0	0	0	0	0	0	0	0	0	0	0	0	0	0	0	0	0	0	0	0	0	0	0	0	0	0	0	0	0	0	0	0	0	0	0	0	1861	0	1389	1665	1786
4714.69	3021	1322	0	2686	1416	1705	2509	2572	0	1699	4271	0	1481	3611	0	0	1056	958	0	0	0	0	0	0	0	0	0	0	0	0	0	0	0	0	0	0	0	0	0	0	0	0	0	0	1861	2469	1389	1665	1786
4717.07	0	1375	828	0	1712	0	0	0	7474	1699	4271	2699	1481	3611	0	3791	1056	958	0	0	0	0	0	0	0	0	0	0	0	0	0	0	0	0	0	0	0	0	0	0	0	0	0	0	1508	2469	0	0	0
4719.62	0	1375	828	0	1712	0	0	0	0	0	4664	0	1284	3387	1402	3791	0	0	0	0	0	0	0	0	0	0	0	0	0	0	0	0	0	0	0	0	0	0	0	0	0	0	754	0	1508	0	0	0	0
4722.2	0	0	0	0	0	0	0	0	0	0	4664	0	1284	3387	0	0	0	0	0	899	0	0	0	0	0	0	0	0	0	0	0	0	0	0	0	0	0	0	0	0	0	0	754	0	0	0	0	0	823
4724.64	0	0	0	0	0	0	0	0	0	0	0	0	0	0	0	0	0	0	0	899	5314	3309	0	1459.5	0	0	0	0	0	0	0	0	0	0	0	0	0	0	0	0	0	0	0	0	0	0	0	0	823
4727.6	2156	1548	1519	0	2190	1498	0	0	0	0	0	0	0	0	0	0	0	0	0	0	0	0	0	0	0	0	0	0	0	0	0	0	0	0	0	0	0	0	0	0	0	0	0	0	1079	0	1540	1882	0
4730.1	2156	1548	1519	1432	2190	1498	1431	1174	0	0	0	0	3239	0	4284	10341	0	0	0	0	0	0	0	0	0	0	0	0	0	0	0	0	0	0	0	0	0	0	0	0	0	0	0	0	0	0	1540	1882	0
4732.55	0	0	0	1432	0	0	1431	0	20538	0	12347	8076	3239	9258	4284	10341	0	0	0	0	0	0	0	0	0	0	0	0	0	0	0	0	0	0	0	0	0	0	0	0	0	0	0	0	0	0	0	0	0
4735.97	0	0	0	0	0	0	0	0	0	0	0	0	0	0	0	0	0	0	0	0	0	0	0	0	0	0	0	0	0	0	0	0	0	0	0	0	0	0	0	0	0	0	0	0	0	0	0	0	0
4738.54	0	0	0	0	0	0	0	0	0	805	0	0	1603	3524	0	0	0	0	0	0	0	0	0	0	0	0	0	0	0	0	0	0	0	0	0	0	0	0	0	0	0	0	0	782	0	0	0	0	0
4740.95	0	0	0	0	0	0	0	0	0	805	0	0	1603	3524	0	0	771	0	1840	1939	1550	2428	1479	1142.5	2086	3622	3222	1854	2863	2586	2757	0	0	2758	2002	1966	909	746	768	1070	0	979	0	782	0	1937	0	0	0
4743.68	0	0	0	0	0	0	0	0	0	0	0	0	0	0	0	0	771	0	1840	0	1550	2428	1479	1142.5	2086	3622	3222	1854	2863	2586	2757	1644	1545	2758	2002	1966	909	746	768	1070	0	979	0	0	0	0	0	0	1189
4748.34	0	0	0	0	0	0	0	0	62803	0	45630	28462	10040	30511	23336	39284	0	0	0	0	0	0	0	0	0	0	0	0	0	0	0	0	0	0	0	0	0	0	0	0	0	0	0	0	0	0	0	0	0
4751.16	0	0	0	0	0	0	0	0	0	0	0	0	0	0	0	0	0	0	0	0	0	0	0	0	0	0	0	0	0	0	0	0	0	753	939	796	0	0	0	0	0	0	0	0	0	0	0	0	1806
4754.41	0	0	0	0	0	0	0	0	0	0	0	0	1635	0	0	0	0	0	0	0	0	0	0	0	0	0	0	0	0	0	0	0	0	753	939	796	0	0	0	0	0	0	0	0	0	0	0	0	1806
4760.94	0	0	0	0	0	0	0	0	0	0	0	0	0	0	0	0	0	0	0	0	0	0	0	946	0	0	0	0	0	0	4210	0	0	0	0	0	0	0	0	1318	0	0	0	0	0	0	0	0	0
4763.38	0	0	0	0	0	0	0	0	0	0	0	0	0	0	0	0	0	2209	0	0	0	0	0	946	0	0	0	0	0	0	0	0	0	0	0	0	0	808	0	1318	838	0	0	0	0	0	0	0	0
4765.86	0	0	0	0	0	0	0	0	0	0	0	0	0	0	0	0	0	2209	0	0	0	0	0	0	0	0	0	0	0	0	0	0	0	0	0	0	0	808	0	0	838	0	0	0	0	0	0	0	0
4770.64	0	0	0	0	0	0	0	0	1282	0	891	589	0	0	779	878	0	0	0	0	0	0	0	0	0	0	0	0	0	0	0	0	0	0	0	0	0	0	0	0	0	0	0	0	0	0	0	0	0
4773.26	0	0	0	0	0	0	0	0	1282	0	891	589	0	0	779	0	0	0	0	845	0	0	0	0	0	0	0	1030	0	0	0	0	0	0	0	0	0	0	0	0	0	0	0	0	0	0	0	0	0
4776.22	0	0	0	0	0	0	0	0	0	0	0	0	0	0	0	0	0	0	0	845	997	0	0	0	0	0	0	1030	0	0	0	0	0	0	0	0	0	0	0	0	0	0	0	0	0	0	0	0	0
4779.52	0	0	0	0	0	0	0	0	1145	0	894	1383	2144	0	0	1152	1198	5180	0	0	0	0	0	0	0	0	0	0	0	0	0	0	0	0	0	0	0	0	0	0	0	0	0	0	0	0	0	0	0
4786.8	0	0	0	0	0	0	0	0	1230	670	0	0	0	0	0	0	0	1080	0	0	0	0	0	0	0	0	0	0	0	0	0	0	0	0	0	0	0	0	0	0	0	0	0	0	0	0	0	0	0
4789.23	0	0	0	0	0	0	0	0	1214	670	875	671	0	0	748	969	0	1080	0	0	0	0	0	1601	0	0	0	0	0	0	0	0	0	0	0	0	0	824	0	0	0	0	0	0	0	0	0	0	0
4791.65	0	0	0	0	0	0	0	0	1198	0	875	671	0	0	748	969	0	0	0	0	0	0	0	1601	0	0	0	0	0	0	0	0	0	0	0	0	0	824	0	0	0	0	0	0	0	0	0	0	0
4796.33	0	0	0	0	0	0	0	0	0	903	0	0	0	0	0	0	0	0	0	0	0	0	0	0	0	841	666	0	0	0	0	0	0	0	0	0	0	0	0	0	0	0	0	0	0	0	0	0	0
4799	0	0	0	0	0	0	0	0	0	903	0	0	0	0	0	0	0	0	0	0	0	0	0	0	1256	841	666	1677	0	0	0	0	0	0	0	0	0	0	0	0	0	0	0	0	0	0	0	0	0
4802.11	0	0	0	0	0	0	0	0	0	0	0	0	0	0	0	0	0	0	0	0	0	0	0	465	0	0	0	1677	0	0	0	0	0	0	0	0	0	0	0	0	0	0	0	962	0	0	0	0	0
4804.58	0	0	0	0	0	0	0	0	0	0	683	766	906	986	737	721	0	3231	0	0	0	0	0	465	0	0	0	0	0	0	0	0	0	0	0	0	0	0	0	0	0	0	0	962	0	0	0	0	0
4807	0	0	0	0	0	0	0	0	0	861	683	766	906	986	737	721	0	3231	0	0	0	0	0	0	0	0	0	0	0	874	0	0	0	0	0	0	0	0	0	0	0	0	0	0	0	0	0	0	1533
4811.8	0	0	0	0	0	0	0	0	0	0	0	0	0	0	0	0	0	0	0	0	0	0	0	0	0	0	0	0	0	0	0	0	0	0	0	0	0	0	0	0	0	0	0	0	0	0	0	0	0
4814.23	0	0	0	0	0	0	0	0	0	0	0	0	0	0	0	0	0	0	0	0	0	0	0	0	0	0	0	0	0	0	0	0	0	0	0	0	0	0	0	0	0	0	0	0	0	0	0	0	0
4817.05	0	0	0	0	0	0	0	0	0	0	0	0	0	0	710	0	0	0	0	0	0	0	0	0	0	0	0	1780	0	0	0	0	0	0	0	0	0	0	0	0	0	0	0	0	930	678	3015	2867	0
4819.5	0	0	0	0	0	0	0	0	1155	0	1362	1070	2065	1239	710	702	1791	3102	0	2516	1078	0	1700	2528.5	3613	0	0	1780	851	1551	1816	702	1490	1507	0	0	830	793	0	1459	978	977	1266	3612	930	678	3015	2867	0
4821.96	0	0	0	0	0	0	0	0	1155	1632	1362	1070	2065	1239	0	702	1791	3102	0	2516	1078	0	1700	2528.5	3613	0	0	0	851	1551	1816	702	1490	1507	0	0	830	793	0	1459	978	977	1266	3612	743	0	0	0	0
4824.76	0	0	0	0	704	0	0	0	0	0	0	0	0	0	0	0	0	0	0	0	0	0	0	0	0	0	0	0	1000	1250	0	0	0	0	0	0	0	0	0	0	0	0	0	0	743	0	0	0	2391
4827.55	0	0	0	0	704	0	0	0	0	0	0	0	0	0	0	0	0	0	0	0	0	0	0	0	0	0	0	0	1000	1250	0	0	1814	0	0	0	0	0	0	0	0	0	0	0	0	0	0	0	0
4830.08	0	0	0	0	0	0	0	0	586	0	0	0	0	0	0	0	0	0	0	0	0	0	0	0	0	0	0	0	0	0	0	0	1814	0	0	0	0	0	0	0	0	0	0	0	0	0	0	0	0
4833.09	0	0	0	0	0	0	0	0	0	0	0	0	0	0	0	0	0	0	0	0	0	0	0	0	0	0	0	0	0	0	0	0	0	0	0	0	0	0	0	0	0	0	0	0	0	0	0	0	0
4835.53	882	0	0	654	0	0	0	626	0	0	0	0	0	0	0	0	0	1495	0	0	792	0	1020	0	2049	906	0	0	0	0	0	841	0	0	0	0	1070	777	0	0	0	0	721	0	0	0	0	0	0
4840.85	0	0	0	0	0	0	0	0	0	0	0	0	0	0	0	0	0	0	0	0	0	0	0	0	0	0	0	0	0	0	1298	0	0	0	0	0	0	0	0	0	0	0	0	0	0	0	0	0	0
4843.6	0	0	0	0	0	0	0	0	0	0	0	0	0	0	0	0	0	0	0	0	0	0	0	844.5	0	0	0	0	0	0	0	0	0	0	0	0	0	850	0	1150	0	0	0	0	0	0	0	0	0
4846.2	0	0	0	0	0	0	0	0	0	0	0	0	0	0	0	0	0	2546	0	0	0	0	0	844.5	0	0	0	0	0	0	0	0	0	0	0	0	0	850	0	1150	0	0	0	0	0	0	0	0	0
4848.76	0	0	0	0	0	0	0	0	0	0	0	0	0	0	0	0	0	2546	0	1181	0	0	0	881	2578	0	0	0	0	0	0	0	0	0	0	0	0	0	0	0	0	1120	1436	1300	0	0	0	0	0
4851.21	0	0	0	0	0	0	0	0	0	0	0	0	0	0	0	624	0	0	0	1181	0	0	0	881	2578	0	0	0	0	899	0	0	726	0	0	0	1415	1445	943	0	921	1120	1436	1300	0	1032	0	0	0
4853.64	0	0	0	0	0	0	0	0	1777	0	1458	1022	0	1394	0	624	0	0	0	0	1423	0	0	0	0	0	0	0	0	899	0	0	726	0	0	0	1415	1445	943	0	921	0	0	0	0	1032	0	0	0
4856.41	0	0	0	0	0	0	0	0	0	0	0	0	0	0	0	0	0	0	1307	1589	1423	1195	1669	0	3398	1759	1364	1901	0	0	5767	0	1073	0	0	0	0	0	0	0	0	0	0	0	0	0	0	0	0
4858.86	0	0	0	0	0	0	0	0	0	0	0	0	0	0	0	0	0	6425	0	1589	0	1195	1669	2433	3398	1759	1364	1901	0	0	5767	0	1073	0	0	0	0	2407	1170	3004	1436	0	0	0	0	0	0	0	0
4861.57	0	0	0	0	0	0	0	0	0	0	0	0	784	0	0	843	0	6425	0	0	0	0	0	2433	0	0	0	0	0	0	0	0	0	0	0	0	0	2407	1170	3004	1436	1252	0	745	0	0	0	0	0
4865.54	741	0	0	0	0	606	0	0	0	1136	0	0	784	0	0	0	0	0	0	0	0	0	0	0	0	0	0	0	0	0	0	0	0	0	0	0	0	0	0	0	0	0	0	0	0	0	0	0	672
4868.2	741	0	0	0	0	606	0	0	8139	1136	8170	5486	2045	7043	3464	3941	0	0	0	0	0	0	0	0	0	0	0	0	0	0	0	0	0	0	0	0	1912	0	1096	0	0	1459	1285	1658	0	0	0	0	0
4871.85	0	0	0	0	0	0	0	0	8139	0	8170	5486	2045	7043	0	0	0	0	2534	4040	1541	999	2686	2659.5	10749	3899	2746	1516	0	0	21814	2086	2683	0	869	0	1912	2767	1099	3783	2717	0	0	0	0	0	0	0	0
4874.29	0	0	0	0	0	0	0	0	0	760	0	0	0	0	0	2564	0	0	2534	4040	0	999	2686	2659.5	10749	3899	2746	1516	0	0	21814	2086	2683	0	869	0	0	2767	1103	3783	2717	0	0	0	0	0	1538	1729	0
4876.74	0	0	0	0	0	0	0	0	0	760	0	0	0	0	0	2564	709	19204	0	0	0	0	0	0	0	0	0	0	0	0	0	0	0	0	0	0	0	0	0	0	0	0	0	0	0	0	1538	1729	0
4879.25	0	0	0	0	0	0	0	573	0	0	770	0	1725	2194	1364	0	0	19204	0	0	0	0	0	0	0	0	0	0	0	0	0	0	0	0	0	0	0	0	0	0	0	0	0	0	0	0	0	0	0
4882.15	0	0	0	0	0	0	0	573	0	1902	0	0	1725	2194	1364	0	0	0	0	0	0	0	0	0	0	0	0	0	0	0	0	0	0	0	0	0	0	0	0	0	0	0	0	0	0	0	0	0	0
4885.13	0	0	0	0	0	0	0	0	0	1902	0	0	0	0	0	0	0	0	0	0	0	0	0	0	0	0	0	0	0	0	0	0	0	0	0	0	0	0	0	0	0	0	0	0	0	699	0	0	0
4889.21	0	0	0	0	0	0	0	0	0	0	0	0	0	0	0	0	0	0	8381	15064	3562	2741	10189	0	42044	14310	10225	5258	0	0	1394	0	0	0	0	0	0	0	0	0	0	0	0	0	639	610	2469	2669	0
4891.7	0	0	0	0	0	0	0	0	0	0	0	0	612	0	0	0	0	0	8381	15064	3562	2741	10189	0	42044	14310	10225	5258	0	0	1394	0	0	0	0	0	0	0	0	0	0	0	0	0	639	610	2469	2669	0
4894.35	0	0	0	0	0	0	0	0	854	0	657	0	612	580	0	0	0	0	0	0	0	0	0	0	0	0	0	0	0	0	0	0	0	0	0	0	0	0	0	0	0	0	0	0	0	0	0	0	1128
4897.29	0	0	0	0	0	0	0	0	0	0	657	0	0	580	0	0	0	0	0	0	0	0	0	0	0	0	0	0	0	0	1351	0	0	0	0	0	0	0	0	0	0	0	0	0	0	0	0	0	1128
4900.37	0	0	0	0	0	0	0	0	0	3849	0	0	1236	0	0	0	0	0	0	0	0	0	0	0	0	0	0	0	0	0	0	0	693	0	0	0	0	0	0	0	0	0	0	0	0	0	0	0	1007
4902.85	842	729	1126	1032	875	0	0	0	0	3849	0	0	1236	0	0	0	0	0	0	1368	0	0	774	0	0	1350	1225	0	0	0	0	0	693	0	0	0	0	0	0	0	0	0	0	0	0	0	0	0	1007
4905.55	842	729	1126	1032	875	0	0	936	0	0	0	0	0	0	0	0	0	0	683	1368	0	0	774	0	2920	1350	1225	0	0	0	0	0	0	0	0	0	0	0	0	0	0	0	0	0	0	0	0	0	0
[truncated: 997 more rows]
[truncated: 79 more columns]

## Sheet: minus D_ere10, D_mau4, D_mau6
.	D_ana_1	D_ana_2	D_ana_3	D_ana_4	D_ana_5	D_ana_6	D_ana_7	D_ana_8	D_ere_1	D_ere_2	D_ere_3	D_ere_4	D_ere_5	D_ere_6	D_ere_7	D_ere_8	D_ere_9	D_fun_1	D_fun_10	D_fun_2	D_fun_3	D_fun_4	D_fun_5	D_fun_6	D_fun_7	D_fun_8	D_fun_9	D_hyd_1	D_hyd_2	D_hyd_3	D_hyd_4	D_hyd_5	D_hyd_6	D_hyd_7	D_hyd_8	D_lum_1	D_lum_2	D_lum_3	D_lum_4	D_lum_5	D_lum_6	D_lum_7	D_lum_8	D_mau_1	D_mau_10	D_mau_2	D_mau_3	D_mau_5	D_mau_7
[truncated: 2,185 more rows]
[truncated: 95 more columns]

[truncated: 3 more sheets: >2.6occur, relscore>5 rquadscore>42.25, Exported 208 peaks]
